# Supplementary material for: Integrated transcriptome profiling of plasma exosomes reveals molecular stratification of exocrine and endocrine disorders and S100A8-mediated cell interactions in chronic pancreatitis
Source: Cell Discov. 2025 Nov 18;11:91. doi: 10.1038/s41421-025-00832-x (PMC12623818; doi:10.1038/s41421-025-00832-x)
Supplement: Supplementary file 2 — Table S10. [file 41421_2025_832_MOESM2_ESM.txt]

ID	Primer name	primer sequence(5'to3')
1	hsa-miR-20a-5p-F	GCGCGTAAAGTGCTTATAGTGC
2	hsa-miR-24-3p-F(mmu-miR-24-3p-F)	GCGTGGCTCAGTTCAGCAG
3	hsa-miR-6134-F	GCGCGTGAGGTGGTAGGA
4	hsa-miR-1285-3p-F	GCGTCTGGGCAACAAAGTG
5	hsa-miR-1910-5p-F	CGCCAGTCCTGTGCCTG
6	hsa-miR-652-3p-F	GCGAATGGCGCCACTAGG
7	hsa-let-7b-3p-F	GCGCGCTATACAACCTACTGC
8	hsa-miR-486-3p-F	CGCGGGGCAGCTCAGTA
9	hsa-miR-640-F	CGCGATGATCCAGGAACCT
10	hsa-miR-7845-5p-F	GCGAAGGGACAGGGAGGG
11	hsa-miR-4420-F	GCGCGGTCACTGATGTCTGTA
12	hsa-miR-6511a-5p-F	GCAGGCAGAAGTGGGGCT
13	hsa-miR-R	AGTGCAGGGTCCGAGGTATT
14	hsa-miR-R	AGTGCAGGGTCCGAGGTATT
15	hsa-miR-R	AGTGCAGGGTCCGAGGTATT
16	hsa-miR-R	AGTGCAGGGTCCGAGGTATT
17	U6-F	CTCGCTTCGGCAGCACA
18	U6-R	AACGCTTCACGAATTTGCGT
19	hsa-miR-20a-5p	GTCGTATCCAGTGCAGGGTCCGAGGTATTCGCACTGGATACGACCTACCT
20	hsa-miR-24-3p(mmu-miR-24-3p)	GTCGTATCCAGTGCAGGGTCCGAGGTATTCGCACTGGATACGACCTGTTC
21	hsa-miR-6134	GTCGTATCCAGTGCAGGGTCCGAGGTATTCGCACTGGATACGACTCTACA
22	hsa-miR-1285-3p	GTCGTATCCAGTGCAGGGTCCGAGGTATTCGCACTGGATACGACAGGTCT
23	hsa-miR-1910-5p	GTCGTATCCAGTGCAGGGTCCGAGGTATTCGCACTGGATACGACAGGCGG
24	hsa-miR-652-3p	GTCGTATCCAGTGCAGGGTCCGAGGTATTCGCACTGGATACGACCACAAC
25	hsa-let-7b-3p	GTCGTATCCAGTGCAGGGTCCGAGGTATTCGCACTGGATACGACGGGAAG
26	hsa-miR-486-3p	GTCGTATCCAGTGCAGGGTCCGAGGTATTCGCACTGGATACGACATCCTG
27	hsa-miR-640	GTCGTATCCAGTGCAGGGTCCGAGGTATTCGCACTGGATACGACAGAGGC
28	hsa-miR-7845-5p	GTCGTATCCAGTGCAGGGTCCGAGGTATTCGCACTGGATACGACCCACGA
29	hsa-miR-4420	GTCGTATCCAGTGCAGGGTCCGAGGTATTCGCACTGGATACGACCTCAGC
30	hsa-miR-6511a-5p	GTCGTATCCAGTGCAGGGTCCGAGGTATTCGCACTGGATACGACCCTGTC
31 hsa-miR-24-3p	GTCGTATCCAGTGCAGGGTCCGAGGTATTCGCACTGGATACGACCTGTTC
