# Supplementary material for: Integrated transcriptome profiling of plasma exosomes reveals molecular stratification of exocrine and endocrine disorders and S100A8-mediated cell interactions in chronic pancreatitis
Source: Cell Discov. 2025 Nov 18;11:91. doi: 10.1038/s41421-025-00832-x (PMC12623818; doi:10.1038/s41421-025-00832-x)
Supplement: Supplementary file 3 — Table S7 [file 41421_2025_832_MOESM3_ESM.txt]

p_val	avg_log2FC	pct.1	pct.2	p_val_adj	cluster	gene
0	7.988990193	0.884	0.007	0	alpha cells	RP11-305F18.1
5.59E-257	7.518391611	0.628	0.004	1.39E-252	alpha cells	ARX
2.05E-252	7.140670801	0.767	0.01	5.09E-248	alpha cells	RP11-413B19.2
2.02E-206	6.157978637	0.93	0.025	5.00E-202	alpha cells	RFX6
1.18E-202	9.725921648	0.372	0	2.93E-198	alpha cells	RP11-483E7.1
2.00E-200	5.986675363	0.93	0.026	4.95E-196	alpha cells	AC096669.2
1.76E-187	6.5063684	1	0.036	4.37E-183	alpha cells	C1orf168
1.12E-183	6.160224232	0.721	0.015	2.77E-179	alpha cells	OTOGL
1.12E-180	6.907330797	0.907	0.029	2.79E-176	alpha cells	LPPR1
2.48E-179	6.766127391	0.512	0.005	6.14E-175	alpha cells	KCNH6
8.69E-165	6.198479687	0.512	0.006	2.15E-160	alpha cells	RP11-143A22.1
9.64E-163	6.722497681	0.977	0.042	2.39E-158	alpha cells	SLC35F4
1.28E-162	6.127110944	0.488	0.006	3.17E-158	alpha cells	IRX2
1.05E-151	6.013722204	0.465	0.006	2.60E-147	alpha cells	KIF19
7.43E-148	6.54455514	0.465	0.006	1.84E-143	alpha cells	KCNC2
1.84E-142	6.25324944	0.488	0.008	4.56E-138	alpha cells	LMO1
8.27E-141	5.878068323	1	0.054	2.05E-136	alpha cells	PCSK2
9.03E-134	6.333760839	1	0.059	2.24E-129	alpha cells	RP11-767I20.1
2.40E-131	6.512920344	0.837	0.038	5.96E-127	alpha cells	SPOCK3
8.19E-131	6.119886891	0.977	0.057	2.03E-126	alpha cells	FSTL5
1.51E-129	6.243754	0.721	0.026	3.73E-125	alpha cells	SLC38A4
6.91E-128	6.324046416	0.535	0.012	1.71E-123	alpha cells	NYAP2
1.21E-125	6.167511403	0.93	0.053	3.00E-121	alpha cells	KCNJ6
2.18E-125	8.290224154	0.256	0.001	5.40E-121	alpha cells	RP11-167P20.1
2.35E-124	5.788787182	0.488	0.01	5.83E-120	alpha cells	DDC
6.42E-121	7.948570749	0.279	0.002	1.59E-116	alpha cells	C1orf173
1.61E-115	6.067272286	0.977	0.066	3.99E-111	alpha cells	CPNE4
1.82E-104	7.499312148	1	0.084	4.51E-100	alpha cells	HS6ST3
4.94E-103	5.727692028	1	0.083	1.22E-98	alpha cells	LRRTM4
1.32E-101	7.546903373	0.256	0.002	3.26E-97	alpha cells	RP11-167H9.5
1.20E-97	5.979709441	0.302	0.004	2.97E-93	alpha cells	HTR1F
1.73E-97	5.77139122	0.302	0.004	4.28E-93	alpha cells	AC116614.1
5.58E-94	5.866482019	1	0.095	1.38E-89	alpha cells	TMEM178B
2.15E-91	5.899867978	0.279	0.003	5.34E-87	alpha cells	LPPR5
4.36E-88	6.210966466	1	0.106	1.08E-83	alpha cells	SNTG1
2.95E-86	6.069954622	0.977	0.101	7.31E-82	alpha cells	DSCAM
1.54E-76	6.153001076	0.279	0.005	3.81E-72	alpha cells	AC140481.8
6.39E-68	5.651242205	0.279	0.006	1.58E-63	alpha cells	FTCD
5.27E-67	6.73279431	1	0.154	1.31E-62	alpha cells	KCNMB2
1.63E-62	5.747734721	1	0.165	4.03E-58	alpha cells	RP11-385J1.2
7.03E-307	9.659133342	0.588	0.002	1.74E-302	beta cells	ZNF385D-AS2
2.55E-275	7.426334342	0.588	0.004	6.31E-271	beta cells	BMP5
3.21E-275	6.685898672	0.8	0.018	7.96E-271	beta cells	FAM159B
2.13E-269	7.423442333	0.776	0.017	5.28E-265	beta cells	G6PC2
4.87E-251	8.813506116	0.482	0.002	1.21E-246	beta cells	RP11-355I22.2
3.79E-242	6.677087048	0.588	0.007	9.39E-238	beta cells	MAFA
2.51E-241	6.749399859	0.788	0.023	6.21E-237	beta cells	MIR7-3HG
1.40E-220	6.198664067	0.682	0.017	3.47E-216	beta cells	ASB9
7.91E-220	7.924279461	0.588	0.01	1.96E-215	beta cells	CTD-2277K2.1
2.54E-216	6.117300489	0.6	0.011	6.29E-212	beta cells	NKX2-2
8.97E-202	6.027955056	0.765	0.029	2.22E-197	beta cells	SCG3
5.54E-199	8.471559957	0.576	0.012	1.37E-194	beta cells	SYT16
1.06E-198	7.174469063	0.435	0.003	2.63E-194	beta cells	INSM1
2.44E-174	7.31635888	0.671	0.027	6.06E-170	beta cells	LRRTM3
6.50E-172	5.966462159	0.553	0.015	1.61E-167	beta cells	KIF1A
5.83E-166	6.428274188	0.412	0.005	1.44E-161	beta cells	RP11-17L5.4
2.19E-162	8.929847886	0.306	0.001	5.42E-158	beta cells	INS-IGF2
4.60E-161	5.981665659	0.529	0.015	1.14E-156	beta cells	PLCH2
5.17E-161	5.845443043	0.576	0.019	1.28E-156	beta cells	C1orf127
2.17E-155	7.521976523	0.294	0.001	5.37E-151	beta cells	CABP7
6.74E-151	7.67107138	0.306	0.002	1.67E-146	beta cells	KCNQ2
3.39E-143	8.527552942	0.282	0.001	8.41E-139	beta cells	SIX3
2.35E-137	6.663499127	0.6	0.028	5.83E-133	beta cells	RBP4
2.09E-133	5.889576161	0.847	0.078	5.17E-129	beta cells	ABCC8
1.58E-132	6.509208361	0.341	0.005	3.91E-128	beta cells	SLC6A17
2.83E-127	5.582473407	0.471	0.016	7.01E-123	beta cells	RGS7BP
1.45E-124	6.614496158	0.306	0.004	3.58E-120	beta cells	LINC00643
1.60E-123	5.627695929	0.282	0.003	3.96E-119	beta cells	RXRG
6.98E-120	7.340052074	0.482	0.02	1.73E-115	beta cells	LINC01098
1.16E-105	6.282376274	0.306	0.006	2.87E-101	beta cells	TAGLN3
1.62E-104	5.808794257	0.353	0.01	4.00E-100	beta cells	NDRG4
3.97E-99	5.986346006	0.318	0.008	9.83E-95	beta cells	VGF
4.22E-95	6.584684427	0.518	0.034	1.05E-90	beta cells	LINC01099
1.67E-91	6.26477311	0.8	0.115	4.13E-87	beta cells	TRPM3
2.32E-88	5.940301509	0.259	0.005	5.75E-84	beta cells	CHST8
1.21E-74	6.097548824	0.447	0.032	2.99E-70	beta cells	STMN2
3.50E-64	5.704337057	0.729	0.137	8.66E-60	beta cells	ZNF385D
9.14E-57	6.428488529	0.459	0.051	2.26E-52	beta cells	DGKB
4.63E-48	5.660912701	1	0.864	1.15E-43	beta cells	INS
2.18E-23	6.245421067	0.659	0.246	5.40E-19	beta cells	SST
