# Supplementary material for: Integrated transcriptome profiling of plasma exosomes reveals molecular stratification of exocrine and endocrine disorders and S100A8-mediated cell interactions in chronic pancreatitis
Source: Cell Discov. 2025 Nov 18;11:91. doi: 10.1038/s41421-025-00832-x (PMC12623818; doi:10.1038/s41421-025-00832-x)
Supplement: Supplementary file 4 — Table S6 [file 41421_2025_832_MOESM4_ESM.txt]

p_val	avg_log2FC	pct.1	pct.2	p_val_adj	cluster	gene
0	8.66429732	0.825	0.008	0	Acinar REG+	PDIA2
2.41E-237	8.125474612	0.614	0.007	5.98E-233	Acinar REG+	CELA2A
1.17E-225	6.684505559	0.895	0.026	2.90E-221	Acinar REG+	KLK1
1.30E-182	7.326003028	0.912	0.039	3.23E-178	Acinar REG+	REG3G
6.62E-181	6.544580184	0.649	0.015	1.64E-176	Acinar REG+	SERPINI2
7.55E-165	7.299906886	0.947	0.051	1.87E-160	Acinar REG+	PNLIPRP1
8.95E-154	6.033775211	0.491	0.009	2.22E-149	Acinar REG+	AQP8
1.01E-151	6.394146027	0.965	0.06	2.49E-147	Acinar REG+	MT1G
2.22E-142	7.26766995	0.982	0.069	5.51E-138	Acinar REG+	CELA2B
9.15E-136	6.826148276	0.614	0.021	2.27E-131	Acinar REG+	CUZD1
5.23E-122	6.222307743	0.404	0.008	1.30E-117	Acinar REG+	GNMT
1.58E-119	6.976576204	1	0.094	3.92E-115	Acinar REG+	SYCN
3.74E-114	7.124984372	1	0.102	9.26E-110	Acinar REG+	CPA2
9.61E-111	5.669081472	0.298	0.003	2.38E-106	Acinar REG+	RP11-320N7.2
1.37E-109	7.976668937	0.386	0.008	3.39E-105	Acinar REG+	RBPJL
4.05E-98	6.975436019	0.263	0.003	1.00E-93	Acinar REG+	ANKRD62
6.48E-88	7.254450463	0.982	0.141	1.61E-83	Acinar REG+	CTRC
2.72E-84	7.282277422	1	0.155	6.74E-80	Acinar REG+	CELA3B
1.56E-79	7.681727959	0.789	0.082	3.87E-75	Acinar REG+	AMY2A
7.92E-77	7.34972293	0.965	0.159	1.96E-72	Acinar REG+	REG1B
8.65E-76	6.927256385	1	0.182	2.14E-71	Acinar REG+	CEL
2.11E-71	7.295260878	1	0.201	5.22E-67	Acinar REG+	CTRB1
3.84E-70	5.865117841	0.281	0.008	9.52E-66	Acinar REG+	MT1H
6.41E-70	7.192639172	0.982	0.189	1.59E-65	Acinar REG+	PLA2G1B
1.12E-64	7.214951518	0.982	0.21	2.78E-60	Acinar REG+	CPA1
1.92E-62	6.906055613	1	0.244	4.75E-58	Acinar REG+	CTRB2
8.06E-62	6.034944153	1	0.239	2.00E-57	Acinar REG+	GP2
1.96E-61	5.108636327	0.298	0.011	4.86E-57	Acinar REG+	FGL1
4.24E-61	5.534281302	0.281	0.01	1.05E-56	Acinar REG+	ALB
1.82E-59	7.552900023	1	0.266	4.50E-55	Acinar REG+	CELA3A
2.05E-57	7.335137691	1	0.271	5.08E-53	Acinar REG+	PNLIP
1.09E-56	6.572560559	0.263	0.009	2.70E-52	Acinar REG+	ARMC3
1.17E-56	6.158764113	0.912	0.192	2.90E-52	Acinar REG+	REG3A
4.01E-56	6.560133616	1	0.289	9.93E-52	Acinar REG+	PRSS3
4.55E-56	5.030116645	0.298	0.013	1.13E-51	Acinar REG+	SLC1A2
7.78E-56	7.041869458	1	0.281	1.93E-51	Acinar REG+	CLPS
2.89E-54	7.256776647	1	0.302	7.15E-50	Acinar REG+	CPB1
2.20E-41	7.501150357	1	0.546	5.45E-37	Acinar REG+	PRSS1
4.65E-40	5.903526869	1	0.578	1.15E-35	Acinar REG+	REG1A
2.27E-32	5.167547022	0.561	0.102	5.64E-28	Acinar REG+	AMY2B
1.35E-248	4.822610809	0.837	0.137	3.34E-244	Activated Stellate	COL6A3
5.40E-244	4.293850374	0.948	0.248	1.34E-239	Activated Stellate	DCN
5.39E-238	4.793861236	0.983	0.311	1.34E-233	Activated Stellate	COL1A2
1.40E-228	4.745263443	0.916	0.231	3.47E-224	Activated Stellate	SFRP2
8.75E-228	4.863652156	0.978	0.34	2.17E-223	Activated Stellate	COL3A1
8.15E-226	4.584880571	0.734	0.094	2.02E-221	Activated Stellate	COL5A1
4.28E-225	4.890223141	0.756	0.112	1.06E-220	Activated Stellate	COL5A2
1.18E-222	5.131603436	0.978	0.367	2.93E-218	Activated Stellate	COL1A1
2.41E-222	4.356208983	0.857	0.179	5.98E-218	Activated Stellate	COL6A2
2.09E-208	4.274960624	0.83	0.179	5.19E-204	Activated Stellate	FBLN1
3.50E-206	4.917490088	0.791	0.153	8.66E-202	Activated Stellate	PTGDS
1.00E-192	4.707601378	0.695	0.108	2.49E-188	Activated Stellate	COL14A1
7.42E-186	4.406815472	0.773	0.168	1.84E-181	Activated Stellate	COL6A1
2.21E-179	5.023723951	0.5	0.035	5.47E-175	Activated Stellate	MMP23B
1.17E-169	4.618052065	0.544	0.055	2.89E-165	Activated Stellate	MFAP4
1.86E-166	4.220331856	0.552	0.06	4.61E-162	Activated Stellate	MXRA8
2.05E-150	4.562179681	0.488	0.049	5.08E-146	Activated Stellate	CPXM1
5.16E-149	5.138820378	0.458	0.041	1.28E-144	Activated Stellate	OLFML3
3.50E-147	5.441210235	0.441	0.036	8.67E-143	Activated Stellate	FGF7
9.12E-147	4.629346412	0.527	0.069	2.26E-142	Activated Stellate	PTGIS
7.33E-142	4.527044818	0.429	0.034	1.82E-137	Activated Stellate	PODN
1.65E-139	5.419111047	0.436	0.04	4.08E-135	Activated Stellate	GEM
1.72E-136	4.737634086	0.53	0.08	4.27E-132	Activated Stellate	SLIT3
8.31E-136	4.30883642	0.453	0.046	2.06E-131	Activated Stellate	COL12A1
6.15E-119	5.091908116	0.333	0.021	1.52E-114	Activated Stellate	CD248
2.94E-115	4.397361215	0.416	0.048	7.29E-111	Activated Stellate	C11orf96
3.49E-114	4.657588626	0.47	0.074	8.66E-110	Activated Stellate	ITGBL1
1.47E-111	4.640424834	0.507	0.091	3.64E-107	Activated Stellate	SERPINE1
1.01E-110	4.513209082	0.397	0.046	2.51E-106	Activated Stellate	SLIT2
1.02E-105	4.572699308	0.525	0.118	2.52E-101	Activated Stellate	LAMA2
1.31E-100	4.230154829	0.448	0.077	3.24E-96	Activated Stellate	IGF1
5.07E-94	4.526710136	0.313	0.03	1.26E-89	Activated Stellate	PDPN
2.01E-91	4.724600396	0.411	0.073	4.97E-87	Activated Stellate	ROR2
1.80E-88	4.523379764	0.352	0.047	4.45E-84	Activated Stellate	CYR61
4.36E-83	4.32893358	0.335	0.046	1.08E-78	Activated Stellate	ADH1B
1.16E-81	4.556259274	0.273	0.026	2.87E-77	Activated Stellate	GFPT2
2.60E-72	4.254305823	0.303	0.043	6.45E-68	Activated Stellate	HMCN1
2.59E-71	4.294965199	0.286	0.038	6.42E-67	Activated Stellate	BOC
7.67E-70	4.292268873	0.286	0.039	1.90E-65	Activated Stellate	TNXB
1.53E-56	4.62536745	0.286	0.054	3.79E-52	Activated Stellate	ADAMTS16
