# Supplementary material for: Integrated transcriptome profiling of plasma exosomes reveals molecular stratification of exocrine and endocrine disorders and S100A8-mediated cell interactions in chronic pancreatitis
Source: Cell Discov. 2025 Nov 18;11:91. doi: 10.1038/s41421-025-00832-x (PMC12623818; doi:10.1038/s41421-025-00832-x)
Supplement: Supplementary file 5 — Table S5 [file 41421_2025_832_MOESM5_ESM.txt]

Gene	logFC	AveExpr	t	P.Value	adj.P.Val	B	Category
7:77585543|77600806(+)	-8.244252189	3.844784702	-7.679604637	6.24E-12	1.45E-07	16.4865989	Down
5:176943335|176958154(-)	-7.707625129	4.847548902	-5.98338253	2.63E-08	3.21E-05	8.741308738	Down
15:58912563|58916999(-)	-7.129729836	6.034526608	-5.284365929	6.21E-07	0.000267371	5.814121609	Down
19:8455405|8463686(+)	-7.037408748	3.130728863	-7.023304893	1.73E-10	1.34E-06	13.40500348	Down
11:68551121|68564432(+)	-6.929748217	3.678330582	-6.325683319	5.22E-09	1.21E-05	10.24068054	Down
4:48369849|48383784(+)	-6.872496608	5.142082574	-5.287668183	6.12E-07	0.000267371	5.827473888	Down
3:151116338|151127984(+)	-6.793545412	3.818658807	-5.922352418	3.49E-08	3.69E-05	8.478204437	Down
15:80120328|80122800(+)	-6.537336125	4.375985433	-5.38795225	3.94E-07	0.000183053	6.235249108	Down
15:62007308|62013992(-)	-6.528889422	6.150676946	-4.827214419	4.37E-06	0.00104843	4.014692805	Down
15:84680713|84691644(-)	-6.488928547	5.632254071	-5.100210709	1.38E-06	0.000459432	5.077337479	Down
5:66053406|66054951(+)	-6.40013157	3.60301854	-5.871620347	4.41E-08	4.46E-05	8.260521985	Down
6:87215903|87218731(+)	-6.319546244	3.049176715	-6.199162591	9.53E-09	2.01E-05	9.681954691	Down
11:128768118|128782023(+)	-6.313464681	3.898711146	-5.245623065	7.36E-07	0.000310921	5.657833389	Down
1:9931891|9934860(-)	-6.300104389	3.501682043	-5.550191205	1.91E-07	0.000120012	6.904077902	Down
5:65988635|65994864(+)	-6.245441365	6.736069912	-4.626588316	9.97E-06	0.001916005	3.25769033	Down
1:77711747|77715868(-)	-6.237427041	4.500747814	-5.139218513	1.17E-06	0.000444656	5.232100958	Down
8:70213903|70216764(-)	-6.223495977	2.550829319	-6.436746798	3.06E-09	1.03E-05	10.73528295	Down
20:35729312|35732135(-)	-6.176416405	5.138068343	-4.987621471	2.23E-06	0.000649123	4.634679324	Down
10:16752539|16782084(-)	-6.048612742	6.131228402	-4.349330263	3.01E-05	0.003547524	2.247194924	Down
5:139363759|139364743(+)	-5.982858825	2.408420086	-6.406162066	3.55E-09	1.03E-05	10.59870326	Down
9:33960826|33989126(-)	-5.953504504	4.738245052	-4.861482996	3.79E-06	0.000952285	4.146066737	Down
3:196391813|196403019(-)	-5.910119663	5.696990278	-4.2414335	4.57E-05	0.004740266	1.865695738	Down
2:24135119|24147086(+)	-5.905782602	5.288915145	-4.58756652	1.17E-05	0.00213757	3.112918661	Down
14:30935163|30956242(-)	-5.854531041	4.051242586	-4.915779566	3.02E-06	0.000807398	4.355427037	Down
4:48369849|48394653(+)	-5.697926898	2.311465628	-6.078127941	1.69E-08	2.45E-05	9.152369769	Down
3:57242856|57248351(+)	-5.661254829	3.908581648	-4.791379247	5.08E-06	0.001134647	3.877950203	Down
8:73673107|73688813(-)	-5.637680731	2.018763779	-6.143310918	1.24E-08	2.02E-05	9.436966152	Down
11:73707420|73720899(-)	-5.624804808	2.999417147	-5.416418631	3.47E-07	0.000171668	6.351795809	Down
17:47402132|47414919(+)	-5.571410259	5.062921619	-4.222764116	4.90E-05	0.004914317	1.800374449	Down
3:158122103|158123991(+)	-5.566768089	4.224347344	-4.492694006	1.71E-05	0.002841382	2.764385998	Down
6:13632370|13644729(-)	-5.556689508	4.857925173	-4.398564839	2.48E-05	0.003131994	2.423503899	Down
2:61522611|61533903(-)	-5.545090543	5.081520121	-4.220065968	4.96E-05	0.004944053	1.790951042	Down
2:171046174|171050174(-)	-5.541553322	3.003412194	-5.103941552	1.36E-06	0.000459432	5.092108796	Down
1:23030469|23050520(+)	-5.53267571	2.426595317	-5.516119682	2.23E-07	0.000126187	6.7627039	Down
1:15534237|15536814(+)	-5.527765298	3.675650255	-4.659416827	8.73E-06	0.001690696	3.380115691	Down
11:73707420|73718718(-)	-5.515290056	3.31656182	-4.769996764	5.55E-06	0.001204789	3.796670116	Down
17:59353215|59353526(+)	-5.50627788	5.862777381	-3.984532396	0.000120132	0.009331168	0.985210389	Down
9:33948374|33953474(-)	-5.5020861	2.187138746	-6.021109676	2.20E-08	3.01E-05	8.904615447	Down
2:37316237|37317179(-)	-5.440319914	2.56273126	-5.713190375	9.13E-08	6.85E-05	7.586914181	Down
10:68737845|68742569(+)	-5.41531286	1.64329741	-7.088913052	1.24E-10	1.34E-06	13.70902458	Down
7:158788004|158799072(-)	-5.413197559	4.471219283	-4.173253344	5.92E-05	0.005691078	1.628142638	Down
8:130152736|130169067(-)	-5.413152773	2.462315683	-5.460589571	2.85E-07	0.000145357	6.533325099	Down
4:55411614|55417985(+)	-5.405296934	4.920261632	-4.279880493	3.94E-05	0.004284693	2.000860142	Down
14:59263441|59291306(+)	-5.402811495	3.912189028	-4.408374747	2.39E-05	0.003066018	2.458797639	Down
13:40940921|40943925(-)	-5.402758633	2.267414592	-5.959137374	2.94E-08	3.42E-05	8.636626669	Down
17:28163543|28172618(+)	-5.392437446	4.391856296	-4.316646112	3.41E-05	0.003890744	2.130918898	Down
9:111386377|111391824(-)	-5.38649706	4.692832369	-4.345472702	3.05E-05	0.003565132	2.233439451	Down
10:34269657|34284245(-)	-5.343618589	4.015458905	-4.452730932	2.00E-05	0.002906418	2.619057253	Down
2:226864604|226867318(+)	-5.337922272	3.48475069	-4.777552955	5.37E-06	0.001178773	3.825366228	Down
15:41668828|41669958(+)	-5.316513505	5.166562147	-4.093984002	7.99E-05	0.006882179	1.355445222	Down
20:2964272|2965202(+)	-5.296924746	8.18611534	-3.821701917	0.000217276	0.014850505	0.44827885	Down
6:116689320|116692392(+)	-5.295929533	8.330615881	-3.983128016	0.000120756	0.009331168	0.980507999	Down
3:170145423|170149244(-)	-5.284183273	3.760091037	-4.399453314	2.47E-05	0.003131994	2.42669818	Down
10:16752539|16764510(-)	-5.219445065	2.561301832	-5.125186131	1.24E-06	0.00045507	5.176345617	Down
5:131677703|131709272(-)	-5.207261699	2.725487659	-5.078412629	1.52E-06	0.000489193	4.991164584	Down
17:47361378|47379253(+)	-5.18900156	2.471545849	-5.099739859	1.38E-06	0.000459432	5.075473735	Down
11:120406118|120407823(+)	-5.18037556	2.273509164	-5.636101179	1.30E-07	8.86E-05	7.262649373	Down
19:12928342|12928847(-)	-5.17659734	4.165253169	-4.20252308	5.30E-05	0.005264505	1.729786683	Down
7:129014979|129018157(-)	-5.176464552	2.705717349	-4.879592433	3.52E-06	0.000918369	4.215730738	Down
21:34834410|34859578(-)	-5.170630346	5.574517199	-3.787974633	0.000245144	0.015257972	0.339182753	Down
13:95757644|95763953(+)	-5.153700814	4.321350231	-4.033923071	0.000100047	0.008075634	1.151367704	Down
16:88027483|88038011(+)	-5.145144969	4.374917252	-4.089094938	8.14E-05	0.006934985	1.338750554	Down
15:44328685|44338317(+)	-5.140524977	1.774604867	-5.934154643	3.30E-08	3.66E-05	8.528980089	Down
12:108652272|108654410(-)	-5.130357894	6.769427995	-3.653494269	0.000393808	0.017240801	-0.088414346	Down
5:95755396|95763620(+)	-5.120864626	5.059833916	-3.8449077	0.00019988	0.014038123	0.523768053	Down
6:110887505|110890356(+)	-5.095388667	1.511648172	-6.596746078	1.41E-09	6.56E-06	11.45427119	Down
6:116689320|116705160(+)	-5.075573849	2.773088401	-4.871054282	3.64E-06	0.000941187	4.182865408	Down
10:5794885|5800705(-)	-5.071972983	4.089578361	-4.115463927	7.37E-05	0.006492274	1.428964607	Down
5:109713520|109729513(+)	-5.070670178	2.670948057	-4.988651494	2.22E-06	0.000649123	4.638701397	Down
2:233388257|233390483(+)	-5.054568374	1.985950148	-5.481163195	2.60E-07	0.000137474	6.618158244	Down
14:65561337|65561766(+)	-5.05234621	3.73509098	-4.194992149	5.45E-05	0.005349439	1.70358558	Down
7:66991137|66994341(-)	-5.045139869	2.109492675	-5.39214781	3.86E-07	0.000183053	6.252404616	Down
5:137985257|137988315(-)	-5.001685884	8.06638232	-3.562796276	0.000538605	0.021775576	-0.369999789	Down
4:128936655|128970468(-)	-4.971769853	4.691495376	-3.805743752	0.000230064	0.015257972	0.396567911	Down
1:155853276|155853806(-)	-4.94695716	5.872397746	-3.688707601	0.000348229	0.015935612	0.022396817	Down
4:39737420|39774933(+)	-4.945361747	2.033889166	-5.50781024	2.31E-07	0.000127851	6.7282981	Down
18:42027443|42049605(+)	-4.934441489	4.190753559	-4.094622231	7.97E-05	0.006882179	1.357625651	Down
12:19462510|19473355(+)	-4.929239613	1.977473727	-5.525130053	2.14E-07	0.000126187	6.800044298	Down
3:3137260|3144710(+)	-4.900283988	3.60719966	-4.129542468	6.99E-05	0.006368584	1.477302797	Down
9:86343075|86346480(-)	-4.874995202	2.490994773	-4.832377818	4.28E-06	0.001038213	4.034449526	Down
1:1815756|1839238(-)	-4.87053288	3.5119747	-4.138836493	6.75E-05	0.006251892	1.509279044	Down
4:87195324|87195690(-)	-4.863317214	3.915588653	-3.914937266	0.000155068	0.011407788	0.753665713	Down
6:73723251|73736508(+)	-4.861407032	2.484949362	-4.689733329	7.71E-06	0.001520857	3.493680727	Down
14:39179091|39179462(+)	-4.855580111	5.601490472	-3.637727979	0.000415997	0.017905666	-0.137760473	Down
17:51217334|51225209(-)	-4.843170533	2.304340751	-4.819091003	4.52E-06	0.001051904	3.983637541	Down
9:77381976|77407607(+)	-4.831067547	2.602589795	-4.571109945	1.25E-05	0.002264979	3.052110481	Down
4:10097711|10103986(-)	-4.828086948	2.225960186	-4.987285696	2.23E-06	0.000649123	4.633368289	Down
15:89113725|89116521(+)	-4.742861885	2.366215856	-4.702945542	7.31E-06	0.001476898	3.543324903	Down
10:22591629|22609717(-)	-4.742596083	2.864154952	-4.474775217	1.83E-05	0.002906418	2.699113201	Down
10:50433476|50590247(-)	-4.727266438	2.661198327	-4.466872128	1.89E-05	0.002906418	2.670381247	Down
3:170136419|170149244(-)	-4.724758683	6.423068076	-3.505102352	0.000655475	0.025207362	-0.546214569	Down
1:155675010|155679512(-)	-4.71911605	5.016409877	-3.613255279	0.000452796	0.018931939	-0.214026274	Down
18:36026900|36033837(-)	-4.696771502	3.010886677	-4.161643437	6.19E-05	0.005898916	1.587966805	Down
2:72718103|72733118(-)	-4.687253822	6.578765395	-3.388221553	0.000969156	0.034608252	-0.896161697	Down
21:36338779|36344707(+)	-4.682130754	7.93140558	-3.380814353	0.000993169	0.035314716	-0.918017808	Down
7:35667434|35673278(-)	-4.672935846	2.945227736	-4.255290851	4.33E-05	0.00461582	1.914312971	Down
1:155675010|155784089(-)	-4.657789533	3.597628788	-4.279244404	3.95E-05	0.004284693	1.998616877	Down
9:100498765|100516771(+)	-4.654201288	1.897536638	-5.224952641	8.05E-07	0.000334134	5.574725295	Down
8:108449823|108455930(+)	-4.649558484	2.752451733	-4.315094355	3.43E-05	0.003895016	2.12541372	Down
7:77571078|77592256(+)	-4.640463267	3.030243978	-4.293910666	3.73E-05	0.0041126	2.0503995	Down
X:77652114|77656653(-)	-4.624383981	6.262368116	-3.510225943	0.0006442	0.024876614	-0.530657803	Down
3:152414941|152432920(+)	-4.599198979	2.893058372	-4.251690571	4.39E-05	0.004658849	1.901670891	Down
11:72984088|72989097(-)	-4.584762662	1.786838418	-5.296082155	5.90E-07	0.000263766	5.861516709	Down
9:77214329|77227485(+)	-4.558906902	2.15469417	-4.700414471	7.38E-06	0.001479418	3.533807446	Down
17:67945409|67948306(+)	-4.557686968	4.301409482	-3.667775861	0.000374681	0.016718238	-0.043571782	Down
16:53255600|53274302(+)	-4.525021766	1.832602326	-5.036139537	1.81E-06	0.000555174	4.824690979	Down
8:61680968|61684188(-)	-4.52055975	1.435060312	-5.98809605	2.57E-08	3.21E-05	8.761684333	Down
6:75621532|75634811(+)	-4.495609694	3.610875729	-3.898211603	0.000164806	0.01193534	0.698473898	Down
18:9182382|9221999(+)	-4.487558751	8.806532569	-3.323116393	0.001200239	0.040732785	-1.086938314	Down
9:112142320|112157613(-)	-4.463503596	1.615911249	-5.52082244	2.18E-07	0.000126187	6.782188677	Down
4:38089932|38103157(+)	-4.460386805	4.101438723	-3.529748571	0.000602892	0.023714776	-0.4712161	Down
1:31915895|31919658(-)	-4.457976689	2.625430064	-4.126229368	7.08E-05	0.006378966	1.465916612	Down
15:80098416|80122800(+)	-4.456934333	1.832409527	-5.147841113	1.12E-06	0.000435565	5.266406851	Down
7:100023419|100024307(+)	-4.451471338	4.493860614	-3.51648142	0.000630682	0.024517509	-0.511639841	Down
2:233388257|233398449(+)	-4.448640021	2.041922813	-4.689482917	7.72E-06	0.001520857	3.492740704	Down
X:17133824|17138961(+)	-4.446534046	1.542096537	-5.122696307	1.25E-06	0.00045507	5.1664623	Down
1:117402186|117405645(+)	-4.435912192	4.060548829	-3.545354808	0.000571681	0.022756617	-0.423511211	Down
10:32543300|32584304(+)	-4.435606903	2.731141181	-4.130033443	6.98E-05	0.006368584	1.478990701	Down
7:33015670|33026915(-)	-4.430701124	1.127544381	-6.84344731	4.21E-10	2.45E-06	12.5768085	Down
2:147896301|147899898(+)	-4.419659797	5.317704946	-3.165418212	0.001990726	0.061053306	-1.536468389	NoSig
1:20770930|20773610(-)	-4.418412219	1.387745908	-5.777308072	6.81E-08	6.02E-05	7.85838016	Down
7:158759486|158764853(-)	-4.416377863	7.277620902	-3.145621172	0.002118701	0.063634945	-1.591625837	NoSig
1:28987431|28987905(+)	-4.404951842	2.314361593	-4.545734372	1.38E-05	0.002403932	2.958634038	Down
1:65364635|65366196(+)	-4.398096997	2.734032748	-3.968608867	0.00012739	0.00961965	0.931964535	Down
15:75411492|75413045(-)	-4.387799653	2.15998331	-4.473227562	1.85E-05	0.002906418	2.693483911	Down
11:85996826|86003451(-)	-4.380102706	1.820885325	-4.725096668	6.67E-06	0.001397253	3.626761705	Down
4:128992167|129003876(-)	-4.377400303	7.40064152	-3.325489538	0.00119098	0.040569747	-1.080037073	Down
10:21713772|21727928(+)	-4.370604934	1.308206692	-6.132776279	1.30E-08	2.02E-05	9.390873374	Down
7:158773341|158799072(-)	-4.362312804	2.031332314	-4.613868295	1.05E-05	0.0020008	3.210408952	Down
2:106122970|106166083(-)	-4.359435555	2.768304379	-3.896455542	0.000165862	0.011974484	0.692689486	Down
X:123610918|123614189(-)	-4.352164377	2.649306875	-4.089003802	8.14E-05	0.006934985	1.33843949	Down
5:87331348|87338091(+)	-4.347700625	2.992875682	-3.945864412	0.000138489	0.010351911	0.8561856	Down
2:58221942|58232112(-)	-4.345060955	1.974522401	-4.733816661	6.44E-06	0.001360333	3.65967759	Down
1:9931891|9935627(-)	-4.333139081	1.601921819	-5.169304964	1.02E-06	0.000403724	5.351952479	Down
3:31576396|31580096(+)	-4.318440458	2.859558685	-3.916335079	0.000154279	0.011385811	0.758286277	Down
15:50583089|50592626(-)	-4.313816434	2.24471547	-4.349710271	3.00E-05	0.003547524	2.248550433	Down
13:21167988|21168399(-)	-4.31310761	3.234890611	-3.679344113	0.000359835	0.016274505	-0.007149198	Down
2:106145190|106166083(-)	-4.302848874	5.685364139	-3.101881119	0.00242902	0.064171526	-1.712470197	NoSig
6:18236452|18258405(-)	-4.297243321	4.323060163	-3.399956298	0.000932227	0.033495323	-0.861457535	Down
5:179580947|179593645(+)	-4.284313778	1.699012656	-4.973278086	2.37E-06	0.000678807	4.578724306	Down
13:26400453|26401624(+)	-4.278496985	2.626723762	-4.046867254	9.53E-05	0.007804078	1.195163081	Down
6:136694140|136698682(-)	-4.25451493	2.299437577	-4.148630527	6.50E-05	0.00609728	1.543031838	Down
2:168161787|168182090(-)	-4.245441492	2.631625136	-3.980556985	0.000121906	0.009361104	0.971902403	Down
9:37126312|37126942(+)	-4.243195637	5.940205373	-3.084948094	0.002560089	0.064171526	-1.75887302	NoSig
10:22567851|22609717(-)	-4.24180692	1.9467105	-4.703049809	7.30E-06	0.001476898	3.543717046	Down
1:172131175|172308839(+)	-4.240727298	1.115359856	-6.138338167	1.27E-08	2.02E-05	9.415203961	Down
5:69174877|69175537(+)	-4.232828287	1.688820102	-4.941376707	2.71E-06	0.000750614	4.454633729	Down
4:37631385|37638504(-)	-4.227141268	3.161870551	-3.642284332	0.000409466	0.017759065	-0.123516858	Down
2:58198594|58232112(-)	-4.225441933	3.856811884	-3.479437378	0.000714806	0.027063688	-0.623869108	Down
8:130152736|130180880(-)	-4.207560154	8.109529782	-3.099534741	0.002446803	0.064171526	-1.718912827	NoSig
1:155438327|155459898(-)	-4.201741411	2.044918995	-4.488252926	1.74E-05	0.002846268	2.748191885	Down
4:53414615|53428183(+)	-4.190300547	5.896288416	-2.955208019	0.003803715	0.064171526	-2.107304618	NoSig
8:47284028|47294030(+)	-4.183988823	1.563698333	-5.109263219	1.33E-06	0.000459432	5.11318988	Down
8:140818277|140864399(-)	-4.174128606	2.791649346	-3.875895095	0.00017871	0.012743785	0.625109903	Down
6:15452006|15468718(+)	-4.151010803	1.605267206	-4.709446303	7.11E-06	0.001463537	3.567784769	Down
3:109054728|109069757(-)	-4.145872808	2.65704647	-3.754893813	0.000275757	0.015257972	0.232895724	Down
X:68192919|68201710(-)	-4.137102121	1.612913349	-4.84784091	4.01E-06	0.000992846	4.09369667	Down
16:98145|100509(-)	-4.127919604	1.637441304	-4.751160424	5.99E-06	0.001278238	3.725263571	Down
17:59731421|59738947(+)	-4.127444975	5.143108521	-3.112562502	0.002349571	0.064171526	-1.683090059	NoSig
1:230954333|230961303(-)	-4.124353246	2.247480295	-3.980320949	0.000122012	0.009361104	0.971112565	Down
1:66958059|66963160(+)	-4.123648133	8.3196213	-3.024746363	0.003080985	0.064171526	-1.922121264	NoSig
1:246591512|246591941(+)	-4.118566881	2.168551662	-4.129843939	6.98E-05	0.006368584	1.478339198	Down
20:41092472|41101353(+)	-4.11477788	3.209744982	-3.520311894	0.000622537	0.02436384	-0.499981142	Down
14:67685015|67690421(-)	-4.101634079	2.077182759	-4.177291397	5.83E-05	0.005627603	1.642135109	Down
6:136694140|136697387(-)	-4.101530925	2.73830888	-3.774150504	0.000257522	0.015257972	0.294679746	Down
21:37420299|37472880(+)	-4.040069592	3.858734504	-3.390851794	0.000960761	0.034414201	-0.888391471	Down
4:87046166|87047594(+)	-4.034869874	5.122857767	-3.149224712	0.002094852	0.06324548	-1.581607246	NoSig
12:28450161|28484165(+)	-4.034834866	2.480938357	-3.920151619	0.000152146	0.011264117	0.770908396	Down
10:72708283|72715902(+)	-4.028238363	1.314974967	-5.201137293	8.93E-07	0.00036406	5.47921281	Down
1:117402186|117414831(+)	-4.028198813	9.586587666	-3.180908121	0.001895647	0.058765039	-1.493111184	NoSig
1:24514314|24514567(+)	-4.023180715	3.063847857	-3.518538548	0.000626296	0.024469736	-0.505379874	Down
4:150798081|150817257(-)	-4.018385236	3.101250807	-3.476178001	0.000722693	0.027185196	-0.633698479	Down
3:143795001|143832221(-)	-4.007634771	1.425583854	-4.945198372	2.67E-06	0.000747514	4.469473025	Down
2:9350808|9358889(+)	-4.000486737	2.062725733	-4.081490218	8.38E-05	0.00703015	1.312811671	Down
1:20904883|20942330(-)	-3.981648395	1.732647397	-4.780716668	5.31E-06	0.001174536	3.837389766	Down
21:15014344|15043574(-)	-3.980032606	3.640278038	-3.1879354	0.001853922	0.057849816	-1.473383627	NoSig
21:37420299|37421866(+)	-3.979427373	1.479168865	-4.890833806	3.35E-06	0.000886092	4.259056973	Down
9:33960826|33996333(-)	-3.978616519	1.715640076	-4.481219886	1.79E-05	0.002906418	2.722568705	Down
10:89751346|89762835(+)	-3.973773897	2.110970486	-4.226568998	4.83E-05	0.004908026	1.813670479	Down
12:68302620|68302872(-)	-3.964806602	1.233129954	-5.552850614	1.89E-07	0.000120012	6.915132771	Down
12:110485078|110487943(+)	-3.962623175	1.152296589	-5.737172481	8.19E-08	6.34E-05	7.688265851	Down
11:128758115|128772985(+)	-3.955587131	1.377836528	-4.815392456	4.59E-06	0.001057613	3.969509357	Down
18:9195551|9221999(+)	-3.945393415	3.432311059	-3.363908128	0.001050082	0.036930795	-0.967757516	Down
16:68121987|68126610(+)	-3.935195936	5.25025455	-3.002393443	0.003298155	0.064171526	-1.98204526	NoSig
5:87331348|87353235(+)	-3.923137696	1.174742136	-5.519963555	2.19E-07	0.000126187	6.778629404	Down
13:46723221|46733998(+)	-3.91379863	2.100943027	-4.035870201	9.93E-05	0.008045291	1.157949039	Down
3:37129063|37149038(-)	-3.909483314	1.224579439	-5.486564285	2.54E-07	0.000137319	6.640458516	Down
14:99458279|99465813(-)	-3.904919132	7.603169022	-2.735392671	0.007236993	0.097023291	-2.668376868	NoSig
X:11367771|11370505(-)	-3.897791424	1.698722391	-4.415852096	2.32E-05	0.003066018	2.485735888	Down
1:47368469|47375293(+)	-3.895961366	1.951540147	-4.0878704	8.18E-05	0.006939119	1.334571409	Down
4:94573351|94586444(+)	-3.876749609	1.921583484	-4.09798078	7.87E-05	0.006861963	1.369103802	Down
4:53383773|53389873(+)	-3.875877189	1.414060117	-4.820550445	4.50E-06	0.001051904	3.98921442	Down
1:41070595|41075451(-)	-3.863121682	4.65456793	-2.91870814	0.004242719	0.064845818	-2.203040704	NoSig
1:172042009|172131288(+)	-3.86259376	1.526398855	-4.599665691	1.11E-05	0.002084912	3.15771926	Down
1:20757166|20773610(-)	-3.855308923	2.826311437	-3.543662908	0.000574989	0.022810199	-0.428691021	Down
16:53254438|53274302(+)	-3.854161632	2.551342133	-3.622637583	0.000438339	0.018493754	-0.18483517	Down
1:52515891|52526373(-)	-3.847290936	3.176336882	-3.441780353	0.000811074	0.03021639	-0.736983444	Down
11:34957384|34978182(+)	-3.84620344	2.551046198	-3.69753028	0.000337619	0.015673434	0.050289541	Down
5:141582312|141583615(-)	-3.838159516	1.150272215	-5.185676058	9.55E-07	0.00038259	5.417343338	Down
17:31982999|31988497(+)	-3.833298908	1.808698428	-4.183791833	5.69E-05	0.005536019	1.664680545	Down
2:207724800|207742342(+)	-3.825529372	1.68049416	-4.241312048	4.57E-05	0.004740266	1.865270133	Down
13:28256292|28261458(+)	-3.823924829	3.579972622	-3.158757008	0.002032961	0.061858971	-1.555059544	NoSig
2:177231889|177234271(-)	-3.818726496	1.37577354	-4.860400882	3.81E-06	0.000952285	4.141909232	Down
5:56864734|56865977(+)	-3.813967531	4.273371654	-3.012674529	0.003196571	0.064171526	-1.954530194	NoSig
10:5785142|5800705(-)	-3.813678993	3.357989876	-3.301011425	0.001289783	0.0428337	-1.151028095	Down
20:35721740|35725155(-)	-3.786799567	2.954333963	-3.326704761	0.001186264	0.04049498	-1.076501584	Down
8:141253989|141254629(-)	-3.78621316	5.057478376	-2.793959358	0.006118141	0.084408565	-2.522539878	NoSig
X:53403566|53403893(-)	-3.784063142	1.918050111	-3.993556428	0.000116195	0.009187723	1.015455542	Down
9:83678441|83686155(-)	-3.782616069	2.538137475	-3.560831544	0.000542239	0.021884418	-0.376038053	Down
13:108243532|108251316(+)	-3.779080448	2.114868678	-3.849123435	0.000196866	0.013868313	0.537519144	Down
11:77619606|77629899(-)	-3.77516811	2.40347476	-3.57095988	0.000523752	0.021211974	-0.344882274	Down
14:30670256|30675065(+)	-3.772446475	1.961006363	-4.048766639	9.47E-05	0.007776403	1.201598134	Down
21:46349012|46349820(+)	-3.772411959	1.381509578	-4.793966832	5.02E-06	0.001133452	3.887802156	Down
7:155672867|155680908(+)	-3.763744047	9.41718742	-3.011458563	0.003208433	0.064171526	-1.957788601	NoSig
20:58438945|58441083(+)	-3.76126199	4.279902445	-2.836413246	0.005408388	0.076523911	-2.415156348	NoSig
18:62539681|62550460(+)	-3.757684339	2.673017137	-3.43459769	0.000830768	0.030655341	-0.758446891	Down
12:68654112|68657217(+)	-3.755903768	2.821926147	-3.322181778	0.001203904	0.040741898	-1.089655129	Down
9:93471141|93498886(+)	-3.743892877	3.655127517	-3.035674867	0.002979689	0.064171526	-1.892687592	NoSig
8:18011237|18011827(+)	-3.733065526	1.851823569	-3.991810128	0.000116947	0.009215569	1.009598647	Down
17:78004170|78031842(+)	-3.72727914	2.977303911	-3.335174821	0.001153879	0.039720707	-1.051830201	Down
7:152309966|152315338(-)	-3.709721925	2.563620673	-3.335544792	0.001152484	0.039720707	-1.050751397	Down
9:107300141|107311737(+)	-3.706640706	2.376335753	-3.597548735	0.000478014	0.019822609	-0.262761231	Down
4:104518577|104519454(-)	-3.700662244	10.93869681	-2.926776283	0.004141851	0.064501466	-2.181965911	NoSig
3:197865423|197875775(+)	-3.699355853	3.096493232	-3.111457872	0.002357674	0.064171526	-1.686132355	NoSig
13:50927407|50949505(+)	-3.694162521	2.896125143	-3.181085237	0.001894585	0.058765039	-1.492614413	NoSig
20:35716740|35725155(-)	-3.684736257	3.584895378	-3.027986103	0.003050629	0.064171526	-1.91340502	NoSig
5:31164029|31176016(-)	-3.680269566	0.857571171	-6.166546514	1.11E-08	2.02E-05	9.538761356	Down
1:224952670|224974153(+)	-3.674331117	1.449332444	-4.607998049	1.08E-05	0.002032239	3.188618011	Down
1:155676548|155679512(-)	-3.665564431	5.804285868	-2.631024175	0.009701132	0.125004108	-2.921578171	NoSig
13:28174272|28177935(+)	-3.663137387	1.588920365	-4.293646435	3.73E-05	0.0041126	2.049465466	Down
12:100282943|100298175(+)	-3.662627544	2.356284903	-3.590180193	0.000490296	0.020159478	-0.285567285	Down
4:128074460|128082305(+)	-3.657116021	1.722358863	-4.086092174	8.23E-05	0.006960155	1.328504239	Down
8:22474954|22475624(+)	-3.650658843	2.680122879	-3.312265422	0.001243442	0.041711819	-1.118442485	Down
10:104008177|104018908(+)	-3.640885007	1.88410995	-4.056877388	9.18E-05	0.007571391	1.229102002	Down
1:7777160|7778169(+)	-3.6342902	2.951822765	-3.206420579	0.00174821	0.054771752	-1.42131873	NoSig
1:205616478|205623891(-)	-3.628496562	3.94658149	-2.882285668	0.004726778	0.069022245	-2.29756099	NoSig
12:42351885|42398994(+)	-3.625763672	0.962502786	-5.637970644	1.29E-07	8.86E-05	7.270485193	Down
8:47396376|47407961(+)	-3.624564205	4.155853371	-2.777688223	0.00641199	0.087527615	-2.563325282	NoSig
8:38114192|38119363(+)	-3.613839703	3.046285093	-3.161218305	0.002017259	0.061542296	-1.548193949	NoSig
3:196487399|196488683(-)	-3.610054642	3.439733886	-3.040588388	0.002935156	0.064171526	-1.879424908	NoSig
6:163455279|163535125(+)	-3.600711889	1.526074173	-4.380890285	2.66E-05	0.003233996	2.360052595	Down
14:65615978|65629606(+)	-3.591598477	1.527296747	-4.352557008	2.97E-05	0.003539045	2.25870755	Down
2:58084089|58089723(+)	-3.574859636	3.373317969	-2.988430921	0.003440888	0.064171526	-2.019285521	NoSig
12:26711173|26725765(-)	-3.57135803	0.707836727	-6.411605005	3.46E-09	1.03E-05	10.62298868	Down
4:39913611|39925933(-)	-3.569490868	2.211128137	-3.665349107	0.000377868	0.016828139	-0.0512011	Down
8:105419144|105444381(+)	-3.562622685	1.574426387	-4.14117292	6.69E-05	0.00622621	1.517325744	Down
7:77583555|77600806(+)	-3.556251057	1.093861556	-4.991319486	2.20E-06	0.000649123	4.649121868	Down
1:26729651|26732792(+)	-3.554549313	5.230093253	-2.608202572	0.010331989	0.125409116	-2.975792214	NoSig
1:21002713|21111383(-)	-3.549852585	1.719657576	-3.624033944	0.000436225	0.018479924	-0.18048562	Down
11:128768118|128772985(+)	-3.547268361	1.537771186	-4.108923242	7.56E-05	0.006629063	1.406548167	Down
X:77652114|77664778(-)	-3.54548651	1.902691004	-3.911980039	0.000156749	0.011495067	0.743894479	Down
3:149846011|149921227(+)	-3.544807342	3.359399633	-2.860908181	0.005033974	0.072380638	-2.352564378	NoSig
12:120782655|120791557(-)	-3.533145834	1.461383822	-4.331330481	3.22E-05	0.00372964	2.183083494	Down
X:17103718|17138961(+)	-3.52462	1.407367898	-4.313851533	3.45E-05	0.003895016	2.121005555	Down
13:40933470|40934028(-)	-3.520334368	1.735318704	-4.116730769	7.34E-05	0.006485924	1.433309362	Down
4:147854676|147881932(+)	-3.514809377	1.507776615	-4.324385856	3.31E-05	0.003812824	2.158397992	Down
1:21715389|21724095(-)	-3.507607382	1.494857322	-4.166613857	6.08E-05	0.005812468	1.605156968	Down
4:73090667|73092300(-)	-3.496462555	2.748845896	-3.146548271	0.002112541	0.063532018	-1.58904922	NoSig
21:39206108|39212707(-)	-3.494463762	2.650299564	-3.269331651	0.001429053	0.046463221	-1.24226948	Down
1:629163|629337(-)	-3.493276693	1.841287567	-3.715372373	0.000317091	0.015389192	0.106854336	Down
2:99186177|99195756(+)	-3.487265711	2.278105733	-3.497905465	0.000671627	0.02572209	-0.568035993	Down
14:21503173|21503881(-)	-3.487217856	2.524856589	-3.248016998	0.00153053	0.049008588	-1.303252578	Down
9:121161856|121166180(+)	-3.473476794	4.042471667	-2.736318753	0.007217941	0.096823703	-2.666091708	NoSig
2:238182065|238185287(-)	-3.472347603	2.25171823	-3.359307469	0.001066091	0.037380715	-0.981258173	Down
12:116230533|116237705(-)	-3.472008978	3.618132292	-2.814520008	0.005764415	0.080387141	-2.470707919	NoSig
7:158869855|158876691(+)	-3.469938174	4.116235719	-2.62579123	0.009842631	0.125409116	-2.934046057	NoSig
14:102968253|102970261(-)	-3.458572425	0.802619255	-5.763566256	7.26E-08	6.02E-05	7.800066118	Down
13:95723242|95725252(+)	-3.448711567	1.146889722	-4.804602976	4.81E-06	0.001095203	3.928334105	Down
4:142402938|142462726(-)	-3.448026946	1.207953013	-4.556042075	1.33E-05	0.002352703	2.996562445	Down
8:51860861|51861246(-)	-3.441696216	2.084566255	-3.514770575	0.000634353	0.024619021	-0.516843839	Down
8:51831444|51861246(-)	-3.436967424	1.680704945	-3.899306627	0.000164151	0.011925055	0.702081862	Down
4:109491327|109494856(+)	-3.43263149	1.927822755	-3.698877641	0.000336026	0.015673434	0.054553733	Down
6:77271340|77273307(-)	-3.42953052	2.572026328	-3.142479162	0.002139702	0.063935278	-1.600353496	NoSig
16:74459682|74463479(-)	-3.42747214	1.768292704	-3.811019745	0.000225759	0.015256426	0.41364606	Down
2:112299849|112300029(+)	-3.415511866	3.710854802	-2.843038361	0.005304684	0.075193892	-2.398272837	NoSig
13:46003139|46020557(-)	-3.396924846	2.554120008	-3.334867559	0.001155039	0.039720707	-1.052726076	Down
X:80707427|80719656(-)	-3.388538513	1.332756682	-4.318176772	3.39E-05	0.003886728	2.136350594	Down
21:44855210|44861271(-)	-3.379264707	2.270587539	-3.248462168	0.001528344	0.049006077	-1.301982253	Down
8:61618978|61653660(-)	-3.375165067	1.544190113	-3.822023674	0.000217025	0.014850505	0.449323165	Down
9:5968019|5988545(-)	-3.373363817	1.687355106	-3.7860777	0.000246809	0.015257972	0.333068738	Down
6:17646067|17649300(-)	-3.370730776	1.064210157	-4.832059291	4.29E-06	0.001038213	4.033230357	Down
2:8908621|8958642(-)	-3.363812533	2.907234203	-2.968138768	0.003658503	0.064171526	-2.073145756	NoSig
7:77374070|77406105(-)	-3.35766585	0.665483322	-6.348953567	4.67E-09	1.21E-05	10.34399646	Down
3:47097955|47106120(-)	-3.348209998	2.772606475	-2.991884182	0.003405066	0.064171526	-2.010088795	NoSig
16:22349279|22349849(-)	-3.344748085	1.302590707	-4.235231093	4.68E-05	0.004809308	1.843971706	Down
2:232787150|232796221(+)	-3.338548628	2.358522733	-3.261949501	0.001463466	0.04719913	-1.263427473	Down
1:66891154|66905375(-)	-3.337157535	1.92350693	-3.479710171	0.00071415	0.027063688	-0.623046108	Down
1:21715389|21721764(-)	-3.324396893	1.222879222	-4.490459788	1.72E-05	0.002841382	2.7562377	Down
11:77624963|77629899(-)	-3.319544122	1.053595981	-4.550394464	1.36E-05	0.002388436	2.975774222	Down
19:10163326|10177367(-)	-3.309864481	2.086165063	-3.274837533	0.001403881	0.045772826	-1.226463565	Down
1:28459085|28466535(+)	-3.306227814	2.675468486	-3.048571744	0.002864111	0.064171526	-1.857837581	NoSig
2:106830066|106834146(-)	-3.305418721	1.126028918	-4.414915054	2.32E-05	0.003066018	2.482358326	Down
3:50065031|50066502(+)	-3.302851217	3.281347749	-2.650530483	0.009189727	0.119481876	-2.874910796	NoSig
1:42265115|42278672(-)	-3.301511245	0.772689951	-5.697438677	9.81E-08	7.13E-05	7.520466996	Down
1:33294937|33295305(+)	-3.298193345	1.425244933	-3.95671289	0.000133085	0.010012358	0.89228962	Down
18:42037692|42049605(+)	-3.293120371	1.312889091	-4.119549636	7.26E-05	0.006485924	1.442980417	Down
12:46229153|46243314(-)	-3.285133962	4.682541293	-2.58124816	0.01112458	0.125409116	-3.039287573	NoSig
7:103321932|103322794(-)	-3.281470219	3.087598704	-2.81715184	0.005720512	0.079918716	-2.464049574	NoSig
11:118481715|118482495(+)	-3.276236998	2.131449422	-3.367906875	0.001036351	0.036503105	-0.956011028	Down
13:42953948|42970670(-)	-3.275648587	4.409809744	-2.531074005	0.012747005	0.125409116	-3.155926147	NoSig
17:67891844|67894165(+)	-3.274306453	1.266781162	-4.236327876	4.66E-05	0.004809308	1.847811559	Down
3:56592970|56594028(+)	-3.269033139	5.838207338	-2.33398963	0.021364151	0.125409116	-3.59425833	NoSig
X:44524002|44527365(-)	-3.267088384	2.559220003	-2.924360656	0.004171817	0.064581089	-2.188280971	NoSig
2:171028339|171046362(-)	-3.249000185	1.006077565	-4.866603377	3.71E-06	0.000948324	4.165747317	Down
6:87210451|87218731(+)	-3.237471509	2.693508198	-2.971185632	0.003625039	0.064171526	-2.065078498	NoSig
2:171053761|171082852(-)	-3.237171893	0.769376182	-5.583632829	1.64E-07	0.000109146	7.043301368	Down
10:68959806|68960249(+)	-3.215850671	3.837276728	-2.503398914	0.013729975	0.125409116	-3.219391994	NoSig
7:77376848|77404615(-)	-3.21529668	1.321176909	-4.140980299	6.70E-05	0.00622621	1.516662228	Down
1:92333391|92380873(+)	-3.210782275	2.679490419	-2.948651102	0.003879361	0.064171526	-2.124577452	NoSig
6:138943513|138944622(-)	-3.210332687	1.824098552	-3.424366658	0.000859598	0.031223565	-0.788957462	Down
12:79592611|79621207(-)	-3.205490944	0.774711819	-5.400130176	3.73E-07	0.000180675	6.285065195	Down
2:171925537|171953001(+)	-3.204451934	1.348804662	-4.059472707	9.10E-05	0.007525063	1.237911351	Down
12:66203711|66228370(+)	-3.198731395	2.74119544	-2.855496584	0.005114587	0.073213555	-2.366432449	NoSig
10:7797047|7802854(+)	-3.198258327	4.446863744	-2.453207579	0.015687044	0.125409116	-3.332906144	NoSig
16:53141179|53157541(+)	-3.19627194	1.11579153	-4.527610741	1.49E-05	0.002558655	2.892086713	Down
19:34430576|34438766(+)	-3.193717163	1.023749632	-4.490680285	1.72E-05	0.002841382	2.757041741	Down
5:123545417|123557564(+)	-3.192034395	6.369151834	-2.302694447	0.023127125	0.125409116	-3.660917389	NoSig
2:23880639|23885829(-)	-3.1897317	1.307162643	-3.968479822	0.000127451	0.00961965	0.931533674	Down
3:170122591|170129552(-)	-3.185596385	4.134551547	-2.488380813	0.014291315	0.125409116	-3.253572279	NoSig
18:76849526|76851939(+)	-3.183583561	1.904484247	-3.350483689	0.001097437	0.038306484	-1.007109729	Down
14:49664626|49674427(-)	-3.181644146	1.240756376	-4.225358204	4.86E-05	0.004908026	1.809438475	Down
13:32517857|32527532(-)	-3.179876308	9.941518418	-2.509129442	0.013521037	0.125409116	-3.206301406	NoSig
3:149895473|149921227(+)	-3.161829193	0.998891528	-4.820623035	4.50E-06	0.001051904	3.98949183	Down
5:55963352|55968396(-)	-3.160193008	0.800723624	-5.458688214	2.88E-07	0.000145357	6.525494056	Down
13:114041000|114073837(-)	-3.152568197	1.503824337	-3.686961208	0.000350367	0.016001922	0.016881746	Down
2:239990074|240007370(-)	-3.151791625	1.720506872	-3.429589196	0.000844766	0.031008121	-0.773392141	Down
5:140440119|140449305(+)	-3.150940613	1.328660709	-4.008861216	0.000109799	0.008711618	1.066867122	Down
15:93000512|93009323(+)	-3.143790327	2.166385338	-3.058372195	0.002779072	0.064171526	-1.831271698	NoSig
11:77619606|77625818(-)	-3.141669129	4.096405861	-2.612730418	0.01020396	0.125409116	-2.96506912	NoSig
1:100424222|100442996(+)	-3.140382515	0.766721421	-5.373740652	4.19E-07	0.000191099	6.177194841	Down
18:62072673|62095950(-)	-3.139658194	1.369941688	-3.890998346	0.000169183	0.012101549	0.674726155	Down
14:34800224|34802988(-)	-3.138466385	1.223968298	-4.188885152	5.58E-05	0.005452453	1.682363271	Down
3:40461407|40462248(+)	-3.137596672	1.34291509	-3.988383299	0.000118437	0.009239239	0.998110964	Down
1:193141850|193152444(+)	-3.137109966	1.398829022	-3.796585825	0.000237722	0.015257972	0.366966921	Down
4:119596523|119607297(-)	-3.136386736	1.390357941	-3.970329782	0.000126586	0.00961683	0.937711384	Down
5:88804598|88882999(-)	-3.13250779	0.907311653	-4.682900039	7.93E-06	0.001549194	3.468041015	Down
14:49723874|49740182(+)	-3.124909702	0.956255921	-4.752469975	5.96E-06	0.001278238	3.730222009	Down
12:26954145|26957743(+)	-3.120404552	1.184702268	-4.127689756	7.04E-05	0.006368584	1.470934734	Down
16:47497399|47515601(+)	-3.109976507	1.559378367	-3.616892056	0.00044714	0.018796842	-0.20271822	Down
9:33986760|34017189(-)	-3.101356256	3.277539513	-2.55136616	0.012066869	0.125409116	-3.108997728	NoSig
4:109940946|109945275(+)	-3.099479935	1.309556805	-3.836617354	0.000205937	0.01437266	0.496759491	Down
20:35714185|35725155(-)	-3.097081334	5.416652057	-2.255444434	0.026031437	0.125409116	-3.760013376	NoSig
2:239990074|240014860(-)	-3.09685836	1.095276412	-4.223491296	4.89E-05	0.004914317	1.802914895	Down
10:110596398|110598290(+)	-3.087035177	1.969042391	-3.321052104	0.001208348	0.040829171	-1.092938127	Down
6:13639563|13644729(-)	-3.07895847	3.672456506	-2.436961233	0.016371811	0.125409116	-3.369209156	NoSig
11:108176246|108177090(-)	-3.073921956	1.265231528	-3.932149217	0.000145621	0.010815477	0.810646928	Down
10:28583399|28596041(+)	-3.067051849	2.31809756	-3.00103632	0.003311785	0.064171526	-1.985671361	NoSig
X:119640692|119653040(-)	-3.065232707	4.229505146	-2.341087599	0.020981194	0.125409116	-3.579026399	NoSig
7:155665175|155680908(+)	-3.064209826	5.698829965	-2.234955365	0.027387085	0.125409116	-3.802403516	NoSig
20:62139075|62140944(-)	-3.062104071	1.695676811	-3.371534754	0.001024039	0.036124186	-0.945344218	Down
22:24302195|24313466(+)	-3.061787022	1.665758326	-3.426914102	0.000852333	0.031008121	-0.781367406	Down
13:60439688|60467379(+)	-3.060922173	2.461752241	-2.825604323	0.005581569	0.078259794	-2.442629108	NoSig
12:42355161|42398994(+)	-3.058396788	0.996013771	-4.412107301	2.35E-05	0.003066018	2.472240771	Down
3:3156219|3174261(-)	-3.057780742	1.006796704	-4.30444351	3.58E-05	0.00400099	2.087665202	Down
3:119500695|119517315(+)	-3.056729219	1.109703163	-4.127911625	7.03E-05	0.006368584	1.471697224	Down
3:146121112|146124229(-)	-3.055958625	1.460574855	-3.646555493	0.000403432	0.017595845	-0.110152162	Down
10:17704431|17705741(+)	-3.051110223	2.177864973	-3.031825003	0.003015016	0.064171526	-1.903066608	NoSig
12:120782655|120784593(-)	-3.0474324	4.15132429	-2.332387676	0.02145143	0.125409116	-3.597690272	NoSig
1:51405905|51408332(-)	-3.047291134	1.358788378	-3.747081152	0.000283499	0.015257972	0.207898359	Down
5:36953618|36976402(+)	-3.04588131	1.024449111	-4.395077794	2.51E-05	0.003142295	2.410971448	Down
5:109713520|109716264(+)	-3.039920295	1.790520336	-3.276429538	0.00139668	0.04561736	-1.221889289	Down
1:35358925|35361789(+)	-3.038424605	2.522907584	-2.815051946	0.005755517	0.080311227	-2.469362588	NoSig
1:96769703|96785254(+)	-3.036292273	1.331666788	-3.835860486	0.000206498	0.01437266	0.494295944	Down
11:86022367|86031611(-)	-3.033891234	3.013884911	-2.692515102	0.0081708	0.107985547	-2.77344121	NoSig
5:62347130|62355254(+)	-3.033149537	1.969721522	-3.169545964	0.001964965	0.060577706	-1.524931701	NoSig
X:118442244|118444494(+)	-3.032599312	1.419498102	-3.754386103	0.000276254	0.015257972	0.231270041	Down
3:43299754|43303792(+)	-3.032595445	1.879263684	-3.210786556	0.001724076	0.054088516	-1.408985355	NoSig
13:99238427|99244624(+)	-3.030870691	3.117129114	-2.604248423	0.010444979	0.125409116	-2.985143242	NoSig
10:28119651|28131691(-)	-3.028635354	0.985656754	-4.408091345	2.39E-05	0.003066018	2.457777262	Down
14:49825867|49831361(-)	-3.026349666	2.42424468	-2.843115153	0.005303492	0.075193892	-2.398076939	NoSig
3:125313308|125331238(-)	-3.025940895	5.116404254	-2.275014954	0.024791822	0.125409116	-3.719195096	NoSig
4:143543509|143543972(+)	-3.023524894	10.33319457	-2.515108018	0.013306094	0.125409116	-3.192615814	NoSig
13:41369090|41372830(+)	-3.021644419	2.813496171	-2.630827279	0.009706423	0.125004108	-2.922047687	NoSig
6:7303550|7310029(-)	-3.018993892	0.734053032	-4.970893662	2.39E-06	0.000678807	4.569432126	Down
1:211778918|211793190(-)	-3.006670487	2.01530861	-3.11999016	0.002295753	0.064171526	-1.662609914	NoSig
15:65752379|65761438(-)	-3.00361521	1.442474737	-3.586317951	0.000496852	0.020335087	-0.297506475	Down
21:15762891|15766141(+)	-3.000901464	3.63744011	-2.349095831	0.020556414	0.125409116	-3.561790938	NoSig
4:51863437|51877854(+)	-2.989134809	1.666540746	-3.232428077	0.001608963	0.05102805	-1.347646457	NoSig
18:9583117|9595102(-)	-2.986222893	1.651638823	-3.26609978	0.001444025	0.046819029	-1.251537174	Down
15:75859878|75873568(+)	-2.985265874	3.234407769	-2.356912011	0.020149167	0.125409116	-3.544917595	NoSig
13:75560753|75569507(+)	-2.98337527	2.802139081	-2.603481459	0.010467024	0.125409116	-2.986955558	NoSig
8:109412265|109427156(+)	-2.983148297	1.352475539	-3.576492272	0.000513908	0.020922612	-0.327834657	Down
2:147972739|147982081(-)	-2.98163933	2.329117518	-2.817361002	0.005717036	0.079918182	-2.463520179	NoSig
2:201145378|201149835(+)	-2.980010087	2.827496821	-2.715038785	0.007667452	0.101912662	-2.718431104	NoSig
18:79193183|79214038(+)	-2.976320957	0.833116758	-4.915716494	3.02E-06	0.000807398	4.35518299	Down
1:31337175|31348974(+)	-2.973903556	2.203898884	-2.928152253	0.00412487	0.064501466	-2.17836679	NoSig
1:75739980|75750546(+)	-2.971663402	1.057262378	-4.19944845	5.36E-05	0.005281528	1.719085573	Down
1:630242|630506(-)	-2.970000701	1.850045646	-3.179421223	0.001904587	0.058955972	-1.497280708	NoSig
14:45118028|45130790(-)	-2.968933862	3.8834987	-2.317957021	0.022251938	0.125409116	-3.628509683	NoSig
12:20616230|20635056(+)	-2.968781561	1.099650611	-4.01222881	0.000108438	0.008633064	1.078198987	Down
17:49311312|49312845(-)	-2.963883418	1.516326188	-3.42234733	0.000865399	0.031385212	-0.794970787	Down
11:2969803|2972243(-)	-2.961894	0.587042054	-5.77140698	7.00E-08	6.02E-05	7.833329767	Down
9:74996447|75017448(-)	-2.959217456	2.340480225	-2.813346997	0.005784082	0.080591393	-2.473673824	NoSig
1:77711747|77714783(-)	-2.958789261	1.078785164	-4.278189329	3.96E-05	0.004284693	1.994896518	Down
5:90495677|90506674(+)	-2.953780528	1.614722291	-3.284358574	0.001361327	0.04482546	-1.199079866	Down
2:33217552|33222151(+)	-2.953360941	0.585350817	-5.770638086	7.02E-08	6.02E-05	7.830066758	Down
15:100564692|100565265(-)	-2.946061392	1.436062076	-3.690585972	0.000345944	0.015862266	0.028330927	Down
10:32451592|32474023(+)	-2.944526611	2.33859949	-2.928948649	0.004115071	0.064501466	-2.176283001	NoSig
2:202464809|202467689(+)	-2.94385466	1.892303266	-2.99249803	0.003398734	0.064171526	-2.008453055	NoSig
10:5699525|5714207(+)	-2.942915583	1.939069855	-3.06800834	0.002697742	0.064171526	-1.805081397	NoSig
17:36952886|36953907(+)	-2.937942832	1.513457937	-3.372425265	0.001021038	0.03607306	-0.942724487	Down
7:102227367|102227669(+)	-2.933675324	2.58658893	-2.716948172	0.007626104	0.101537249	-2.713749387	NoSig
20:47262288|47276795(-)	-2.929066273	1.065944236	-4.096125516	7.93E-05	0.006877996	1.362762419	Down
2:202755538|202759353(+)	-2.907753533	1.380117399	-3.398108124	0.000937954	0.033649097	-0.866929714	Down
3:141512163|141540609(+)	-2.903901979	1.770912189	-3.163823414	0.002000763	0.061199649	-1.540922365	NoSig
5:77046347|77048987(+)	-2.903451525	1.376276963	-3.654217571	0.000392818	0.017240801	-0.086146534	Down
3:33684359|33696933(-)	-2.900478961	3.6042345	-2.380456282	0.018965226	0.125409116	-3.493785672	NoSig
20:60180050|60180913(+)	-2.895790619	1.741231043	-3.093857972	0.002490327	0.064171526	-1.734483102	NoSig
7:22976210|22984045(-)	-2.894911691	0.946113427	-4.299014572	3.66E-05	0.004066524	2.06844933	Down
1:630237|630407(-)	-2.889786825	1.541852486	-3.130465111	0.002221797	0.064171526	-1.633658381	NoSig
11:17295324|17301870(+)	-2.88361113	0.691538075	-5.038937206	1.79E-06	0.000555174	4.835682024	Down
2:135675332|135680324(+)	-2.872527655	1.316175497	-3.517125153	0.000629306	0.024517509	-0.509681233	Down
20:2947982|2965202(+)	-2.872169629	2.676325989	-2.499004046	0.013892167	0.125409116	-3.229413403	NoSig
22:21805850|21807846(-)	-2.870041806	3.269352054	-2.348888136	0.020567334	0.125409116	-3.562238614	NoSig
10:68468123|68470163(-)	-2.864133025	1.286003765	-3.575495404	0.000515669	0.0209576	-0.330907961	Down
1:20775724|20776005(-)	-2.86165556	1.235045705	-3.580400379	0.000507059	0.02071634	-0.315779635	Down
12:69800209|69801721(+)	-2.849913526	1.117556169	-3.98859612	0.000118343	0.009239239	0.998824186	Down
1:246621429|246634587(+)	-2.849271031	1.170011566	-3.769878955	0.000261465	0.015257972	0.280953829	Down
1:223804174|223806947(-)	-2.844178634	0.563711081	-5.773581722	6.93E-08	6.02E-05	7.842560096	Down
11:33286413|33287511(+)	-2.843922566	9.574185924	-2.216359877	0.028670468	0.125409116	-3.840570691	NoSig
2:108771701|108773046(+)	-2.841048617	1.547009325	-3.309330101	0.001255376	0.04194282	-1.12695033	Down
X:118584735|118590302(+)	-2.839439747	3.967009981	-2.2184707	0.028522195	0.125409116	-3.836252874	NoSig
16:68121987|68123121(+)	-2.835898437	3.807270464	-2.310452006	0.022678576	0.125409116	-3.644469646	NoSig
4:53425872|53428183(+)	-2.834596776	1.568191325	-3.240279171	0.001569005	0.050033812	-1.325310175	NoSig
3:138570318|138572932(-)	-2.829715597	2.566450563	-2.505564301	0.013650687	0.125409116	-3.214448602	NoSig
17:29648144|29667223(-)	-2.829384286	1.02218245	-4.09774183	7.88E-05	0.006861963	1.368286942	Down
1:32948222|32949774(-)	-2.828954661	1.180707172	-3.699268657	0.000335565	0.015673434	0.055791463	Down
19:47264603|47264946(+)	-2.826063423	3.253580645	-2.35400939	0.020299563	0.125409116	-3.551189593	NoSig
4:42485496|42524847(-)	-2.812101604	0.920896305	-4.084757032	8.27E-05	0.006969746	1.323950108	Down
1:186893011|186911389(+)	-2.802213362	1.704594807	-3.157930449	0.00203826	0.061939123	-1.557364171	NoSig
7:5641154|5652510(-)	-2.797465482	2.19044113	-2.738375593	0.007175789	0.096369474	-2.661013935	NoSig
1:28035544|28058094(-)	-2.796690552	1.839876513	-3.095792866	0.002475412	0.064171526	-1.729178744	NoSig
6:57124734|57142095(+)	-2.792589098	1.139115983	-3.783773683	0.000248845	0.015257972	0.325645792	Down
13:26324772|26353880(+)	-2.783055456	0.551596577	-5.741448471	8.03E-08	6.34E-05	7.706360143	Down
4:152411303|152412529(-)	-2.782881102	8.493499688	-1.959028235	0.052573529	0.130435095	-4.338561244	NoSig
5:36982165|36986301(+)	-2.782200873	2.026785804	-2.776963848	0.006425366	0.087658736	-2.565136215	NoSig
2:40428473|40430304(-)	-2.780216076	5.053264987	-2.008306712	0.046996416	0.125409116	-4.24759341	NoSig
7:149018992|149021147(-)	-2.774674871	2.408080676	-2.595128998	0.010709827	0.125409116	-3.006661752	NoSig
9:6420912|6434173(+)	-2.769460504	2.115841167	-2.741756741	0.007106982	0.095666486	-2.652659602	NoSig
12:111509549|111510582(-)	-2.766136041	1.69449303	-3.030908934	0.003023479	0.064171526	-1.905534647	NoSig
3:170145423|170178938(-)	-2.765769298	0.996990256	-4.128113775	7.03E-05	0.006368584	1.472391972	Down
1:243415702|243426558(+)	-2.763452599	1.010438356	-4.091255847	8.08E-05	0.006927372	1.346127609	Down
4:147857553|147881932(+)	-2.760817351	3.145702836	-2.339151542	0.021085045	0.125409116	-3.583185237	NoSig
1:84179177|84197824(+)	-2.756896374	2.524205963	-2.535298617	0.012602638	0.125409116	-3.146183545	NoSig
19:18147443|18147624(+)	-2.754108907	2.85635881	-2.465170486	0.015199262	0.125409116	-3.30603676	NoSig
12:94220016|94227235(+)	-2.748547821	0.66751218	-4.929411684	2.85E-06	0.000780133	4.408220731	Down
17:47361378|47377903(+)	-2.746685487	1.16216114	-3.625346505	0.000434246	0.018479924	-0.176395909	Down
13:98474821|98519473(-)	-2.741467812	0.78223568	-4.450145275	2.02E-05	0.002906418	2.609684951	Down
11:77683710|77693611(-)	-2.738485649	1.154002827	-3.659680589	0.000385412	0.017033603	-0.06900671	Down
6:42603588|42606651(+)	-2.738007461	1.62308403	-3.023575299	0.003092026	0.064171526	-1.925269975	NoSig
1:20749723|20773610(-)	-2.73775931	1.185425126	-3.53204796	0.000598195	0.023569884	-0.464197823	Down
3:107710452|107716849(+)	-2.733920051	4.696563977	-2.007101203	0.047126582	0.125409116	-4.249843819	NoSig
10:110964125|110985765(+)	-2.727066441	2.705578993	-2.457705989	0.01550201	0.125409116	-3.322816157	NoSig
18:32111754|32113860(+)	-2.723434463	1.551938061	-3.141810845	0.002144194	0.063987249	-1.602208968	NoSig
12:123586747|123590449(+)	-2.721227533	1.438508123	-3.162839894	0.002006976	0.061309031	-1.543668227	NoSig
6:7602623|7606195(+)	-2.71408368	1.180734261	-3.557411002	0.00054862	0.02206534	-0.386544225	Down
12:68816812|68824651(+)	-2.713299621	0.685926117	-4.711794901	7.05E-06	0.001462457	3.57662708	Down
12:29293300|29297200(+)	-2.71325286	1.144366221	-3.642664037	0.000408926	0.017759065	-0.122329237	Down
3:119863419|119905852(-)	-2.7112875	1.291835393	-3.385615937	0.00097754	0.034854105	-0.903854379	Down
4:128936655|128959777(-)	-2.705437409	1.864013236	-2.871931716	0.004873352	0.070762528	-2.32424513	NoSig
1:145839890|145842477(+)	-2.703082576	1.454058561	-3.083383925	0.002572521	0.064171526	-1.763148702	NoSig
3:169976946|169988359(+)	-2.701881505	4.188545442	-2.097429932	0.038185951	0.125409116	-4.07775927	NoSig
16:23988508|24035547(+)	-2.684986941	3.077366658	-2.261642471	0.025633097	0.125409116	-3.747120811	NoSig
2:9350808|9368519(+)	-2.680449556	1.391950802	-3.210831898	0.001723827	0.054088516	-1.408857194	NoSig
20:47246008|47246517(-)	-2.680387829	1.913247012	-2.847224556	0.005240098	0.07455114	-2.387587226	NoSig
8:140864312|140890769(-)	-2.677820318	1.982734271	-2.83548263	0.005423102	0.076685437	-2.417525224	NoSig
5:108867767|108872212(+)	-2.677673004	0.916046011	-3.892810507	0.000168073	0.012096592	0.680689107	Down
X:140783175|140784659(+)	-2.670253237	1.226825026	-3.331175551	0.001169066	0.040084466	-1.063485528	Down
14:99257471|99257839(-)	-2.665704757	1.403970064	-3.154520486	0.002060255	0.062525781	-1.566866597	NoSig
2:9318524|9327911(+)	-2.664643526	0.885375781	-4.028400148	0.000102122	0.0081863	1.132712844	Down
11:86250296|86256512(+)	-2.659726404	1.620329663	-2.916006363	0.004276998	0.064985213	-2.210086924	NoSig
19:23358430|23362725(-)	-2.656022255	5.059666758	-2.020673564	0.045678703	0.125409116	-4.224434945	NoSig
9:96522506|96565483(-)	-2.653913824	2.408793631	-2.534243227	0.012638565	0.125409116	-3.148618786	NoSig
18:9204476|9221999(+)	-2.651289398	2.148284633	-2.637113587	0.009538789	0.123330497	-2.907042223	NoSig
7:130120749|130122202(+)	-2.651283302	1.278630255	-3.307802851	0.001261628	0.042018721	-1.131374539	Down
10:126970702|126990603(+)	-2.650768863	3.001144061	-2.247714217	0.026535838	0.125409116	-3.776047915	NoSig
1:185214507|185231708(+)	-2.646794707	2.263971348	-2.432347819	0.016571053	0.125409116	-3.379478615	NoSig
5:131698917|131709272(-)	-2.642814128	1.163141366	-3.480682724	0.000711814	0.02703848	-0.620111554	Down
7:105073619|105077433(+)	-2.641776218	2.024224596	-2.655477157	0.009063975	0.118044944	-2.863028162	NoSig
12:69589485|69592159(+)	-2.634591101	1.182106411	-3.427939624	0.000849425	0.031008121	-0.778310604	Down
2:168063500|168129758(-)	-2.632494794	2.32015312	-2.43263044	0.016558785	0.125409116	-3.378850002	NoSig
18:69895701|69896045(-)	-2.631260209	1.510576197	-3.013288203	0.0031906	0.064171526	-1.952885317	NoSig
21:14991201|15043574(-)	-2.631015284	1.642947585	-2.86447434	0.004981489	0.071928367	-2.343413212	NoSig
3:130930416|130941699(+)	-2.628944082	0.923423422	-3.786170445	0.000246727	0.015257972	0.333367612	Down
17:47328269|47345098(+)	-2.624159698	0.932261855	-3.730076501	0.000301069	0.015257972	0.153628695	Down
20:37066724|37068186(-)	-2.622241793	2.412627454	-2.5320167	0.012714662	0.125409116	-3.153753398	NoSig
1:1223244|1223968(-)	-2.620704907	1.459191723	-3.078075346	0.002615133	0.064171526	-1.777646252	NoSig
9:77794463|77815770(-)	-2.619215501	0.725220383	-4.592570551	1.14E-05	0.002128355	3.131437928	Down
3:183205876|183207823(-)	-2.618347289	0.910386287	-3.821088726	0.000217754	0.014850505	0.446288825	Down
11:34071726|34076642(+)	-2.616414487	1.803493727	-2.784666301	0.006284428	0.086395092	-2.545859207	NoSig
4:25127264|25159107(-)	-2.616302983	0.783427268	-4.200763559	5.33E-05	0.005277441	1.723662064	Down
4:150761783|150817257(-)	-2.613543134	0.758098667	-4.36404816	2.84E-05	0.003401068	2.299754936	Down
17:50736960|50741731(+)	-2.607556444	1.712144493	-2.785516796	0.00626904	0.08623454	-2.543727831	NoSig
X:118394055|118404444(+)	-2.607394037	1.138717059	-3.499110887	0.000668896	0.025659764	-0.564383563	Down
19:5604583|5604936(-)	-2.593842633	1.483032183	-2.883364534	0.00471174	0.068889201	-2.294775813	NoSig
17:29502589|29510992(+)	-2.593621743	0.951398936	-3.818473324	0.000219807	0.014897533	0.437803622	Down
14:73282359|73287314(-)	-2.592791893	0.61744862	-4.590469256	1.15E-05	0.002129447	3.123659662	Down
11:120474560|120477526(+)	-2.592116565	2.566785728	-2.390466188	0.018480832	0.125409116	-3.471908206	NoSig
15:43400044|43401850(+)	-2.589119956	0.82060428	-4.245533619	4.49E-05	0.004727302	1.880068886	Down
3:52687502|52690704(+)	-2.588813417	0.513098155	-5.099624795	1.38E-06	0.000459432	5.0750183	Down
4:101855035|101870644(+)	-2.580957252	0.612419358	-5.064542713	1.61E-06	0.000505074	4.93645048	Down
9:83677727|83678599(-)	-2.580666293	2.000854307	-2.758392758	0.006777102	0.091757305	-2.611423942	NoSig
15:41085369|41087682(-)	-2.578310145	0.845162441	-4.066934737	8.85E-05	0.007370598	1.263262872	Down
7:23611171|23611553(+)	-2.578111495	1.902368805	-2.666535434	0.008788468	0.11516658	-2.836394316	NoSig
7:72830692|72833928(+)	-2.577793492	1.087003614	-3.294202624	0.001318599	0.043541877	-1.170698855	Down
9:93471141|93476338(+)	-2.575001027	1.416048222	-3.010642824	0.003216414	0.064171526	-1.959973902	NoSig
12:28305649|28307749(+)	-2.570451829	2.00351497	-2.599881186	0.010571067	0.125409116	-2.995456631	NoSig
16:85633914|85634132(+)	-2.565349579	10.82125358	-2.057320382	0.041957657	0.125409116	-4.155036146	NoSig
1:45640210|45642499(-)	-2.56182057	1.812678607	-2.662742076	0.00888211	0.116197191	-2.845541544	NoSig
17:78086503|78087093(+)	-2.554176823	2.339680071	-2.40202547	0.017935137	0.125409116	-3.446541768	NoSig
4:53399730|53428183(+)	-2.553115344	1.780782713	-2.734158292	0.007262459	0.097308585	-2.671421718	NoSig
17:76767386|76776541(+)	-2.550927342	0.838005978	-4.076109986	8.55E-05	0.007147473	1.294481571	Down
3:141509568|141529802(+)	-2.550346218	1.682632579	-2.886830372	0.004663728	0.068532041	-2.285822433	NoSig
3:5170503|5174414(+)	-2.549262005	0.924878407	-4.026661938	0.000102783	0.008211024	1.126845557	Down
5:64788951|64804386(+)	-2.544243714	1.766754233	-2.728421157	0.007381893	0.09873813	-2.685557854	NoSig
4:51863437|51891851(+)	-2.544215438	2.356227868	-2.429541245	0.016693315	0.125409116	-3.385717518	NoSig
8:109409865|109420690(+)	-2.542220817	1.41832129	-2.975783007	0.003575078	0.064171526	-2.052892634	NoSig
4:82824555|82827632(-)	-2.539049001	1.388269958	-3.028960013	0.003041557	0.064171526	-1.910783261	NoSig
10:68393138|68394451(-)	-2.535619559	0.856573419	-3.934906359	0.000144159	0.01074126	0.819791981	Down
9:86305192|86310017(-)	-2.534614656	2.748446026	-2.280144203	0.024475624	0.125409116	-3.70844402	NoSig
1:51827796|51834170(-)	-2.531546835	0.703042825	-4.561846408	1.30E-05	0.002316139	3.017945639	Down
12:47104113|47108164(+)	-2.529672195	1.323580489	-3.144433565	0.002126616	0.063708054	-1.594925543	NoSig
7:33357855|33388144(+)	-2.528082946	2.030904852	-2.523238368	0.013018702	0.125409116	-3.173958128	NoSig
15:75854386|75883424(+)	-2.527833998	1.008697937	-3.48994755	0.000689923	0.026336062	-0.592123378	Down
19:38141184|38142710(+)	-2.526932446	2.50737563	-2.318866755	0.022200706	0.125409116	-3.626571882	NoSig
2:144208603|144211579(-)	-2.526177183	2.040851616	-2.492275435	0.014143807	0.125409116	-3.244725952	NoSig
7:8218305|8236005(-)	-2.51916277	1.410788211	-2.949650861	0.003867738	0.064171526	-2.121945903	NoSig
21:39215237|39218660(-)	-2.518462535	0.749236057	-4.248116983	4.45E-05	0.004701859	1.889130051	Down
22:26457859|26458577(-)	-2.504644817	0.905803665	-3.656623371	0.00038954	0.017183375	-0.078600965	Down
17:29451455|29451680(+)	-2.503512548	0.881770413	-3.731156825	0.000299923	0.015257972	0.157070859	Down
2:182952405|182953331(-)	-2.50163515	1.002090986	-3.485773889	0.000699705	0.026665639	-0.604738954	Down
1:150226608|150229237(-)	-2.500945409	1.740500667	-2.633433313	0.009636609	0.1243877	-2.915830884	NoSig
15:77252367|77284030(-)	-2.497578731	1.211992495	-3.105981953	0.002398228	0.064171526	-1.701200448	NoSig
8:109412265|109425232(+)	-2.497423348	0.494984808	-5.116288238	1.29E-06	0.000459432	5.141038897	Down
3:170171373|170178938(-)	-2.493048624	3.394100508	-2.034477292	0.044245269	0.125409116	-4.198430135	NoSig
16:11779166|11782388(-)	-2.493001364	0.681915842	-4.225844001	4.85E-05	0.004908026	1.811136344	Down
15:44550876|44551522(+)	-2.492581711	1.087211477	-3.489947018	0.000689924	0.026336062	-0.592124987	Down
4:150761783|150808398(-)	-2.492101358	1.178712219	-3.074091515	0.00264754	0.064171526	-1.788512212	NoSig
15:42827928|42840433(-)	-2.486609483	0.994372259	-3.478292062	0.000717569	0.027080057	-0.627323899	Down
22:28514757|28519320(-)	-2.486190802	1.342801796	-3.059538056	0.002769112	0.064171526	-1.828106657	NoSig
15:52425830|52433285(-)	-2.485805705	1.010573281	-3.428957651	0.000846547	0.031008121	-0.775275418	Down
1:20969474|20981227(-)	-2.4853597	1.583945114	-2.778467922	0.00639762	0.087382775	-2.561375585	NoSig
13:28174272|28220378(+)	-2.484402136	1.050208366	-3.281121863	0.001375656	0.045233219	-1.208396343	Down
3:56737185|56745462(-)	-2.484111972	1.735808487	-2.645414858	0.009321433	0.120756004	-2.887178827	NoSig
3:37121492|37149038(-)	-2.479206089	0.929574551	-3.484905891	0.000701756	0.026700023	-0.607361109	Down
16:57164001|57173869(-)	-2.477877946	2.973760004	-2.021173411	0.045626113	0.125409116	-4.223496148	NoSig
12:50427762|50441643(+)	-2.475564832	1.021128882	-3.362760943	0.001054053	0.037014442	-0.971125334	Down
8:73805651|73830472(-)	-2.474748789	0.745367284	-4.177594993	5.83E-05	0.005627603	1.643187509	Down
9:131506114|131506453(+)	-2.470573454	1.05434711	-3.591336523	0.000488349	0.020159478	-0.281990806	Down
15:25405461|25415842(-)	-2.470157675	0.832342079	-3.955047856	0.000133901	0.010041261	0.886743547	Down
7:18666213|18666476(+)	-2.462398173	1.010898267	-3.511120589	0.00064225	0.024842583	-0.52793954	Down
19:16081913|16086540(+)	-2.461425665	1.372963812	-2.939487794	0.003987396	0.064171526	-2.148661613	NoSig
6:130955105|130956499(-)	-2.46083394	3.757358946	-1.889701912	0.061361003	0.148906803	-4.462968592	NoSig
7:6814764|6823360(-)	-2.460691738	1.067717443	-3.180867457	0.001895891	0.058765039	-1.493225234	NoSig
2:62979188|62996766(+)	-2.455308876	1.361592811	-2.98527929	0.003473884	0.064171526	-2.027671098	NoSig
6:133980082|133984671(+)	-2.455171722	1.371670965	-2.962142102	0.003725199	0.064171526	-2.089002756	NoSig
6:75702645|75703072(+)	-2.453678361	0.694143965	-4.493304821	1.70E-05	0.002841382	2.766614148	Down
5:134741063|134744052(+)	-2.449048943	1.527023972	-2.752769848	0.006887007	0.093136856	-2.625385674	NoSig
4:150806271|150817257(-)	-2.448101448	0.739274507	-4.154254937	6.37E-05	0.00599288	1.562441067	Down
14:58318542|58330169(+)	-2.442093594	1.323671493	-3.056069989	0.002798836	0.064171526	-1.83751868	NoSig
1:59339958|59378837(+)	-2.441604701	0.990842115	-3.435078496	0.000829436	0.030654839	-0.757011252	Down
3:52412811|52414587(+)	-2.440246879	0.886747988	-3.857823199	0.000190782	0.013521646	0.565932484	Down
3:69216263|69250099(-)	-2.435960708	0.482803023	-5.082518334	1.49E-06	0.000487436	5.007378259	Down
9:95978061|96004701(+)	-2.434794091	0.969635494	-3.470988177	0.000735421	0.027530314	-0.649334376	Down
7:64543707|64544432(-)	-2.433703245	1.169550571	-3.351270418	0.001094608	0.038265174	-1.004807039	Down
9:83677727|83686155(-)	-2.430984613	0.61529291	-4.268551704	4.11E-05	0.004426496	1.960942785	Down
17:29517453|29522519(+)	-2.42730772	0.845368993	-3.754956168	0.000275696	0.015257972	0.233095395	Down
9:135881633|135883078(-)	-2.422173531	1.232651161	-2.989502883	0.003429731	0.064171526	-2.016431635	NoSig
12:1371833|1444750(+)	-2.421528775	0.580260077	-4.54503525	1.39E-05	0.002403932	2.956063636	Down
1:112653598|112659779(+)	-2.418549955	1.880506179	-2.579290912	0.01118421	0.125409116	-3.043875498	NoSig
1:247155566|247159813(-)	-2.418512258	2.59029895	-2.207216031	0.029320568	0.125409116	-3.859231644	NoSig
7:77581427|77583650(+)	-2.414765831	0.703157878	-4.338455103	3.14E-05	0.003645704	2.208437651	Down
5:94909251|94924021(-)	-2.409941642	1.269839991	-2.893006217	0.004579285	0.067805505	-2.269845412	NoSig
14:49723874|49743805(+)	-2.408249746	1.077268227	-3.266883987	0.001440379	0.046766034	-1.249289076	Down
4:42503450|42543986(-)	-2.406720279	1.049304383	-3.149449591	0.002093372	0.06324548	-1.58098172	NoSig
1:111456086|111459636(+)	-2.406284761	0.573451901	-4.569319396	1.26E-05	0.002264979	3.045503129	Down
15:58886975|58887540(-)	-2.403141618	1.217861032	-3.145173552	0.002121681	0.063642225	-1.592869647	NoSig
6:77259667|77273307(-)	-2.403053416	0.827324459	-3.838516446	0.000204534	0.01432171	0.502942516	Down
9:75016268|75017448(-)	-2.397145458	2.51249929	-2.180602589	0.03128636	0.125409116	-3.91314349	NoSig
6:75634707|75663518(+)	-2.39686392	1.381836664	-2.84349228	0.005297646	0.075185815	-2.397114824	NoSig
12:96298869|96300360(-)	-2.391960805	0.964220981	-3.458486858	0.00076695	0.028664449	-0.686921763	Down
7:131387120|131399433(+)	-2.391438796	0.850518084	-3.726278768	0.000305132	0.015257972	0.141534335	Down
18:47865059|47896809(-)	-2.389850382	3.037368031	-2.04575443	0.043102926	0.125409116	-4.177063493	NoSig
17:47370437|47379253(+)	-2.388735487	0.999133212	-3.315701451	0.001229606	0.041307311	-1.108475564	Down
6:144451370|144459354(+)	-2.386540921	1.577821472	-2.699075315	0.008021187	0.106371098	-2.757460343	NoSig
10:50460673|50590247(-)	-2.379500069	1.187031401	-2.906623497	0.00439803	0.066089859	-2.234514112	NoSig
8:100709133|100713181(-)	-2.37554824	0.606757888	-4.228111638	4.80E-05	0.004908026	1.819063616	Down
5:172055588|172057473(-)	-2.371529325	1.131686505	-3.121151192	0.002287445	0.064171526	-1.659404946	NoSig
6:131145285|131169273(+)	-2.362481651	1.263325384	-2.95617271	0.003792701	0.064171526	-2.104760588	NoSig
5:128138597|128152805(+)	-2.359976183	0.814074433	-3.820984757	0.000217836	0.014850505	0.445951432	Down
X:68096870|68201710(-)	-2.359198919	0.616509406	-4.119243969	7.27E-05	0.006485924	1.441931492	Down
6:24416397|24418578(+)	-2.357227205	2.435299335	-2.179595484	0.031362948	0.125409116	-3.915171868	NoSig
15:76292431|76295737(-)	-2.356516018	1.350332991	-2.890389746	0.004614888	0.068115743	-2.276617837	NoSig
15:64748419|64751638(-)	-2.35569648	0.705954463	-3.860224034	0.000189134	0.013445889	0.573782125	Down
9:33271152|33278225(+)	-2.353522295	1.128957407	-3.017676848	0.003148197	0.064171526	-1.941113869	NoSig
6:157036835|157084905(+)	-2.346984487	0.674343037	-4.032646956	0.000100522	0.008085972	1.147055681	Down
9:17226203|17236588(+)	-2.346595391	1.030956034	-3.307164088	0.001264251	0.042045856	-1.133224444	Down
6:34606555|34646798(-)	-2.343184615	1.81592538	-2.426369291	0.016832459	0.125409116	-3.392760878	NoSig
6:13579451|13584225(+)	-2.343065708	1.556572672	-2.664217451	0.008845582	0.115849719	-2.84198521	NoSig
16:18841565|18845651(-)	-2.342442161	1.673941961	-2.656290838	0.00904344	0.117909613	-2.861071718	NoSig
19:50398851|50399484(+)	-2.340944413	1.716099175	-2.494017239	0.014078278	0.125409116	-3.240765591	NoSig
5:168488602|168494650(+)	-2.340178729	2.552829902	-2.116429601	0.036503725	0.125409116	-4.040673651	NoSig
3:98849461|98881767(-)	-2.338501778	0.720161347	-3.76427092	0.000266729	0.015257972	0.262951406	Down
17:56848696|56856665(+)	-2.338025164	1.235105749	-2.87292896	0.004859055	0.070599035	-2.32167862	NoSig
1:172038319|172055926(+)	-2.33514373	0.994150476	-3.246969735	0.001535685	0.049106023	-1.306240454	Down
2:23798138|23834078(-)	-2.330825485	0.792672582	-3.891432029	0.000168917	0.012101549	0.676153009	Down
6:116698704|116705160(+)	-2.330624718	1.833583168	-2.390933198	0.018458503	0.125409116	-3.470885502	NoSig
4:150735258|150817257(-)	-2.329966657	0.941368019	-3.431188624	0.000840272	0.0309569	-0.768621379	Down
9:33948374|33956146(-)	-2.324362394	1.089812601	-3.078266568	0.002613587	0.064171526	-1.777124395	NoSig
3:123223559|123259589(+)	-2.321338915	0.739474183	-3.623854784	0.000436495	0.018479924	-0.181043764	Down
11:66639700|66640123(+)	-2.321042832	1.615726233	-2.539156377	0.012472091	0.125409116	-3.137274368	NoSig
1:37866459|37874088(-)	-2.320791354	0.773936275	-3.680291457	0.000358645	0.016252272	-0.00416255	Down
1:235194013|235214026(-)	-2.31873982	1.301989093	-2.93467308	0.004045264	0.064261793	-2.161290679	NoSig
8:98526742|98596169(-)	-2.316208924	0.660583816	-4.062321054	9.00E-05	0.007472016	1.247584309	Down
5:73074742|73077493(+)	-2.306746019	3.322161024	-1.923475371	0.056936994	0.139548161	-4.402884234	NoSig
1:145771711|145788966(-)	-2.302225252	1.599517096	-2.559359608	0.011808026	0.125409116	-3.090420608	NoSig
X:78014662|78020398(+)	-2.300520879	1.0956237	-3.046398154	0.002883295	0.064171526	-1.863719775	NoSig
11:86007542|86031611(-)	-2.299515318	4.163969385	-1.822089351	0.071086817	0.17087739	-4.580255557	NoSig
1:1804419|1839238(-)	-2.297271924	2.096076389	-2.205395462	0.029451528	0.125409116	-3.862938688	NoSig
5:141581915|141583615(-)	-2.295831058	0.966006002	-3.276739881	0.001395281	0.04561736	-1.220997372	Down
10:16752539|16754989(-)	-2.291368135	0.454145036	-5.123091404	1.25E-06	0.00045507	5.168030436	Down
5:50399107|50411383(-)	-2.28844137	4.756863162	-1.70684099	0.090598879	0.214105129	-4.770889804	NoSig
2:70224554|70230854(-)	-2.288137098	1.864030537	-2.31930991	0.022175787	0.125409116	-3.625627683	NoSig
6:42592151|42594304(+)	-2.286635673	0.690519223	-3.854799245	0.000192876	0.013628528	0.556050782	Down
2:24270671|24275849(-)	-2.285582624	0.767355402	-3.630201363	0.000427002	0.018213798	-0.161258957	Down
17:67945409|67975958(+)	-2.283269751	4.866989659	-1.738579849	0.084833082	0.201524081	-4.719563747	NoSig
2:36877891|36894033(-)	-2.282726149	1.524338708	-2.556710213	0.01189326	0.125409116	-3.09658362	NoSig
4:150735258|150808398(-)	-2.281642612	0.947447398	-3.311325268	0.001247253	0.041779369	-1.12116813	Down
1:62444738|62447511(+)	-2.279426235	1.02317863	-3.219357623	0.001677597	0.052772799	-1.384732841	NoSig
11:74789626|74817714(+)	-2.278714159	0.569303161	-4.347284482	3.03E-05	0.003557899	2.239898918	Down
4:6994184|7001251(+)	-2.276436583	2.023779722	-2.257807666	0.02587892	0.125409116	-3.755101401	NoSig
7:139398599|139409654(+)	-2.276300701	0.987529147	-3.165890163	0.001987765	0.061053306	-1.53514996	NoSig
12:112502144|112506422(+)	-2.275798075	1.191925017	-2.891458235	0.004600318	0.067990854	-2.273852814	NoSig
1:243613671|243695716(-)	-2.27121037	1.362569732	-2.744403343	0.007053544	0.095057234	-2.646113972	NoSig
7:48502126|48502552(+)	-2.271002954	1.541787104	-2.583420683	0.011058726	0.125409116	-3.034191426	NoSig
3:47635190|47636136(-)	-2.269678526	0.942170283	-3.320392212	0.001210951	0.04085774	-1.094855451	Down
5:108867767|108883518(+)	-2.267951236	0.682058135	-3.826705229	0.000213407	0.014721316	0.464525473	Down
7:139715932|139717015(-)	-2.266004217	3.740545874	-1.784429256	0.077038214	0.184060367	-4.643841774	NoSig
2:112299849|112332282(+)	-2.265284671	0.818355276	-3.410277919	0.00090084	0.032568953	-0.830852665	Down
5:179585796|179593645(+)	-2.261694249	0.820885533	-3.614544557	0.000450783	0.018881728	-0.21001846	Down
3:170122591|170126007(-)	-2.260819031	1.172213124	-2.913850803	0.004304529	0.065269957	-2.215704618	NoSig
17:20204333|20205912(+)	-2.259443107	4.571201697	-1.634251522	0.104989777	0.246261462	-4.884903184	NoSig
X:65051462|65075912(+)	-2.254841775	2.238474153	-2.259304792	0.025782705	0.125409116	-3.751987207	NoSig
18:9182382|9208803(+)	-2.253989918	0.551084498	-4.449408671	2.03E-05	0.002906418	2.607015644	Down
17:37576341|37585430(-)	-2.253269918	1.180992128	-2.885454053	0.00468274	0.068681177	-2.289379012	NoSig
18:8624938|8638416(+)	-2.252611468	0.543885842	-4.522612318	1.52E-05	0.002591139	2.873764884	Down
7:152309966|152358675(-)	-2.250024126	0.54447114	-4.511884594	1.58E-05	0.002684893	2.834488504	Down
15:92996957|93002317(+)	-2.249353961	1.231612587	-2.771334787	0.006530182	0.088880052	-2.579194868	NoSig
3:56669700|56673725(-)	-2.249244827	1.183264479	-2.897274309	0.00452175	0.067382764	-2.258786713	NoSig
1:52493611|52509712(-)	-2.249055226	3.138087219	-1.904632625	0.059370855	0.144811064	-4.436528958	NoSig
2:226864604|226914351(+)	-2.242610219	2.654742425	-1.995568794	0.048387407	0.125409116	-4.27130879	NoSig
2:159745770|159748903(+)	-2.240954579	0.919437582	-3.338227077	0.001142413	0.039461634	-1.042927174	Down
5:168488602|168497348(+)	-2.240835849	0.702761907	-3.696258726	0.000339129	0.015673434	0.046266368	Down
18:50918110|50932360(+)	-2.238904301	1.344743127	-2.855678049	0.005111865	0.073213555	-2.365967782	NoSig
19:32915337|32926273(-)	-2.23778827	0.832813297	-3.30924088	0.001255741	0.04194282	-1.127208836	Down
2:8888018|8958642(-)	-2.234583738	1.347368553	-2.727897456	0.007392884	0.098828275	-2.686846951	NoSig
5:43161249|43161931(+)	-2.233347555	2.733539738	-2.055268613	0.0421589	0.125409116	-4.158952117	NoSig
16:70261044|70262524(-)	-2.231557367	0.77040764	-3.541621786	0.000579005	0.022930364	-0.43493739	Down
21:14968297|15043574(-)	-2.231432	0.849570661	-3.405840984	0.000914209	0.033000949	-0.84401787	Down
2:226906793|226914351(+)	-2.228591329	1.168130255	-2.88355603	0.004709076	0.068889201	-2.294281357	NoSig
12:32598497|32611283(+)	-2.224238594	1.917178013	-2.331270766	0.021512468	0.125409116	-3.600081822	NoSig
8:42906173|42943445(+)	-2.222100275	1.09290703	-3.058924978	0.002774346	0.064171526	-1.829771146	NoSig
8:140789474|140803650(-)	-2.221690664	0.540156541	-4.453066671	2.00E-05	0.002906418	2.620274489	Down
7:10982372|10990847(+)	-2.219772933	1.888239029	-2.294393512	0.023615721	0.125409116	-3.678461679	NoSig
12:42384940|42398994(+)	-2.219126333	0.823543535	-3.318213738	0.001219582	0.041029838	-1.101182826	Down
14:39276934|39279537(+)	-2.216864357	1.350357122	-2.59275231	0.010779837	0.125409116	-3.012258929	NoSig
2:68490190|68526242(+)	-2.21535107	0.945639363	-3.235561404	0.001592903	0.050656939	-1.338737515	NoSig
15:68141946|68173892(+)	-2.206350835	0.576061567	-4.117155119	7.33E-05	0.006485924	1.434764928	Down
1:6806983|6825210(+)	-2.20610581	0.792899167	-3.389491174	0.000965095	0.034516263	-0.892411605	Down
17:16101250|16101805(-)	-2.206073014	1.294330371	-2.685156809	0.008341621	0.110055427	-2.791325784	NoSig
1:154234591|154235291(+)	-2.205142721	1.044138994	-3.064629554	0.002726005	0.064171526	-1.81427255	NoSig
3:93995874|94003908(+)	-2.202783975	0.762586091	-3.553908089	0.000555228	0.022213855	-0.397295147	Down
14:96833467|96860735(+)	-2.199994762	3.80617767	-1.726784991	0.086939654	0.206128111	-4.738742128	NoSig
4:48163702|48176186(-)	-2.199230758	0.788212795	-3.44119379	0.000812665	0.030227248	-0.738737576	Down
2:31917926|31932135(-)	-2.199032195	0.607065053	-4.1580088	6.28E-05	0.005956413	1.5754058	Down
1:77801331|77815231(+)	-2.194056516	1.114187365	-2.963360335	0.003711559	0.064171526	-2.085783583	NoSig
7:92294889|92307656(+)	-2.193805844	1.53215379	-2.429363536	0.016701083	0.125409116	-3.386112341	NoSig
4:77773081|77776392(-)	-2.190930644	2.75605848	-1.96052344	0.052396404	0.130292776	-4.335832033	NoSig
15:51869217|51902036(+)	-2.187001279	2.127631425	-2.117259633	0.036431716	0.125409116	-4.039046485	NoSig
2:171046174|171082852(-)	-2.185416751	0.818057663	-3.292482118	0.001325976	0.043723342	-1.175664182	Down
12:89466770|89472275(-)	-2.182870094	0.882674039	-3.43574942	0.00082758	0.03063496	-0.755007676	Down
14:56328183|56345070(+)	-2.182806235	1.177989118	-2.798265018	0.006042467	0.083463595	-2.511712791	NoSig
6:129611533|129618852(-)	-2.182468053	0.710900476	-3.528972817	0.000604485	0.023737258	-0.473583066	Down
14:49663315|49674427(-)	-2.180322534	2.50681136	-1.952059122	0.053405814	0.132189624	-4.351256438	NoSig
12:45331295|45357424(+)	-2.17983906	0.567685614	-4.117852528	7.31E-05	0.006485924	1.437157351	Down
2:168691034|168717978(+)	-2.179812895	0.699071187	-3.590459317	0.000489825	0.020159478	-0.28470405	Down
1:117402186|117442325(+)	-2.177217726	8.451060307	-1.622504348	0.107482886	0.251652196	-4.902911077	NoSig
1:6820181|6888899(+)	-2.176738052	0.573380474	-4.040980775	9.75E-05	0.007921311	1.175233975	Down
22:50372020|50394135(+)	-2.175984781	1.136060226	-2.909054446	0.004366375	0.065826919	-2.228191874	NoSig
2:24135119|24139450(+)	-2.17509313	1.461177802	-2.536862179	0.01254958	0.125409116	-3.142574076	NoSig
1:156475108|156477202(-)	-2.174081565	1.103407408	-2.834152948	0.005444191	0.076787188	-2.42090876	NoSig
1:172555869|172570730(+)	-2.173587985	0.769516577	-3.719975884	0.00031199	0.015319423	0.121482955	Down
7:152194009|152199459(-)	-2.173497736	0.657565957	-3.797915377	0.000236596	0.015257972	0.371261034	Down
9:77922161|77931856(-)	-2.173169941	0.818123792	-3.264574537	0.001451141	0.046918883	-1.255908342	Down
4:177353308|177353728(+)	-2.172922711	2.104590523	-2.196176073	0.030122569	0.125409116	-3.881668284	NoSig
1:245002121|245017326(+)	-2.172843073	0.551664203	-4.266578415	4.14E-05	0.004439756	1.953997498	Down
11:77624963|77625818(-)	-2.169071754	2.779009632	-1.964689126	0.05190559	0.129385509	-4.328218142	NoSig
11:34090179|34092056(+)	-2.16805043	1.964536071	-2.220412189	0.028386407	0.125409116	-3.832278126	NoSig
13:50027363|50045232(-)	-2.167995256	1.648938097	-2.398562602	0.018097093	0.125409116	-3.454152449	NoSig
11:36393846|36403378(+)	-2.167460861	2.583678863	-1.922153197	0.057104988	0.139915646	-4.405255139	NoSig
11:102362896|102368548(+)	-2.165158027	0.810685571	-3.427807307	0.0008498	0.031008121	-0.778705048	Down
10:103438015|103438808(+)	-2.159743891	0.428057348	-5.069964629	1.57E-06	0.000500257	4.957828024	Down
10:15833630|15847943(-)	-2.15487093	2.376156658	-1.984434993	0.049631777	0.125804217	-4.291922826	NoSig
2:171028339|171061156(-)	-2.152467094	0.791934662	-3.325241411	0.001191945	0.040569747	-1.080758827	Down
17:4066447|4072756(-)	-2.15034949	1.094817133	-2.833987891	0.005446813	0.076787188	-2.421328671	NoSig
3:160413473|160419543(+)	-2.149918	1.015585919	-3.055865627	0.002800596	0.064171526	-1.83807302	NoSig
2:189791790|189818180(+)	-2.149833095	1.225121664	-2.635216857	0.009589091	0.123911946	-2.911573045	NoSig
15:59671183|59680308(-)	-2.149551804	1.024331337	-2.859419386	0.005056035	0.072604145	-2.3563819	NoSig
2:86121479|86127991(+)	-2.146759908	1.29656861	-2.597356371	0.010644587	0.125409116	-3.001412111	NoSig
2:171028339|171082852(-)	-2.14622544	1.195756513	-2.717213265	0.007620379	0.101519174	-2.713099167	NoSig
11:76463821|76472840(+)	-2.14480557	1.872595944	-2.162819457	0.032662901	0.125409116	-3.948833686	NoSig
20:13559008|13587370(-)	-2.14372221	0.659937507	-3.748756653	0.000281821	0.015257972	0.21325592	Down
17:7499039|7499491(+)	-2.141450972	0.69987872	-3.509686456	0.000645379	0.024880794	-0.532296698	Down
8:98706467|98707311(-)	-2.141189333	1.282386151	-2.645312472	0.009324086	0.120756004	-2.887424153	NoSig
20:34470048|34481206(+)	-2.1378272	0.882481999	-2.948541832	0.003880633	0.064171526	-2.124865027	NoSig
8:140830472|140864399(-)	-2.135307055	0.951497631	-2.917422313	0.004259001	0.064931648	-2.206394828	NoSig
4:53425872|53444103(+)	-2.130748749	3.042202666	-1.800742191	0.074411592	0.178224426	-4.616452127	NoSig
3:142397329|142405076(-)	-2.125703672	1.139453039	-2.805871399	0.005910865	0.082084761	-2.492550452	NoSig
1:108752257|108760085(+)	-2.117306085	1.127788683	-2.84825085	0.005224375	0.074372955	-2.38496546	NoSig
12:14456561|14466590(+)	-2.11541223	0.614324163	-3.978380447	0.000122888	0.009397288	0.964620454	Down
16:75411825|75414695(-)	-2.113755109	1.315724781	-2.537078718	0.012542247	0.125409116	-3.142074042	NoSig
7:131375424|131399433(+)	-2.111505691	1.286506505	-2.580715033	0.011140794	0.125409116	-3.040537564	NoSig
15:44328685|44380976(+)	-2.110700271	0.792287371	-3.261433458	0.0014659	0.04719913	-1.264905041	Down
3:155910692|155914570(+)	-2.108962168	1.089141943	-2.765562074	0.006639288	0.090206622	-2.593586614	NoSig
17:56848696|56856625(+)	-2.107236816	1.773926711	-2.243416718	0.026819937	0.125409116	-3.784940399	NoSig
2:171053761|171061156(-)	-2.10710054	0.544100834	-4.156594004	6.31E-05	0.005964115	1.570518521	Down
4:42503450|42524847(-)	-2.104641787	1.617519643	-2.209691153	0.029143338	0.125409116	-3.854187316	NoSig
10:96944113|96952196(+)	-2.104571215	1.807955119	-2.274845573	0.024802325	0.125409116	-3.71954975	NoSig
5:168568646|168568998(-)	-2.103539381	1.097567952	-2.870321609	0.004896516	0.070980515	-2.328387288	NoSig
11:108227595|108229323(+)	-2.102758482	2.647268601	-1.873434299	0.063592766	0.153961782	-4.491553883	NoSig
2:24564295|24593721(+)	-2.10242157	0.792362917	-3.228306842	0.001630316	0.051564565	-1.359353488	NoSig
16:88891882|88901656(-)	-2.101355834	0.684342512	-3.778902683	0.000253202	0.015257972	0.30996406	Down
14:22909483|22911403(-)	-2.101334462	3.894377691	-1.651525819	0.10140836	0.238462488	-4.858197953	NoSig
6:130926605|130956499(-)	-2.095282862	3.722688543	-1.636582754	0.104500593	0.24521301	-4.881314807	NoSig
15:75859878|75883424(+)	-2.095175152	1.213348506	-2.600501494	0.010553075	0.125409116	-2.993992682	NoSig
3:152445282|152447773(+)	-2.093710112	0.927272125	-2.936339456	0.004025149	0.064209372	-2.156921745	NoSig
6:144487548|144493456(+)	-2.093390701	2.32549543	-1.96365152	0.052027478	0.129605957	-4.330116048	NoSig
1:172551512|172557794(+)	-2.09325561	2.451290265	-1.922375066	0.057076768	0.139861245	-4.404857392	NoSig
11:108046270|108054955(+)	-2.092440826	1.494624052	-2.291516231	0.023787185	0.125409116	-3.684529495	NoSig
7:116110708|116112038(-)	-2.089775573	1.346878704	-2.428563768	0.016736084	0.125409116	-3.387888897	NoSig
5:145817894|145826200(-)	-2.086566336	0.557158276	-3.982985523	0.000120819	0.009331168	0.980030946	Down
2:68186468|68188690(-)	-2.086503886	0.771062695	-3.32888419	0.001177851	0.04029333	-1.070158269	Down
3:119500695|119513719(+)	-2.083806401	1.445970387	-2.348928831	0.020565194	0.125409116	-3.562150902	NoSig
11:86011030|86031611(-)	-2.08299683	2.246703794	-2.06806345	0.040917347	0.125409116	-4.134473154	NoSig
6:42603588|42612291(+)	-2.082302246	1.675542471	-2.269191644	0.025155147	0.125409116	-3.731374288	NoSig
1:26942660|26943065(+)	-2.082286059	1.065221322	-2.759383358	0.006757906	0.09157875	-2.608961711	NoSig
6:144537582|144539443(+)	-2.08096071	1.412172038	-2.415105408	0.017334945	0.125409116	-3.417705778	NoSig
2:214767482|214781509(-)	-2.08040975	1.724075626	-2.277449345	0.024641308	0.125409116	-3.714095275	NoSig
18:69895701|69947532(-)	-2.075096618	1.354630762	-2.490409689	0.014214301	0.125409116	-3.248965386	NoSig
12:122327947|122333143(-)	-2.074818444	0.786476009	-3.199456529	0.001787358	0.055922906	-1.440962694	NoSig
3:196391813|196393619(-)	-2.071402519	0.410548247	-4.460495473	1.94E-05	0.002906418	2.64722404	Down
10:32451592|32481782(+)	-2.070951657	0.810221093	-3.125367563	0.002257506	0.064171526	-1.647757505	NoSig
17:39419717|39423821(-)	-2.070850844	0.544319317	-4.04357353	9.65E-05	0.007872719	1.18400931	Down
2:190900564|190924593(+)	-2.06897283	1.747175314	-2.227062077	0.027925582	0.125409116	-3.81863999	NoSig
18:32111754|32124845(+)	-2.065357168	1.592017577	-2.282391336	0.024338217	0.125409116	-3.703727028	NoSig
5:76697987|76702590(+)	-2.064670957	1.488307273	-2.364498764	0.019760714	0.125409116	-3.528491191	NoSig
13:114041000|114057474(-)	-2.064125892	1.611655711	-2.319915326	0.022141784	0.125409116	-3.624337497	NoSig
1:235830226|235833667(-)	-2.063478512	0.924138502	-2.883386809	0.00471143	0.068889201	-2.294718297	NoSig
4:82946258|82979006(-)	-2.06137935	0.795512329	-3.147950991	0.002103253	0.063416762	-1.585149543	NoSig
12:32708153|32718763(+)	-2.061025327	0.803706225	-3.136968847	0.002176999	0.064171526	-1.615642156	NoSig
15:25405461|25411971(-)	-2.060455697	3.10381571	-1.769128068	0.07957107	0.189683005	-4.669319073	NoSig
8:668598|674047(-)	-2.059085427	2.689772008	-1.79991155	0.074543522	0.178522021	-4.617852457	NoSig
19:3660966|3662001(-)	-2.056977457	0.919065645	-2.897328914	0.004521018	0.067382764	-2.258645141	NoSig
18:56756583|56758953(+)	-2.056339691	1.84019361	-2.109335474	0.0371242	0.125409116	-4.054556765	NoSig
15:63553715|63563008(+)	-2.056077596	0.739248635	-3.323829406	0.00119745	0.040697545	-1.084865255	Down
14:34862044|34862322(-)	-2.055918202	0.83916031	-3.150652987	0.002085468	0.063126145	-1.577633704	NoSig
1:113829592|113834439(-)	-2.054575722	1.940719017	-2.055016017	0.042183732	0.125409116	-4.159433968	NoSig
18:69935732|69947532(-)	-2.048433506	0.664982492	-3.523785445	0.000615237	0.024118736	-0.489400098	Down
15:65752379|65756472(-)	-2.047857162	0.4058816	-4.458917491	1.95E-05	0.002906418	2.641497	Down
3:168036836|168048365(-)	-2.045871321	0.514418856	-4.290977074	3.77E-05	0.004135712	2.040031774	Down
20:37061103|37065473(-)	-2.043453204	1.904796055	-2.019913889	0.045758729	0.125409116	-4.225861331	NoSig
22:20933779|20934244(+)	-2.04279525	2.031551355	-2.067586915	0.040963018	0.125409116	-4.135387373	NoSig
19:8337795|8339167(-)	-2.041629435	0.663981344	-3.54054852	0.000581127	0.022975262	-0.438220725	Down
3:18378170|18420991(-)	-2.03783315	1.538126965	-2.331538086	0.021497846	0.125409116	-3.599509525	NoSig
6:109656756|109675756(-)	-2.035139092	0.890370295	-2.958821	0.003762616	0.064171526	-2.097773039	NoSig
1:66940028|66963160(+)	-2.034943657	0.807607397	-3.079497774	0.002603651	0.064171526	-1.773763702	NoSig
12:120782655|120810886(-)	-2.031438703	0.727722672	-3.442503867	0.000809114	0.030191781	-0.734819427	Down
4:39837856|39842056(-)	-2.031150018	0.798629919	-3.298743892	0.001299314	0.043088656	-1.157582723	Down
1:88740988|88786213(+)	-2.030013864	1.266875929	-2.49791877	0.013932481	0.125409116	-3.231885693	NoSig
15:44331988|44338317(+)	-2.028222453	1.417943824	-2.346716133	0.02068184	0.125409116	-3.566918115	NoSig
1:219193082|219241308(+)	-2.02645157	1.286568497	-2.476326518	0.014756623	0.125409116	-3.280874485	NoSig
1:33280124|33280457(+)	-2.026364867	1.387663759	-2.470973151	0.014967572	0.125409116	-3.292961588	NoSig
16:50786855|50793664(+)	-2.025761417	0.700659824	-3.548996664	0.00056462	0.022514103	-0.412354908	Down
4:42616033|42627109(-)	-2.023019632	0.737267664	-3.375412746	0.00101103	0.035828389	-0.933931752	Down
20:35721740|35732135(-)	-2.021714637	1.911383173	-2.063639042	0.041343073	0.125409116	-4.142953769	NoSig
5:169681744|169684350(+)	-2.020647759	0.400488745	-4.446530061	2.05E-05	0.002906418	2.596587049	Down
2:70224554|70236175(-)	-2.015103998	0.503236772	-4.241915333	4.56E-05	0.004740266	1.86738431	Down
5:179591625|179593645(+)	-2.014106101	0.648267095	-3.516673371	0.000630272	0.024517509	-0.511055846	Down
10:32017143|32019959(-)	-2.013730296	0.513900758	-3.808078331	0.000228149	0.015257972	0.404122615	Down
15:49137150|49139653(-)	-2.011568697	0.8799828	-3.092978246	0.002497136	0.064171526	-1.736893886	NoSig
20:41533050|41551360(-)	-2.010112273	4.747859242	-1.474005999	0.143261137	0.329187669	-5.119840037	NoSig
8:51845661|51861246(-)	-2.010003094	4.81331589	-1.48440345	0.140486814	0.323260117	-5.105300436	NoSig
1:117396952|117420649(+)	-2.005681511	0.397522462	-4.450250072	2.02E-05	0.002906418	2.61006474	Down
3:196391813|196407393(-)	-2.005663821	0.632333861	-3.643545801	0.000407675	0.017747612	-0.119570923	Down
5:140440119|140445975(+)	-2.003330189	0.753298872	-3.261764523	0.001464338	0.04719913	-1.263957136	Down
10:15821656|15843272(-)	-2.00187847	0.945834903	-2.729584113	0.00735754	0.098525765	-2.682694453	NoSig
15:77467095|77471814(+)	-2.001647034	0.890550961	-2.917349086	0.00425993	0.064931648	-2.206585807	NoSig
1:77801331|77807101(+)	-2.001638103	0.898061061	-2.895035203	0.00455185	0.067651109	-2.264590015	NoSig
9:109050283|109050692(-)	-1.996335219	0.737207587	-3.276658112	0.001395649	0.04561736	-1.221232381	Down
20:59743107|59755364(+)	-1.993659809	0.505140219	-3.829322139	0.00021141	0.014626962	0.473029463	Down
12:42317340|42324104(-)	-1.991311337	0.394674319	-4.453033129	2.00E-05	0.002906418	2.620152879	Down
5:57246300|57251141(+)	-1.991087934	1.776673224	-2.112035744	0.036886961	0.125409116	-4.049277429	NoSig
3:197866112|197871462(+)	-1.987002034	1.033837446	-2.62201072	0.009946013	0.125409116	-2.943039819	NoSig
15:64499293|64500166(+)	-1.983222538	6.221569901	-1.499283567	0.136589454	0.314759619	-5.084321721	NoSig
5:179593478|179594963(+)	-1.982236836	0.736323355	-3.273616064	0.00140943	0.045889367	-1.229971954	Down
1:154172908|154173201(-)	-1.982191361	1.436235403	-2.254041059	0.026122379	0.125409116	-3.762928072	NoSig
7:155700773|155718443(+)	-1.981763778	0.800740269	-2.99672241	0.003355456	0.064171526	-1.99718851	NoSig
7:105090009|105091314(+)	-1.981405753	1.349492214	-2.482562177	0.014514257	0.125409116	-3.266765879	NoSig
13:95170532|95178091(-)	-1.975772772	0.391594604	-4.44210975	2.09E-05	0.002906418	2.580582222	Down
3:197130527|197149796(-)	-1.975429501	0.529746236	-3.972190826	0.000125722	0.009582488	0.943928262	Down
9:33944365|33948587(-)	-1.974875836	0.536666918	-3.834485261	0.000207522	0.01440082	0.489820631	Down
17:37440505|37465541(+)	-1.974745865	0.633897277	-3.544625565	0.000573105	0.022774297	-0.425744054	Down
5:57246300|57249576(+)	-1.974523224	0.783591303	-3.059512778	0.002769328	0.064171526	-1.82817529	NoSig
4:56017648|56019555(+)	-1.974382782	0.39131911	-4.446738598	2.05E-05	0.002906418	2.597342379	Down
9:96336717|96352109(-)	-1.973632265	0.644266334	-3.220147688	0.001673372	0.052770773	-1.382494609	NoSig
8:73673107|73739868(-)	-1.971847018	0.712592363	-3.348026136	0.00110632	0.03855865	-1.014299959	Down
6:30650994|30651466(+)	-1.969650062	0.916729496	-2.922510384	0.004194905	0.064652729	-2.193115046	NoSig
4:177353308|177360677(+)	-1.969366722	3.355199881	-1.62390725	0.107182672	0.250999856	-4.900766995	NoSig
5:173108624|173112379(+)	-1.969311102	1.438907418	-2.226995211	0.027930183	0.125409116	-3.818777308	NoSig
1:13731000|13749487(+)	-1.968002058	0.737891353	-3.251708576	0.001512487	0.048564609	-1.292714073	Down
1:84179177|84214317(+)	-1.967288846	0.735172333	-3.278888965	0.001385624	0.045496603	-1.214819089	Down
6:2835856|2836250(-)	-1.967000983	0.602116912	-3.743466619	0.00028715	0.015257972	0.196346843	Down
2:33186856|33222151(+)	-1.966806344	0.728183255	-3.308261979	0.001259746	0.042016219	-1.130044691	Down
6:85557976|85574378(-)	-1.966551047	0.722892883	-3.342864106	0.001125198	0.039099374	-1.029388928	Down
13:95161189|95170628(-)	-1.966266936	0.970162935	-2.765878365	0.006633267	0.090177523	-2.592798755	NoSig
13:95034605|95062859(-)	-1.965540587	0.734181565	-3.258743291	0.001478651	0.047543848	-1.272604589	Down
10:87864454|87933251(+)	-1.960985827	0.497454054	-3.820067791	0.000218553	0.014855879	0.442976057	Down
1:172092824|172182896(+)	-1.960568333	0.388581111	-4.425933735	2.23E-05	0.003043533	2.522106354	Down
10:20143295|20177409(+)	-1.95951348	0.632230486	-3.558700587	0.000546206	0.022006321	-0.382584208	Down
1:155676548|155784089(-)	-1.958511329	3.908883118	-1.630346901	0.105813245	0.248017796	-4.890902517	NoSig
7:4983671|4989177(+)	-1.953999798	1.238963651	-2.459500722	0.015428732	0.125409116	-3.318785941	NoSig
16:53255600|53268126(+)	-1.950515668	0.903109084	-2.787149955	0.006239587	0.085880218	-2.539633485	NoSig
5:57230846|57231321(+)	-1.94793101	0.739075172	-3.234702148	0.001597292	0.050727125	-1.341181331	NoSig
1:186406083|186419077(+)	-1.947546406	0.498376985	-3.789857392	0.000243503	0.015257972	0.345253399	Down
5:65528452|65529199(-)	-1.94545478	0.385585632	-4.420852383	2.27E-05	0.003066018	2.503767744	Down
11:85974708|86031611(-)	-1.944617291	0.385419643	-4.44399745	2.07E-05	0.002906418	2.587415768	Down
1:25227442|25228235(-)	-1.94115003	0.765442454	-3.101461656	0.00243219	0.064171526	-1.713622248	NoSig
1:164475148|164482547(-)	-1.938407746	0.481147986	-3.905632258	0.000160416	0.011690223	0.722938908	Down
12:42374863|42398994(+)	-1.937141969	0.980984845	-2.679176904	0.008482821	0.111854868	-2.805828613	NoSig
2:106158058|106166083(-)	-1.935078008	1.196774497	-2.316433301	0.02233798	0.125409116	-3.631753775	NoSig
20:63928335|63931022(+)	-1.932900642	1.021750881	-2.581457575	0.011118216	0.125409116	-3.038796508	NoSig
9:3630938|3651867(+)	-1.930069805	0.382536358	-4.390711805	2.56E-05	0.003144672	2.395289784	Down
21:36247517|36248568(+)	-1.926949417	1.06056758	-2.470425902	0.014989287	0.125409116	-3.294195878	NoSig
6:158312051|158314268(+)	-1.926625484	1.479789569	-2.211335971	0.029026079	0.125409116	-3.850832304	NoSig
1:235800320|235801097(-)	-1.926316086	0.762509616	-3.064819883	0.002724405	0.064171526	-1.813755034	NoSig
2:61115979|61118116(+)	-1.926172425	1.352759951	-2.21675465	0.028642687	0.125409116	-3.839763445	NoSig
7:7786788|7801743(+)	-1.926162071	1.464699516	-2.227436456	0.027899834	0.125409116	-3.817871077	NoSig
12:68648699|68654252(+)	-1.924645173	0.381461205	-4.392605281	2.54E-05	0.003142295	2.402089404	Down
7:103319609|103322794(-)	-1.922338241	0.869829511	-2.86217208	0.005015315	0.072289975	-2.349322189	NoSig
16:58559804|58560362(-)	-1.920515695	0.769277414	-3.034216809	0.002993023	0.064171526	-1.896619739	NoSig
22:32478981|32479275(+)	-1.920315457	2.585329256	-1.707817179	0.090416896	0.213696786	-4.76932452	NoSig
1:32631827|32634792(-)	-1.920102376	1.016337374	-2.570171659	0.011465851	0.125409116	-3.065211106	NoSig
17:64369750|64378117(-)	-1.916885389	0.37992323	-4.44265551	2.08E-05	0.002906418	2.58255769	Down
8:51848335|51861246(-)	-1.916683806	0.379883277	-4.410762918	2.36E-05	0.003066018	2.467397949	Down
5:79640851|79669028(+)	-1.911491477	0.755127641	-3.069020791	0.002689326	0.064171526	-1.802325622	NoSig
X:119410190|119426354(+)	-1.910901088	0.748628577	-3.082289757	0.002581251	0.064171526	-1.766138548	NoSig
1:193028085|193029657(-)	-1.910243542	0.487323465	-3.793893828	0.000240019	0.015257972	0.358275975	Down
11:119131535|119133219(+)	-1.909518234	0.507787833	-3.623378381	0.000437216	0.018479924	-0.182527808	Down
1:173992755|173993135(-)	-1.908610601	0.784863038	-2.947632754	0.003891232	0.064171526	-2.127257153	NoSig
1:28473554|28474151(+)	-1.906701888	1.678783281	-2.145130549	0.034083987	0.125409116	-3.984068867	NoSig
8:47953620|47957431(-)	-1.903896682	0.899003546	-2.715453073	0.007658463	0.101851423	-2.717415535	NoSig
20:48953556|48963898(+)	-1.901591614	0.864314982	-2.837372319	0.005393261	0.076356359	-2.412714335	NoSig
X:13744415|13749533(+)	-1.901448363	0.510721162	-3.590976397	0.000488955	0.020159478	-0.283104756	Down
12:51049034|51056502(+)	-1.900558643	0.376687299	-4.411173375	2.36E-05	0.003066018	2.468876412	Down
7:90726567|90747775(+)	-1.900160369	0.376608361	-4.428665682	2.20E-05	0.003028709	2.531971962	Down
7:77571078|77600806(+)	-1.898721752	2.185738567	-1.823504034	0.070870914	0.170393643	-4.577842623	NoSig
13:37040405|37051583(-)	-1.895876875	0.906956591	-2.689709713	0.008235548	0.108779428	-2.780264846	NoSig
2:63856306|63857936(+)	-1.894664819	1.341572715	-2.204607026	0.029508401	0.125409116	-3.864543233	NoSig
14:67301389|67303599(+)	-1.893486665	0.734103286	-3.129716197	0.002227011	0.064171526	-1.635730972	NoSig
10:26500819|26503274(+)	-1.892498118	1.533544818	-2.087419008	0.039098886	0.125409116	-4.097175695	NoSig
3:47037666|47067118(-)	-1.89221756	1.012070821	-2.547472083	0.012194804	0.125409116	-3.118029079	NoSig
2:135769769|135770735(+)	-1.890839975	0.741503427	-3.108965284	0.002376054	0.064171526	-1.69299396	NoSig
18:45997749|46015937(-)	-1.889254077	0.878359193	-2.781791736	0.006336693	0.086829833	-2.553058816	NoSig
1:66946150|66963160(+)	-1.888656652	0.776371754	-2.950162894	0.003861798	0.064171526	-2.120597844	NoSig
12:66203711|66217235(+)	-1.886017082	1.701866768	-2.084416732	0.039376311	0.125409116	-4.102981982	NoSig
4:121804622|121810099(+)	-1.884622093	0.503275915	-3.620489469	0.00044161	0.01859801	-0.191523809	Down
2:147972739|147975975(-)	-1.882319683	0.919798092	-2.629709719	0.009736501	0.125259793	-2.924712015	NoSig
9:96522506|96565512(-)	-1.880672828	0.372745966	-4.445193854	2.06E-05	0.002906418	2.59174783	Down
1:24666815|24670315(+)	-1.87928834	1.585886975	-2.088063827	0.039039521	0.125409116	-4.095927633	NoSig
9:33953285|33963791(-)	-1.878871032	1.818377117	-1.851232867	0.066747885	0.161180855	-4.530192161	NoSig
3:151116338|151122974(+)	-1.875996967	0.592430351	-3.328683364	0.001178624	0.04029333	-1.070742922	Down
1:93217738|93226449(+)	-1.874774473	0.726956203	-3.138517706	0.002166455	0.064171526	-1.611347019	NoSig
2:171082781|171117857(-)	-1.872767581	0.657196277	-3.164135348	0.001998796	0.061199649	-1.540051338	NoSig
5:176975396|176982623(-)	-1.872352086	0.454165238	-3.990901837	0.00011734	0.009215569	1.006553094	Down
3:151409243|151430380(+)	-1.871780346	0.370983492	-4.444998387	2.06E-05	0.002906418	2.591040008	Down
4:56011412|56011985(+)	-1.871335917	1.225022055	-2.379215148	0.019026063	0.125409116	-3.496492516	NoSig
2:190910263|190913364(+)	-1.871168749	0.502061025	-3.603949977	0.00046758	0.019479988	-0.242919261	Down
17:47054118|47072559(-)	-1.869655912	0.370562433	-4.40924944	2.38E-05	0.003066018	2.461947219	Down
1:23030469|23044486(+)	-1.867576909	0.488559285	-3.699100127	0.000335764	0.015673434	0.055257983	Down
4:128997874|129003876(-)	-1.867140757	0.370063934	-4.44759537	2.04E-05	0.002906418	2.6004459	Down
20:35716740|35732135(-)	-1.866219958	0.947226758	-2.80433784	0.005937186	0.082351883	-2.496417478	NoSig
3:171123596|171140509(-)	-1.865489895	0.502205558	-3.577050302	0.000512924	0.020919217	-0.326113982	Down
1:180984677|180993425(-)	-1.863867351	1.754403171	-1.92169391	0.057163442	0.140040689	-4.40607837	NoSig
6:100798713|100805880(-)	-1.859986913	0.7685965	-2.889713293	0.004624133	0.068165651	-2.278367902	NoSig
5:154033791|154034967(-)	-1.857615117	3.763943569	-1.423728129	0.157281296	0.358955261	-5.188760872	NoSig
6:83151593|83154241(+)	-1.851764602	0.367016408	-4.44838366	2.04E-05	0.002906418	2.603301715	Down
4:89909276|89927968(+)	-1.85072013	0.366809395	-4.434764363	2.15E-05	0.002974234	2.554010642	Down
11:17168677|17169806(-)	-1.846813082	1.027097746	-2.445415695	0.016012212	0.125409116	-3.350344309	NoSig
17:62033787|62035608(-)	-1.846267855	1.424488688	-2.101270052	0.037840661	0.125409116	-4.070288544	NoSig
10:110124017|110130486(+)	-1.844867308	1.003876763	-2.490327597	0.01421741	0.125409116	-3.249151852	NoSig
7:35879823|35885879(+)	-1.844850758	0.48948934	-3.634117605	0.000421242	0.018034284	-0.149036987	Down
12:32607957|32611283(+)	-1.839827769	0.701514569	-2.963790317	0.003706756	0.064171526	-2.08464709	NoSig
10:87508336|87521169(+)	-1.834678934	0.855905121	-2.905934973	0.004407035	0.066096989	-2.236303954	NoSig
3:170117226|170129552(-)	-1.833126942	0.590283723	-3.240534363	0.001567721	0.050033812	-1.324583409	NoSig
4:150798081|150808398(-)	-1.832922648	1.027002147	-2.4298283	0.016680773	0.125409116	-3.385079703	NoSig
4:147939825|147955374(+)	-1.829061193	0.513827809	-3.404656828	0.000917808	0.033079507	-0.847529148	Down
7:77571078|77585581(+)	-1.827794632	1.002590966	-2.465569657	0.015183222	0.125409116	-3.305138184	NoSig
20:19580000|19585544(+)	-1.825334226	0.606180801	-3.165644936	0.001989303	0.061053306	-1.53583504	NoSig
6:18256361|18258405(-)	-1.825147303	0.869150178	-2.694507617	0.008125093	0.107564938	-2.768590978	NoSig
14:31383521|31387375(-)	-1.824518097	0.361616199	-4.418799951	2.29E-05	0.003066018	2.496364634	Down
15:44484224|44496458(+)	-1.821284028	0.360975213	-4.388069564	2.58E-05	0.003160736	2.385804693	Down
2:113939959|113951845(+)	-1.818845962	0.470337336	-3.743619283	0.000286995	0.015257972	0.196834562	Down
6:144781922|144803147(+)	-1.817797812	1.609887563	-1.959465212	0.052521712	0.130362185	-4.337763825	NoSig
6:99464604|99468618(-)	-1.817292083	0.596280916	-3.185886988	0.001865995	0.05814851	-1.479137816	NoSig
5:94909251|94912976(-)	-1.816019661	0.485168591	-3.615552359	0.000449216	0.018850026	-0.206884859	Down
8:132722040|132757294(-)	-1.815350109	1.004195617	-2.451786499	0.015745906	0.125409116	-3.336090207	NoSig
18:21765772|21779685(+)	-1.815014438	3.678685087	-1.41313663	0.160364914	0.365275638	-5.202986051	NoSig
18:54271360|54277855(+)	-1.814881996	0.72028507	-3.049815539	0.002853187	0.064171526	-1.85447002	NoSig
3:47635190|47638780(-)	-1.814646182	0.476061284	-3.638052677	0.000415529	0.017905666	-0.136745895	Down
17:5308694|5332152(+)	-1.814193503	0.484790906	-3.610225043	0.000457561	0.019096823	-0.223441571	Down
1:1815756|1825499(-)	-1.812463928	0.885360815	-2.599087366	0.010594133	0.125409116	-2.997329625	NoSig
11:77683710|77685159(-)	-1.812120282	0.359158975	-4.443101351	2.08E-05	0.002906418	2.584171605	Down
6:18159883|18166378(+)	-1.809125344	0.481537949	-3.633054907	0.000422798	0.018067614	-0.152354517	Down
3:71690010|71699708(-)	-1.808913191	2.940822206	-1.535003756	0.127578861	0.29545983	-5.033143057	NoSig
3:138525490|138537347(-)	-1.808095423	0.78842432	-2.908031091	0.004379675	0.065941908	-2.230853891	NoSig
3:184886110|184900972(+)	-1.806033122	0.580437966	-3.264699357	0.001450557	0.046918883	-1.255550685	Down
15:94356137|94402019(+)	-1.805944988	0.615081889	-3.080687552	0.002594084	0.064171526	-1.77051502	NoSig
8:42906173|43018494(+)	-1.803646697	0.485411957	-3.586447004	0.000496632	0.020335087	-0.297107701	Down
11:68185781|68190152(-)	-1.801610348	0.865277399	-2.668018242	0.008752107	0.114754787	-2.832815602	NoSig
1:45421725|45457871(-)	-1.800542201	0.47347196	-3.673219029	0.000367625	0.016530316	-0.026445084	Down
5:179707132|179710065(+)	-1.795087995	0.802392825	-2.861803157	0.005020755	0.072315665	-2.350268689	NoSig
8:55950459|55953984(+)	-1.794527353	0.638777695	-2.932454311	0.004072191	0.064379239	-2.16710461	NoSig
4:39737420|39755739(+)	-1.79405954	1.04160954	-2.458391515	0.015473984	0.125409116	-3.321277064	NoSig
1:204112915|204114605(+)	-1.792386496	0.697340939	-2.888145381	0.004645629	0.068439126	-2.28242293	NoSig
X:47846105|47895940(+)	-1.791249325	0.99078132	-2.454943712	0.015615399	0.125409116	-3.329013936	NoSig
4:139889357|139890967(-)	-1.790514746	0.910468326	-2.668363012	0.008743673	0.114708891	-2.831983259	NoSig
2:161179614|161204793(+)	-1.789577195	1.07457818	-2.375573042	0.01920559	0.125409116	-3.504428404	NoSig
12:28305649|28391411(+)	-1.789249317	0.949234112	-2.529172977	0.012812451	0.125409116	-3.160305502	NoSig
9:125341177|125346941(+)	-1.787677151	0.455849062	-3.801241654	0.000233799	0.015257972	0.382009077	Down
3:197814908|197820430(+)	-1.787603494	0.895235333	-2.552471185	0.012030785	0.125409116	-3.106432667	NoSig
18:9931810|9950568(+)	-1.787501353	0.354279547	-4.392255346	2.54E-05	0.003142295	2.400832608	Down
7:77581427|77600806(+)	-1.787465397	1.046535776	-2.313832476	0.022485523	0.125409116	-3.637286628	NoSig
14:34575756|34609742(-)	-1.786776172	0.470937406	-3.674360983	0.000366161	0.016496384	-0.02284947	Down
Y:19739528|19741857(-)	-1.786639181	0.576048874	-3.238934279	0.001575783	0.050181134	-1.329139542	NoSig
20:35858302|35871829(+)	-1.785671113	1.275984946	-2.090094434	0.038853083	0.125409116	-4.091995029	NoSig
6:18212488|18213781(+)	-1.784641729	0.610385013	-3.294740425	0.001316302	0.04352783	-1.169146343	Down
4:155696756|155703993(+)	-1.784053264	1.569454454	-1.920532141	0.057311527	0.140332954	-4.408159918	NoSig
2:233363077|233390483(+)	-1.784045242	0.985239305	-2.460539549	0.015386458	0.125409116	-3.316451969	NoSig
6:118479871|118483858(-)	-1.781197474	0.590065232	-3.178636108	0.001909323	0.05902399	-1.499481659	NoSig
12:121780872|121781192(-)	-1.78113332	0.353017415	-4.393902846	2.52E-05	0.003142295	2.406750233	Down
7:77581427|77592256(+)	-1.780770995	0.599078049	-3.12672656	0.002247935	0.064171526	-1.644000575	NoSig
12:96323948|96334865(-)	-1.779344924	0.731033705	-2.748110702	0.006979301	0.094220566	-2.63693563	NoSig
3:138209817|138223733(+)	-1.777508115	0.490710927	-3.476676893	0.000721481	0.027183573	-0.632194436	Down
8:67251299|67259926(-)	-1.777008937	1.770337007	-1.815766224	0.072058517	0.172974774	-4.59101898	NoSig
12:829062|829944(+)	-1.776633983	1.475184226	-2.036634684	0.04402475	0.125409116	-4.194351013	NoSig
X:19965044|19970298(-)	-1.775295478	0.351860365	-4.376827333	2.70E-05	0.003268797	2.345491755	Down
4:78826037|78851056(+)	-1.773960253	1.390153453	-2.065805644	0.041134125	0.125409116	-4.138802967	NoSig
12:45378053|45390498(+)	-1.773012613	0.479554964	-3.555261959	0.000552665	0.022151392	-0.393140925	Down
10:119515509|119527424(-)	-1.772489293	0.609797945	-3.048571476	0.002864114	0.064171526	-1.857838306	NoSig
20:21365421|21368590(+)	-1.772367501	1.178480641	-2.338883507	0.021099458	0.125409116	-3.583760757	NoSig
13:77217840|77243951(-)	-1.770287116	0.592445644	-3.137420332	0.002173921	0.064171526	-1.614390327	NoSig
15:74671455|74675142(-)	-1.769982828	0.350807407	-3.761215292	0.00026964	0.015257972	0.253151135	Down
8:130214556|130358143(-)	-1.769789833	0.607879047	-3.048462789	0.00286507	0.064171526	-1.85813252	NoSig
5:98879552|98881375(-)	-1.768779018	0.766613543	-2.599238022	0.010589752	0.125409116	-2.996974195	NoSig
3:121635735|121637256(-)	-1.766455841	0.470318822	-3.599349517	0.000475056	0.019756057	-0.257182133	Down
5:136153592|136154163(+)	-1.766185735	0.35005483	-4.448384421	2.04E-05	0.002906418	2.603304475	Down
3:170113360|170136665(-)	-1.76609514	0.970514789	-2.456339189	0.015558024	0.125409116	-3.325883653	NoSig
15:65178934|65180204(-)	-1.765719231	1.193733461	-2.209636202	0.029147262	0.125409116	-3.854299364	NoSig
6:156829227|156935576(+)	-1.763800649	0.48549726	-3.471158844	0.000734999	0.027530314	-0.648820489	Down
2:23958301|23977075(+)	-1.760680636	0.598950488	-3.089066664	0.002527619	0.064171526	-1.747606153	NoSig
7:73469517|73470483(-)	-1.757189132	0.490589666	-3.427303973	0.000851226	0.031008121	-0.780205393	Down
2:135769769|135772547(+)	-1.756640093	1.049110457	-2.374953508	0.019236277	0.125409116	-3.505777237	NoSig
10:5709530|5714207(+)	-1.755035856	0.587836814	-3.137653523	0.002172332	0.064171526	-1.613743701	NoSig
7:90747681|90790652(+)	-1.754092379	0.62367076	-2.941684867	0.003961243	0.064171526	-2.142892801	NoSig
7:27785163|27785489(+)	-1.754025923	0.489688146	-3.436546062	0.000825382	0.030602312	-0.752628259	Down
6:30670410|30671274(-)	-1.753489184	2.776612555	-1.51544524	0.132452765	0.305863656	-5.061308867	NoSig
3:56627037|56628614(-)	-1.751445064	3.313990615	-1.461528961	0.146646358	0.336268287	-5.137158081	NoSig
12:28391304|28452654(+)	-1.751385342	0.464881746	-3.623601898	0.000436878	0.018479924	-0.181831549	Down
2:168161787|168167407(-)	-1.747452497	0.606248635	-2.996206022	0.003360719	0.064171526	-1.99856621	NoSig
8:140789474|140890769(-)	-1.74688505	0.346229469	-4.36781295	2.80E-05	0.003368703	2.313219493	Down
11:74132844|74133557(-)	-1.745004941	0.49422476	-3.372911677	0.001019402	0.036070087	-0.94129331	Down
11:74078115|74078717(-)	-1.744769497	0.345810171	-4.448860076	2.03E-05	0.002906418	2.605027846	Down
12:111552280|111555919(-)	-1.744068914	1.189691604	-2.09039396	0.038825647	0.125409116	-4.09141465	NoSig
4:105446383|105456745(-)	-1.743883343	0.603395496	-3.020101555	0.003124993	0.064171526	-1.934603994	NoSig
10:110885253|110890670(+)	-1.743254453	1.226911683	-2.211772789	0.028995007	0.125409116	-3.849940923	NoSig
9:137752331|137758011(+)	-1.743253392	0.495572745	-3.339627288	0.001137189	0.039398263	-1.038840731	Down
20:34408651|34413879(+)	-1.740015776	0.344867992	-4.406756851	2.40E-05	0.003066018	2.452973085	Down
4:169155480|169156679(-)	-1.739919459	0.428855921	-3.910804598	0.000157422	0.011508113	0.740012136	Down
5:65567513|65572286(+)	-1.73684583	0.659487626	-2.949583404	0.003868521	0.064171526	-2.122123485	NoSig
7:16376092|16406337(-)	-1.735327232	0.738841094	-2.828615138	0.005532827	0.077716997	-2.434985677	NoSig
11:83111113|83117197(-)	-1.72926382	1.539780826	-1.897066041	0.060372533	0.146761506	-4.449952357	NoSig
14:22906195|22909595(-)	-1.728586596	0.739559097	-2.633979265	0.009622041	0.124268657	-2.914527805	NoSig
5:88804598|88823930(-)	-1.727677554	0.609316273	-2.963116677	0.003714284	0.064171526	-2.086427537	NoSig
4:147822727|147822957(+)	-1.724998681	0.341891631	-4.423217081	2.25E-05	0.003058338	2.512300139	Down
9:96320998|96324169(-)	-1.723571857	0.541170954	-3.331280944	0.001168663	0.040084466	-1.063178521	Down
7:77778338|77778814(+)	-1.722100541	0.886438132	-2.463222684	0.015277749	0.125409116	-3.310419595	NoSig
5:65988635|66014725(+)	-1.721622891	3.157807522	-1.468855104	0.144651221	0.332119205	-5.127006589	NoSig
17:42498924|42501304(+)	-1.721594707	1.803349242	-1.773238083	0.078884078	0.188199729	-4.662496007	NoSig
7:139266333|139272440(+)	-1.720773607	0.475743906	-3.47513956	0.000725223	0.027236292	-0.636828584	Down
7:152263016|152315338(-)	-1.720518173	0.603630481	-2.965543434	0.003687232	0.064171526	-2.080011946	NoSig
16:21315884|21352138(+)	-1.718423886	0.340588518	-4.307436638	3.54E-05	0.003973917	2.098266759	Down
16:53254438|53268126(+)	-1.711883407	0.59839985	-2.990958459	0.003414635	0.064171526	-2.012555064	NoSig
1:179996553|179997175(+)	-1.711303516	0.727236537	-2.654290186	0.009094007	0.118369753	-2.865881213	NoSig
4:173384651|173403950(+)	-1.710912027	1.013045481	-2.27848568	0.024577476	0.125409116	-3.711922745	NoSig
7:105038126|105041023(+)	-1.710640828	0.568344011	-3.380714278	0.000993497	0.035314716	-0.918312832	Down
4:102714438|102726683(-)	-1.710618615	1.516877728	-1.976954251	0.050483053	0.127070415	-4.305713068	NoSig
7:156826605|156836885(-)	-1.710274101	1.258730548	-2.022198017	0.045518474	0.125409116	-4.22157109	NoSig
6:89083753|89084643(+)	-1.710098002	0.957806389	-2.422128727	0.017020091	0.125409116	-3.402164212	NoSig
1:245915530|245929937(-)	-1.707083556	0.622864604	-2.849125852	0.005211003	0.074228055	-2.382729544	NoSig
1:219179147|219211752(+)	-1.706487436	0.607413125	-2.923820012	0.004178551	0.064581089	-2.189693744	NoSig
17:30484214|30492753(+)	-1.703695714	0.590298022	-3.01119684	0.003210992	0.064171526	-1.958489792	NoSig
15:75868951|75873568(+)	-1.698755653	1.102908727	-2.193314201	0.030333563	0.125409116	-3.887467715	NoSig
10:11270666|11288552(+)	-1.697478034	0.445452794	-3.59733719	0.000478362	0.019822609	-0.263416487	Down
8:106679210|106692877(+)	-1.69721009	1.696362251	-1.74810213	0.083163077	0.197759006	-4.703990518	NoSig
12:128814775|128815070(-)	-1.69720402	0.81077075	-2.65907195	0.008973568	0.117130008	-2.85438075	NoSig
16:30664215|30666541(+)	-1.696431905	4.566031632	-1.413264913	0.160327291	0.365225725	-5.20281437	NoSig
5:123545417|123575963(+)	-1.696415927	1.041696537	-2.324845541	0.021866586	0.125409116	-3.613819519	NoSig
1:220005248|220007338(-)	-1.696326621	1.122641199	-2.146976657	0.033933213	0.125409116	-3.980403949	NoSig
16:47497399|47547548(+)	-1.692425478	1.111082917	-2.173013376	0.031867527	0.125409116	-3.928407555	NoSig
18:32111754|32126800(+)	-1.692303509	0.454091818	-3.511763251	0.000640853	0.02482985	-0.525986554	Down
16:24032136|24035547(+)	-1.691184144	1.656422469	-1.782497527	0.077354261	0.184796476	-4.647069617	NoSig
1:28580560|28581229(-)	-1.689446291	0.442285494	-3.694965964	0.000340671	0.015682336	0.042177192	Down
6:7181124|7189322(+)	-1.688479434	1.511029001	-1.869602999	0.064128158	0.155161042	-4.498252519	NoSig
2:138559022|138564993(+)	-1.686552596	0.454860028	-3.553430581	0.000556135	0.022213855	-0.398760038	Down
20:2923207|2965202(+)	-1.685568001	0.71715145	-2.64907148	0.009227118	0.119767063	-2.878411824	NoSig
10:7367649|7381949(-)	-1.684761593	0.576155834	-3.065096033	0.002722086	0.064171526	-1.813004114	NoSig
6:130154825|130184623(-)	-1.68256591	0.640642687	-2.9267238	0.0041425	0.064501466	-2.182103162	NoSig
14:101901719|101906529(+)	-1.681818759	0.659394008	-2.834643054	0.005436409	0.076780193	-2.419661785	NoSig
8:55941855|55953984(+)	-1.679363547	1.431729219	-1.97717431	0.050457836	0.127029815	-4.305308096	NoSig
5:32135572|32143880(-)	-1.679251546	0.577755952	-3.030302418	0.003029095	0.064171526	-1.907168351	NoSig
3:47056821|47067118(-)	-1.677995268	1.798215669	-1.696157359	0.092610122	0.218724729	-4.787965177	NoSig
8:140275658|140300614(-)	-1.674747208	0.577934934	-3.02739863	0.003056113	0.064171526	-1.914986149	NoSig
10:15816835|15847943(-)	-1.674009293	2.161507175	-1.62815645	0.106277469	0.249055679	-4.894262097	NoSig
1:229286486|229304000(+)	-1.673456543	0.466775603	-3.428593953	0.000847574	0.031008121	-0.776359846	Down
7:92213195|92226682(-)	-1.673159348	0.587486058	-2.967562726	0.003664862	0.064171526	-2.074670165	NoSig
3:56745205|56745462(-)	-1.670342666	0.584533609	-2.990122155	0.003423301	0.064171526	-2.01478255	NoSig
1:13773078|13782831(+)	-1.666080614	1.110847245	-2.228982696	0.027793709	0.125409116	-3.814694104	NoSig
1:172131175|172253682(+)	-1.664139259	0.587348399	-2.963767655	0.003707009	0.064171526	-2.084706991	NoSig
9:123070350|123076762(+)	-1.663965169	0.445814998	-3.556049903	0.000551179	0.022129968	-0.390722619	Down
14:24211415|24211829(-)	-1.663181331	1.250561675	-1.987252393	0.049314347	0.125620275	-4.286716588	NoSig
15:75876187|75883424(+)	-1.662717956	0.606075971	-2.854631047	0.00512759	0.073354514	-2.368648434	NoSig
1:42265115|42278784(-)	-1.662603807	0.568705295	-3.066280196	0.002712163	0.064171526	-1.809783449	NoSig
2:135748267|135772547(+)	-1.662277951	0.656200292	-2.858885333	0.00506397	0.072631801	-2.357750885	NoSig
7:100812747|100813208(-)	-1.660720153	4.545089396	-1.242805527	0.216512861	0.479679261	-5.417634432	NoSig
2:64572946|64585545(+)	-1.660367451	1.281343512	-1.930011875	0.056112585	0.137745435	-4.391140704	NoSig
4:105233897|105237351(+)	-1.65903057	1.09604417	-2.156550764	0.03316052	0.125409116	-3.961350892	NoSig
3:182961226|182965753(-)	-1.656561817	0.80191496	-2.630715527	0.009709427	0.125004108	-2.922314155	NoSig
9:121161856|121162271(+)	-1.655049025	1.237132357	-1.995776961	0.048364396	0.125409116	-4.270922352	NoSig
19:34208929|34215661(+)	-1.653628526	0.560694207	-3.095909689	0.002474514	0.064171526	-1.728858396	NoSig
1:88740988|88760376(+)	-1.652903688	0.582487706	-2.964227605	0.003701877	0.064171526	-2.083491143	NoSig
4:169507037|169508331(-)	-1.652890703	0.551781814	-3.097583346	0.002461684	0.064171526	-1.724267817	NoSig
2:33134793|33188851(+)	-1.652742854	0.327570656	-4.442234084	2.09E-05	0.002906418	2.581032254	Down
11:46754888|46760784(-)	-1.652434436	0.430557583	-3.634398331	0.000420832	0.018034284	-0.14816049	Down
Y:2953909|2961646(+)	-1.649361328	2.191897802	-1.59417963	0.113689819	0.265356148	-4.945822433	NoSig
3:185921104|185923984(-)	-1.649328993	0.723646871	-2.565617999	0.011608861	0.125409116	-3.075839936	NoSig
10:96544076|96576829(-)	-1.648446045	0.461389099	-3.339060048	0.001139303	0.039412754	-1.04049636	Down
9:96320998|96322080(-)	-1.648123073	0.520599741	-3.294959029	0.001315369	0.04352783	-1.168515222	Down
15:75854386|75873568(+)	-1.646604246	0.760815682	-2.583568665	0.011054253	0.125409116	-3.033844163	NoSig
11:120440129|120445464(+)	-1.646439455	0.564093756	-3.057031709	0.002790564	0.064171526	-1.834909555	NoSig
3:180947865|180949343(+)	-1.645005878	1.232442305	-1.99230122	0.048749825	0.125409116	-4.277369755	NoSig
16:11894954|11898035(-)	-1.64468132	0.325972874	-3.725840807	0.000305604	0.015257972	0.140140202	Down
4:176711499|176729746(-)	-1.644503266	0.862345368	-2.294086039	0.023633992	0.125409116	-3.679110431	NoSig
9:128185547|128187934(-)	-1.643743952	0.993200043	-2.230058489	0.027720081	0.125409116	-3.812482545	NoSig
1:93217738|93232593(+)	-1.641990991	0.430653668	-3.660701754	0.000384043	0.017005404	-0.065800671	Down
1:235793503|235801097(-)	-1.641988024	0.447338805	-3.504857681	0.000656018	0.025207362	-0.546957012	Down
7:33146242|33177591(+)	-1.641196582	1.494317257	-1.908062819	0.058921383	0.143865707	-4.43042721	NoSig
12:68650400|68654252(+)	-1.640110575	0.586787549	-2.912832334	0.004317594	0.065345773	-2.218357656	NoSig
15:44331988|44380976(+)	-1.639415201	0.458498593	-3.37929407	0.000998166	0.035426503	-0.922498869	Down
13:60439688|60460540(+)	-1.639184241	0.708667118	-2.599833178	0.010572461	0.125409116	-2.995569918	NoSig
3:71690010|71710484(-)	-1.638363061	1.49426858	-1.916057633	0.057884894	0.14157287	-4.416165931	NoSig
1:97679095|97699547(-)	-1.636132839	0.577372083	-2.947336348	0.003894694	0.064171526	-2.128036973	NoSig
18:21006351|21008194(-)	-1.635983075	1.185889982	-2.063448555	0.041361487	0.125409116	-4.143318514	NoSig
2:11286539|11287736(-)	-1.63472562	0.670330998	-2.73661645	0.007211826	0.096797532	-2.665356983	NoSig
18:9524594|9525851(+)	-1.633837966	1.202454582	-2.005718385	0.047276271	0.125409116	-4.25242368	NoSig
12:94169153|94186473(+)	-1.633609581	0.924167912	-2.373717055	0.019297651	0.125409116	-3.508468259	NoSig
11:59658866|59659469(-)	-1.633375821	1.376456895	-1.989553596	0.049056358	0.125582332	-4.282459132	NoSig
9:85677436|85712566(-)	-1.633207179	0.742867884	-2.451028704	0.015777374	0.125409116	-3.337787444	NoSig
2:201145378|201154407(+)	-1.63300755	2.098139467	-1.597638398	0.112916883	0.263684458	-4.940621096	NoSig
5:41794003|41807438(-)	-1.632979441	1.264727952	-2.007685823	0.047063419	0.125409116	-4.248752624	NoSig
11:73707420|73718890(-)	-1.630336286	0.745614447	-2.620356206	0.009991564	0.125409116	-2.946972291	NoSig
14:30911777|30956242(-)	-1.626033678	0.451797566	-3.428000342	0.000849253	0.031008121	-0.778129599	Down
14:91481576|91485730(-)	-1.625917656	1.519172159	-1.797835789	0.074874061	0.179202852	-4.621349206	NoSig
1:114621895|114623643(-)	-1.624896711	0.459862923	-3.341347466	0.001130802	0.039235446	-1.03381858	Down
13:40559509|40560860(-)	-1.624834443	0.322039259	-3.733013664	0.000297962	0.015257972	0.162988967	Down
9:20413721|20414425(-)	-1.623692565	0.594229317	-2.844941504	0.005275232	0.074913448	-2.393416581	NoSig
3:47622207|47638780(-)	-1.621087962	1.63870842	-1.730357149	0.086297193	0.204751056	-4.732946854	NoSig
8:70159505|70162854(-)	-1.619272814	0.853667875	-2.27400641	0.024854415	0.125409116	-3.721306451	NoSig
8:6724870|6747828(+)	-1.618557029	0.320795087	-3.756542394	0.000274149	0.015257972	0.238175621	Down
4:82871944|82875822(-)	-1.617576635	0.93569198	-2.191868653	0.030440625	0.125409116	-3.89039441	NoSig
12:14434337|14438267(+)	-1.617368641	0.948122833	-2.293287459	0.023681504	0.125409116	-3.680795021	NoSig
11:9420411|9425262(+)	-1.616841407	0.320455054	-3.752679803	0.00027793	0.015257972	0.225807728	Down
9:71874614|71875083(-)	-1.616533253	0.320393978	-3.743993726	0.000286615	0.015257972	0.198030865	Down
7:66797374|66805396(+)	-1.616183651	1.480874153	-1.830348385	0.069834037	0.16814416	-4.56614379	NoSig
6:35312302|35312772(+)	-1.616042954	0.808012502	-2.402398096	0.017917787	0.125409116	-3.445722224	NoSig
11:87067694|87091395(+)	-1.614926182	0.986090512	-2.199447328	0.029882959	0.125409116	-3.875030793	NoSig
4:2949934|2951245(-)	-1.6144174	1.455176414	-1.790274339	0.0760884	0.181903233	-4.634054797	NoSig
3:130992951|131001344(+)	-1.611497574	0.319395916	-3.756325998	0.000274359	0.015257972	0.23748247	Down
3:119500695|119504021(+)	-1.610351748	2.179506975	-1.591688733	0.114249075	0.266581175	-4.949561612	NoSig
22:38521608|38568289(-)	-1.610027063	0.5847709	-2.860865423	0.005034606	0.072380638	-2.35267404	NoSig
3:32541037|32545965(-)	-1.609237064	0.985006601	-2.307314629	0.022859051	0.125409116	-3.651127614	NoSig
1:114719579|114720717(-)	-1.60921825	0.664848554	-2.721314589	0.007532309	0.100518712	-2.703032382	NoSig
8:140846260|140890769(-)	-1.606362513	0.665074736	-2.708374467	0.007813367	0.103792773	-2.734749174	NoSig
1:86715724|86724405(+)	-1.605072122	1.114072796	-2.037559942	0.043930462	0.125409116	-4.192600339	NoSig
11:107390074|107418287(-)	-1.603208512	1.687167247	-1.712369099	0.089572249	0.211808165	-4.762014489	NoSig
3:47097955|47103423(-)	-1.602716697	0.728400912	-2.457419526	0.015513735	0.125409116	-3.32345919	NoSig
4:38790070|38791231(-)	-1.60179375	0.674680898	-2.662207144	0.008895388	0.116305441	-2.846830552	NoSig
20:21339044|21344208(+)	-1.600597055	0.857358876	-2.241098752	0.026974274	0.125409116	-3.789730355	NoSig
14:31380467|31387375(-)	-1.599919745	1.060527173	-2.110255632	0.03704321	0.125409116	-4.05275845	NoSig
5:43675511|43702736(+)	-1.599859541	0.317089278	-3.745559991	0.00028503	0.015257972	0.203035908	Down
8:130214556|130290138(-)	-1.599605817	0.659856314	-2.73962323	0.007150329	0.096083064	-2.657932247	NoSig
1:117402186|117466427(+)	-1.599225763	0.556153913	-3.010110783	0.003221629	0.064171526	-1.96139893	NoSig
1:13731000|13742157(+)	-1.598831099	0.648195752	-2.781626127	0.006339716	0.086829833	-2.553473404	NoSig
12:56169529|56170208(-)	-1.598719289	1.299238329	-1.918755113	0.057538661	0.140770496	-4.411341553	NoSig
7:152194009|152207428(-)	-1.598534843	0.555475054	-2.986790872	0.003458022	0.064171526	-2.023650152	NoSig
8:42344953|42357392(+)	-1.598439731	0.691684621	-2.585380179	0.010999631	0.125409116	-3.029591736	NoSig
2:71355719|71380565(+)	-1.596607567	0.316444743	-3.739917392	0.000290779	0.015257972	0.185012369	Down
12:5799507|5832603(-)	-1.596571862	0.928901279	-2.301867131	0.023175419	0.125409116	-3.662668525	NoSig
3:101671130|101672213(-)	-1.595400216	1.985772148	-1.589300209	0.114787405	0.26770293	-4.953141877	NoSig
8:140739018|140752316(-)	-1.594273639	0.646653751	-2.780389221	0.006362337	0.087054299	-2.556569206	NoSig
8:61618978|61644632(-)	-1.593855067	0.878206526	-2.181206841	0.031240486	0.125409116	-3.911926072	NoSig
18:57611637|57615975(-)	-1.590984013	0.670101086	-2.677074959	0.008532965	0.112388573	-2.810919659	NoSig
11:36393846|36419303(+)	-1.590612325	1.112615289	-2.122940471	0.035942163	0.125409116	-4.027894217	NoSig
X:118378419|118393271(+)	-1.586682424	0.724665837	-2.458476249	0.015470523	0.125409116	-3.321086798	NoSig
1:154172908|154176248(-)	-1.585857652	0.545212709	-3.015047037	0.003173543	0.064171526	-1.948169419	NoSig
2:112299849|112311937(+)	-1.584900517	0.79950983	-2.381557729	0.01891138	0.125409116	-3.491382415	NoSig
15:59668103|59678087(-)	-1.583833025	0.55862392	-2.927993598	0.004126825	0.064501466	-2.178781858	NoSig
3:9453739|9464672(+)	-1.583547433	0.541333983	-3.045983399	0.002886969	0.064171526	-1.86484179	NoSig
2:26263380|26277160(+)	-1.580074349	0.921138309	-2.386866392	0.018653753	0.125409116	-3.479785363	NoSig
X:110020352|110109146(+)	-1.57968595	1.065076836	-2.097322984	0.038195606	0.125409116	-4.07796715	NoSig
6:160046498|160048543(+)	-1.577802201	1.140382931	-1.959347864	0.052535623	0.130382793	-4.337977984	NoSig
8:25407983|25408940(+)	-1.576914779	0.43641007	-3.438249261	0.0008207	0.030477342	-0.747539648	Down
1:247860617|247868063(+)	-1.576432435	0.451348131	-3.322154138	0.001204013	0.040741898	-1.089735466	Down
2:110666263|110674365(-)	-1.576349701	0.670263701	-2.649582219	0.009214013	0.119663781	-2.877186445	NoSig
19:34451981|34464131(+)	-1.575438378	0.44833666	-3.318464467	0.001218586	0.041029838	-1.100454754	Down
1:117402186|117420649(+)	-1.574399807	12.57888727	-1.805540652	0.073653234	0.176462612	-4.608350764	NoSig
1:62803719|62821209(+)	-1.571389964	0.656581923	-2.693281682	0.008153187	0.107828477	-2.771575551	NoSig
5:65451475|65473952(-)	-1.571243467	0.700820281	-2.515194878	0.013302994	0.125409116	-3.192416769	NoSig
4:75648639|75655870(-)	-1.571033558	0.435733219	-3.358258526	0.001069773	0.037453324	-0.984334208	Down
3:136452033|136502779(-)	-1.569934841	0.662287751	-2.660563952	0.008936286	0.116708897	-2.850788673	NoSig
16:8915254|8917156(-)	-1.567928165	0.423131165	-3.53861613	0.000584966	0.02308778	-0.444130307	Down
1:88786104|88806017(+)	-1.564610081	0.431489468	-3.478306703	0.000717533	0.027080057	-0.62727974	Down
6:592469|599225(-)	-1.564328992	1.267845742	-1.909617985	0.058718549	0.143426204	-4.427657444	NoSig
1:176081152|176136547(-)	-1.563368191	0.670234149	-2.615438964	0.010128059	0.125409116	-2.95864676	NoSig
2:40428473|40430301(-)	-1.562724373	0.886797384	-2.373891241	0.019288995	0.125409116	-3.508089236	NoSig
18:50918110|50940386(+)	-1.561435509	0.515518751	-3.147065394	0.002109113	0.063511067	-1.587611743	NoSig
2:68386502|68394176(+)	-1.560975709	0.701331352	-2.500286393	0.013844666	0.125409116	-3.226490947	NoSig
10:92893349|92899644(+)	-1.560728735	0.574511415	-2.8240828	0.00560635	0.078465275	-2.446489068	NoSig
11:34130813|34133142(+)	-1.560017132	0.309192585	-3.726157067	0.000305263	0.015257972	0.141146919	Down
9:19356972|19360489(+)	-1.559171887	0.309025059	-3.72531951	0.000306167	0.015257972	0.138480957	Down
11:121045674|121060085(+)	-1.559140686	2.55377897	-1.420785801	0.158133324	0.360687342	-5.192722905	NoSig
8:130079902|130092143(-)	-1.555623853	0.667347688	-2.596149672	0.010679886	0.125409116	-3.004256643	NoSig
20:47642213|47647366(+)	-1.554812587	0.308161053	-3.723359724	0.00030829	0.015257972	0.132244722	Down
7:138554698|138573642(+)	-1.553714889	0.307943492	-3.753843441	0.000276786	0.015257972	0.229532632	Down
2:135645379|135661393(+)	-1.552497889	0.547070938	-2.92353438	0.004182113	0.064581089	-2.190440048	NoSig
2:8939821|8958642(-)	-1.552031823	1.136391813	-1.923595735	0.056921722	0.139525815	-4.402668325	NoSig
10:15833630|15843272(-)	-1.551837482	0.307571393	-3.7184341	0.00031369	0.015319423	0.116582059	Down
5:112766326|112801383(+)	-1.551804677	0.569210238	-2.829500354	0.005518571	0.077657511	-2.432737082	NoSig
2:44209210|44218537(+)	-1.55127521	1.522155478	-1.70096105	0.091701355	0.21664445	-4.780300134	NoSig
3:138621407|138622416(+)	-1.550815113	0.307368761	-3.749911911	0.00028067	0.015257972	0.216951029	Down
1:52509596|52526373(-)	-1.550754585	1.042731192	-2.123214013	0.035918734	0.125409116	-4.027356522	NoSig
14:30947090|30956242(-)	-1.5496587	1.70488967	-1.641312553	0.103513732	0.243093618	-4.874019449	NoSig
5:137952628|137954376(-)	-1.549524425	1.061414406	-2.069016488	0.040826137	0.125409116	-4.132644193	NoSig
18:12999421|13030608(+)	-1.549157391	1.306889637	-1.839158144	0.068518017	0.165078074	-4.55102493	NoSig
5:170266808|170270917(-)	-1.54823906	0.306858192	-3.741273493	0.000289387	0.015257972	0.189342109	Down
X:150793691|150816078(-)	-1.54576451	0.718755665	-2.577710705	0.011232563	0.125409116	-3.047577369	NoSig
14:31133238|31133675(-)	-1.54562402	0.668173601	-2.589365582	0.010880313	0.125409116	-3.020226963	NoSig
3:71041328|71053773(-)	-1.542692861	6.307320841	-1.134161682	0.259127655	0.556227202	-5.540562185	NoSig
5:138810038|138827718(+)	-1.542492129	0.305719161	-3.742862534	0.000287765	0.015257972	0.194417112	Down
7:107281300|107298346(-)	-1.5407374	0.305371377	-3.753936104	0.000276695	0.015257972	0.229829292	Down
16:72088987|72090786(-)	-1.539598665	0.773070857	-2.38166721	0.018906035	0.125409116	-3.491143482	NoSig
17:12054889|12113360(+)	-1.539007845	1.060865744	-2.014560853	0.046326029	0.125409116	-4.235898235	NoSig
9:97347314|97350555(+)	-1.538657415	1.259074338	-1.897490718	0.06031594	0.146639266	-4.449200288	NoSig
1:179992062|179997175(+)	-1.537805938	0.304790366	-3.754275825	0.000276362	0.015257972	0.230916956	Down
15:65729072|65738875(-)	-1.537377982	0.683797575	-2.508262018	0.01355248	0.125409116	-3.208284626	NoSig
2:54982515|54987698(-)	-1.536048936	1.168983543	-1.950689528	0.053570681	0.13252715	-4.353746386	NoSig
18:24064140|24083081(+)	-1.53493268	0.584197684	-2.697634021	0.008053843	0.10674326	-2.760974287	NoSig
20:58667490|58673711(+)	-1.534601198	0.304155192	-3.738734718	0.000291998	0.015257972	0.181237332	Down
5:134157707|134174022(-)	-1.533400468	1.12809078	-2.021042716	0.045639859	0.125409116	-4.223741635	NoSig
18:9583117|9595153(-)	-1.532086679	1.809176148	-1.583097622	0.116194802	0.270822194	-4.962415242	NoSig
18:54877567|54884436(+)	-1.529529807	1.447885501	-1.715691619	0.088959801	0.210509821	-4.756667146	NoSig
1:112597971|112616895(-)	-1.529417627	0.812516609	-2.242117308	0.02690636	0.125409116	-3.787626119	NoSig
18:57731414|57732023(+)	-1.529272544	2.55642076	-1.391515246	0.166803247	0.37890122	-5.231707284	NoSig
Y:19587210|19587507(+)	-1.528042189	2.392122085	-1.379108826	0.170585454	0.386699175	-5.247994703	NoSig
1:155926676|155927156(-)	-1.52605646	0.418421255	-3.418199645	0.000877428	0.031771908	-0.807313179	Down
17:50736960|50746702(+)	-1.524729702	0.432775816	-3.344242302	0.001120129	0.038981481	-1.025362213	Down
5:72989427|72990864(+)	-1.521584024	0.557870966	-2.831554071	0.005485624	0.077240648	-2.427517967	NoSig
10:92531748|92537550(-)	-1.520221967	1.192489285	-1.895042419	0.060642818	0.147356913	-4.453533867	NoSig
13:114052052|114057474(-)	-1.519639899	0.913049484	-2.11445444	0.036675573	0.125409116	-4.044543325	NoSig
1:77916055|77918273(+)	-1.519565093	1.411524447	-1.746489954	0.083443905	0.198406512	-4.706632807	NoSig
6:144521980|144523188(+)	-1.519225526	0.301107762	-3.750708861	0.000279879	0.015257972	0.219500594	Down
8:27604924|27605335(-)	-1.517533574	0.30077242	-3.750171628	0.000280412	0.015257972	0.217781857	Down
8:123077111|123105464(+)	-1.516964455	0.300659622	-3.753307394	0.000277312	0.015257972	0.22781659	Down
9:20715322|20740340(+)	-1.514948983	0.588350258	-2.647938056	0.009256259	0.120078272	-2.881130423	NoSig
17:42500707|42501304(+)	-1.514349474	0.389141425	-3.276325323	0.001397151	0.04561736	-1.222188783	Down
4:169507037|169537911(-)	-1.514318561	0.691209983	-2.429097927	0.0167127	0.125409116	-3.386702408	NoSig
X:77557451|77558846(-)	-1.514282755	0.648080574	-2.627566266	0.009794427	0.125409116	-2.929819346	NoSig
5:97098937|97103094(+)	-1.514224734	0.695924752	-2.437642051	0.016342589	0.125409116	-3.36769218	NoSig
3:112537735|112550262(-)	-1.513806396	0.430318645	-2.969819115	0.003640012	0.064171526	-2.068697528	NoSig
1:93876268|93877862(-)	-1.512954734	0.299864902	-3.72928575	0.000301911	0.015257972	0.151109667	Down
2:61178981|61186497(+)	-1.512883195	0.299850723	-3.73570087	0.000295147	0.015257972	0.171557632	Down
14:96560649|96565214(+)	-1.512756451	0.756492132	-2.377652133	0.019102925	0.125409116	-3.499899554	NoSig
1:172042009|172048750(+)	-1.511187281	0.299514596	-3.743801537	0.00028681	0.015257972	0.197416831	Down
9:122989297|122990213(+)	-1.511163907	0.52234153	-2.97356846	0.003599064	0.064171526	-2.058764536	NoSig
11:107390074|107392895(-)	-1.510617935	0.825138717	-2.197508488	0.030024772	0.125409116	-3.878965858	NoSig
5:56260703|56261641(+)	-1.509520948	0.440750197	-2.887501748	0.00465448	0.068482715	-2.284086988	NoSig
16:19644886|19652090(+)	-1.507748541	0.298833044	-3.748733677	0.000281844	0.015257972	0.213182441	Down
11:110263960|110264874(-)	-1.507609573	0.298805501	-3.749607599	0.000280973	0.015257972	0.2159776	Down
20:35858302|35863400(+)	-1.507094529	0.690808582	-2.438979871	0.016285304	0.125409116	-3.364710188	NoSig
20:37065424|37068186(-)	-1.505982426	1.62829071	-1.611989497	0.10975455	0.256674013	-4.91892492	NoSig
10:75150514|75151106(+)	-1.505951314	0.298476837	-3.743060707	0.000287563	0.015257972	0.195050142	Down
8:18765449|18804898(-)	-1.50502097	0.502620362	-3.133572499	0.002200288	0.064171526	-1.625054379	NoSig
1:90916640|90918154(-)	-1.503557659	0.815112874	-2.340500756	0.021012625	0.125409116	-3.580287323	NoSig
10:31908172|31910563(-)	-1.502657624	2.22899223	-1.415700173	0.159614347	0.363744214	-5.199552408	NoSig
6:154773989|154795139(+)	-1.502588215	1.841199787	-1.525607029	0.129902552	0.300541863	-5.046718264	NoSig
13:28256292|28281379(+)	-1.501308065	0.297556554	-3.733075337	0.000297898	0.015257972	0.163185569	Down
1:113834910|113855049(-)	-1.500457999	0.775033337	-2.307125773	0.022869955	0.125409116	-3.651528134	NoSig
9:271627|289581(+)	-1.500276215	0.297352043	-3.748666852	0.000281911	0.015257972	0.212968728	Down
6:142166228|142170421(+)	-1.499881029	0.297273717	-3.752466475	0.00027814	0.015257972	0.225124942	Down
8:140735251|140752316(-)	-1.498544862	0.80100728	-2.233257226	0.027502163	0.125409116	-3.805901006	NoSig
3:170122591|170136665(-)	-1.49768664	0.44248665	-3.150747375	0.002084849	0.063126145	-1.577371061	NoSig
3:141553857|141559995(+)	-1.496864064	0.296675761	-3.739423032	0.000291288	0.015257972	0.183434286	Down
7:24620052|24668660(+)	-1.493169526	0.9104396	-2.093791082	0.038515645	0.125409116	-4.084826812	NoSig
5:87331348|87346724(+)	-1.492388333	0.528822448	-2.863449749	0.004996517	0.072100574	-2.346043429	NoSig
14:103003928|103012188(-)	-1.491504011	0.750055627	-2.38402535	0.018791238	0.125409116	-3.485994658	NoSig
9:83679775|83686155(-)	-1.490535219	1.206953245	-1.832184255	0.06955807	0.167514395	-4.562998789	NoSig
5:177041126|177050936(+)	-1.490439525	0.758181968	-2.317910969	0.022254534	0.125409116	-3.62860776	NoSig
4:7006632|7014557(+)	-1.490386907	0.543094098	-2.846142143	0.005256729	0.074720305	-2.39035147	NoSig
5:58988493|58993465(-)	-1.489940553	0.632534235	-2.620731603	0.009981213	0.125409116	-2.946080233	NoSig
21:15833348|15842540(+)	-1.489773257	0.640632352	-2.548729404	0.012153364	0.125409116	-3.115114369	NoSig
13:30255447|30283791(-)	-1.488588942	0.547415092	-2.81611633	0.005737749	0.080111389	-2.466669981	NoSig
8:140572812|140585311(-)	-1.488366834	0.294991625	-3.728103039	0.000303174	0.015257972	0.147342772	Down
9:35228015|35243364(+)	-1.487948324	0.294908677	-3.750990219	0.0002796	0.015257972	0.220400802	Down
13:48077153|48090418(-)	-1.486997497	0.781946296	-2.282097599	0.02435614	0.125409116	-3.704343856	NoSig
4:118105018|118143684(+)	-1.483573561	1.282718483	-1.799382918	0.074627585	0.178704932	-4.618743332	NoSig
1:77918125|77918273(+)	-1.482642356	0.293857043	-3.749398155	0.000281182	0.015257972	0.215307667	Down
7:155706860|155718443(+)	-1.481922578	1.678848226	-1.638284923	0.104144571	0.244476304	-4.878691646	NoSig
1:28993330|29018442(+)	-1.481740877	1.075186324	-1.918472681	0.05757483	0.140829344	-4.411846973	NoSig
4:150588048|150599131(-)	-1.481475282	0.401066014	-3.123775985	0.002268764	0.064171526	-1.652155671	NoSig
17:58003651|58005041(-)	-1.479255353	0.546233104	-2.801658789	0.005983423	0.082746359	-2.503168601	NoSig
14:92070935|92082466(-)	-1.479251622	1.021229107	-2.04385667	0.043293378	0.125409116	-4.180666806	NoSig
6:136694140|136720589(-)	-1.479156894	0.68076406	-2.426705547	0.01681766	0.125409116	-3.39201461	NoSig
3:3167634|3175269(-)	-1.47771226	0.678250032	-2.420272759	0.017102796	0.125409116	-3.406275131	NoSig
3:32733423|32737490(+)	-1.477082452	0.564763816	-2.694690294	0.008120914	0.107564938	-2.768146144	NoSig
10:95922016|95927332(+)	-1.476622053	0.29266383	-3.748311909	0.000282266	0.015257972	0.211833633	Down
15:43814501|43815074(-)	-1.474119578	0.390135044	-3.185000971	0.00187124	0.058233893	-1.481625777	NoSig
12:45945249|45964188(-)	-1.47372666	0.685223559	-2.560581315	0.011768907	0.125409116	-3.087576777	NoSig
10:31461037|31502509(+)	-1.473038663	0.407450417	-3.050562379	0.002846646	0.064171526	-1.852447407	NoSig
7:148846470|148847305(-)	-1.473029375	0.291951768	-3.726922763	0.00030444	0.015257972	0.143584549	Down
7:18585281|18594029(+)	-1.469295717	0.877805353	-2.115094952	0.036619769	0.125409116	-4.043288818	NoSig
8:109409865|109413545(+)	-1.467921029	0.290939303	-3.722739083	0.000308966	0.015257972	0.130270305	Down
14:49795791|49800696(-)	-1.464977036	0.75090298	-2.327498737	0.021719741	0.125409116	-3.608150906	NoSig
10:32028428|32037607(-)	-1.463488765	0.290060836	-3.733013833	0.000297962	0.015257972	0.162989507	Down
19:18537601|18538436(-)	-1.463424223	1.100414263	-1.877021691	0.063094855	0.152867754	-4.485270048	NoSig
8:107293936|107347097(-)	-1.463133088	0.289990342	-3.707579086	0.000325908	0.015525364	0.082121404	Down
15:57231152|57234107(+)	-1.462613529	0.289887366	-3.751616846	0.000278979	0.015257972	0.222405884	Down
11:33141667|33161369(-)	-1.461520889	0.289670807	-3.717817511	0.000314372	0.015319423	0.114622533	Down
13:99243832|99318069(+)	-1.461075658	0.289582563	-3.743983084	0.000286626	0.015257972	0.197996864	Down
14:90593486|90647023(-)	-1.459658929	0.28930177	-3.737399792	0.000293379	0.015257972	0.176977415	Down
3:182820260|182829752(+)	-1.458959991	0.289163241	-3.702848047	0.000331373	0.015625602	0.067126451	Down
10:35137782|35152380(+)	-1.458916347	0.687112414	-2.362319901	0.019871591	0.125409116	-3.533213614	NoSig
4:145159503|145171720(-)	-1.458724702	0.380427314	-3.227611304	0.001633946	0.05160915	-1.361328064	NoSig
21:37420299|37430400(+)	-1.458454761	1.953632519	-1.549088584	0.124157368	0.288225117	-5.012645661	NoSig
7:35890668|35898383(+)	-1.457158968	0.288806282	-3.723782433	0.000307831	0.015257972	0.133589611	Down
2:135645379|135680324(+)	-1.453894414	0.938670359	-1.971885177	0.051066912	0.127918821	-4.315030028	NoSig
18:196637|199316(+)	-1.453840828	0.404461743	-3.039145395	0.00294817	0.064171526	-1.883321741	NoSig
5:43675511|43677806(+)	-1.452595826	0.573879605	-2.564001323	0.011660018	0.125409116	-3.079609453	NoSig
19:20792512|20793878(+)	-1.452050605	0.287793814	-3.746166403	0.000284419	0.015257972	0.204974148	Down
14:103398951|103405267(+)	-1.451930524	0.764727222	-2.269873372	0.025112373	0.125409116	-3.729949951	NoSig
8:18799295|18804898(-)	-1.45160849	1.179334734	-1.828111841	0.070171463	0.168886634	-4.569971176	NoSig
10:100923975|100926019(+)	-1.451526876	0.659190528	-2.454659361	0.015627114	0.125409116	-3.329651586	NoSig
6:32120771|32126252(-)	-1.450335054	0.435219647	-2.803736005	0.005947544	0.082446367	-2.497934568	NoSig
10:117243971|117253457(+)	-1.450288005	0.904650621	-2.033499555	0.04434552	0.125409116	-4.200277489	NoSig
20:2947982|2975241(+)	-1.449451424	0.287278661	-3.750151659	0.000280432	0.015257972	0.217717977	Down
4:6994184|7014557(+)	-1.449070456	0.287203154	-3.747222633	0.000283357	0.015257972	0.208350687	Down
11:110136663|110137414(+)	-1.448843877	1.705760895	-1.590140538	0.11459778	0.267287508	-4.951882855	NoSig
8:38347497|38348215(-)	-1.448514789	1.272540807	-1.763162659	0.080576954	0.191864432	-4.679195709	NoSig
5:168559032|168568998(-)	-1.448513518	0.287092769	-3.742292105	0.000288346	0.015257972	0.192595112	Down
4:169602008|169602678(-)	-1.448377929	0.287065896	-3.727166995	0.000304177	0.015257972	0.144362156	Down
10:124408542|124412200(-)	-1.446942543	0.66891217	-2.393845539	0.018319795	0.125409116	-3.464503717	NoSig
2:30525587|30533314(+)	-1.445781584	0.433033674	-2.801121582	0.005992734	0.082825852	-2.504521676	NoSig
14:49709159|49743805(+)	-1.445690087	0.430169193	-3.158873117	0.002032218	0.061858971	-1.554735768	NoSig
13:52417992|52427219(-)	-1.444966433	0.798062536	-2.172141323	0.031934904	0.125409116	-3.930158379	NoSig
1:159918763|159920537(-)	-1.444843729	0.632980263	-2.568630234	0.011514082	0.125409116	-3.068810859	NoSig
13:106557048|106559657(-)	-1.443977469	0.286193733	-3.731826397	0.000299215	0.015257972	0.159204654	Down
3:155833468|155842619(-)	-1.441290262	0.666316599	-2.397765614	0.018134551	0.125409116	-3.455902669	NoSig
6:132469951|132472375(-)	-1.440520023	0.4085702	-2.982467685	0.003503566	0.064171526	-2.035145639	NoSig
6:75621532|75647801(+)	-1.440470316	0.995715855	-2.034340094	0.044259325	0.125409116	-4.198689409	NoSig
17:29482197|29491865(+)	-1.440350532	0.28547488	-3.748936076	0.000281642	0.015257972	0.21382975	Down
12:50430498|50454417(+)	-1.438117241	0.285032246	-3.730776904	0.000300326	0.015257972	0.155860255	Down
3:108057477|108071182(-)	-1.437354209	0.284881014	-3.739127273	0.000291593	0.015257972	0.182490245	Down
6:20781145|20846178(+)	-1.437315072	0.624241735	-2.567942984	0.011535644	0.125409116	-3.070415204	NoSig
1:51402435|51408332(-)	-1.437090656	3.29266627	-1.171864438	0.24371697	0.530445501	-5.499143285	NoSig
1:222724092|222730177(+)	-1.437061053	0.77195104	-2.223153267	0.028195657	0.125409116	-3.826661006	NoSig
12:111479070|111486824(-)	-1.437005305	0.284811862	-3.725093373	0.000306411	0.015257972	0.137761239	Down
6:144537582|144542870(+)	-1.436709124	1.347655339	-1.651995469	0.101312384	0.238285004	-4.857468169	NoSig
8:107419536|107438395(-)	-1.436582739	0.28472811	-3.743637917	0.000286976	0.015257972	0.196894091	Down
9:131174055|131178410(+)	-1.435132949	0.284440765	-3.71751589	0.000314706	0.015319423	0.11366407	Down
10:52280789|52290290(+)	-1.432924537	0.284003061	-3.73858842	0.000292149	0.015257972	0.18077042	Down
4:42485496|42507154(-)	-1.430759854	0.283574025	-3.674990493	0.000365356	0.016492087	-0.020866995	Down
15:63696124|63716473(-)	-1.430225851	1.988538782	-1.420450428	0.158230665	0.360803164	-5.193174004	NoSig
X:155895623|155919880(+)	-1.43000473	0.283424361	-3.748824984	0.000281753	0.015257972	0.213474455	Down
21:15808809|15831629(+)	-1.429934606	0.782388881	-2.180896892	0.031264009	0.125409116	-3.912550581	NoSig
18:58934433|58953799(+)	-1.429896032	1.177260399	-1.797056572	0.074998455	0.179463621	-4.622660866	NoSig
17:47402132|47409691(+)	-1.429572971	0.757048145	-2.237033772	0.027246811	0.125409116	-3.79811953	NoSig
2:229858772|229860531(-)	-1.429339922	0.791006142	-2.163846865	0.032581965	0.125409116	-3.946779	NoSig
11:18283795|18286710(-)	-1.428995637	0.396691162	-3.039893507	0.002941416	0.064171526	-1.881301642	NoSig
22:45793545|45807022(+)	-1.42648809	0.922507782	-1.961141939	0.052323283	0.130231194	-4.334702514	NoSig
16:199062|220747(-)	-1.426291708	0.282688447	-3.696796745	0.00033849	0.015673434	0.047968519	Down
7:77349351|77406105(-)	-1.426279224	0.282685972	-3.738811341	0.000291919	0.015257972	0.18148188	Down
3:172247533|172251541(+)	-1.424804597	6.249217283	-1.00081077	0.319057171	0.647444314	-5.676420973	NoSig
6:79042843|79060818(-)	-1.424514454	1.697081697	-1.501471306	0.136023645	0.313517914	-5.081220412	NoSig
5:39108231|39137720(-)	-1.424488719	0.282331097	-3.670264778	0.000371439	0.016637442	-0.035742956	Down
4:39745752|39755739(+)	-1.423742239	0.282183146	-3.7442539	0.000286351	0.015257972	0.198862147	Down
14:49802453|49814857(-)	-1.423686333	0.282172066	-3.748482147	0.000282096	0.015257972	0.212378039	Down
1:28473554|28476291(+)	-1.422592244	2.841485106	-1.213236467	0.227570081	0.500408785	-5.45217479	NoSig
7:77360824|77377390(-)	-1.422119936	0.281861609	-3.742772832	0.000287856	0.015257972	0.194130581	Down
12:45891780|45893721(+)	-1.421687604	0.803793516	-2.103168987	0.037670912	0.125409116	-4.066589627	NoSig
4:102021514|102043907(+)	-1.421531111	0.722194086	-2.178302277	0.031461532	0.125409116	-3.917775218	NoSig
13:95161189|95166367(-)	-1.421293822	0.281697875	-3.729221632	0.000301979	0.015257972	0.150905429	Down
5:179705679|179710065(+)	-1.421022064	0.403753908	-2.960103042	0.003748131	0.064171526	-2.094388443	NoSig
11:13413530|13421838(-)	-1.418426212	1.107431032	-1.799098574	0.074672834	0.178763307	-4.61922242	NoSig
4:82970327|82979006(-)	-1.41770705	0.747549421	-2.27268838	0.024936425	0.125409116	-3.724064424	NoSig
4:145539804|145542698(+)	-1.417080457	0.280862793	-3.742065677	0.000288577	0.015257972	0.19187194	Down
19:36449399|36450001(-)	-1.416302231	0.731929081	-2.310219963	0.022691881	0.125409116	-3.644962356	NoSig
17:29522280|29534300(+)	-1.41530182	0.430421831	-2.762532244	0.006697215	0.090887427	-2.601129762	NoSig
6:4891713|4892379(+)	-1.415242436	10.08666954	-1.155941913	0.250143714	0.541997476	-5.516796389	NoSig
6:30034908|30035983(-)	-1.415175274	0.415286664	-2.876455633	0.004808805	0.070044037	-2.312596243	NoSig
8:67287955|67302466(-)	-1.415052072	0.626024089	-2.51075131	0.013462422	0.125409116	-3.202591641	NoSig
1:227193786|227254155(-)	-1.414716297	0.664135862	-2.3803354	0.018971144	0.125409116	-3.494049366	NoSig
3:47088113|47116754(-)	-1.412787985	0.40284657	-2.965598169	0.003686624	0.064171526	-2.07986719	NoSig
14:21230319|21234229(-)	-1.412411993	2.473249187	-1.267579088	0.20755482	0.462255882	-5.388073699	NoSig
8:30101898|30104486(+)	-1.411430694	0.642057899	-2.437601558	0.016344326	0.125409116	-3.367782415	NoSig
6:154808070|154824378(+)	-1.411306528	0.279718411	-3.70134637	0.000333125	0.015673434	0.062370002	Down
2:181481598|181485992(+)	-1.410219369	0.785344787	-2.136625475	0.034786123	0.125409116	-4.000915857	NoSig
12:71634155|71644318(-)	-1.406362412	0.278738496	-3.720119517	0.000311832	0.015319423	0.121939605	Down
19:42117250|42160392(-)	-1.406235163	0.680033451	-2.303581107	0.023075466	0.125409116	-3.659040009	NoSig
18:46946057|46946923(+)	-1.405932306	0.897348093	-1.988802418	0.049140447	0.125618014	-4.283849391	NoSig
8:17960014|17962174(+)	-1.404798265	0.278428485	-3.710212028	0.000322903	0.015466717	0.090472874	Down
12:28225795|28259442(+)	-1.403945987	1.590672844	-1.530072166	0.128794262	0.298037051	-5.04027755	NoSig
3:179413412|179419505(-)	-1.40371297	0.697174901	-2.22892445	0.0277977	0.125409116	-3.814813814	NoSig
10:117318872|117341102(-)	-1.403558908	0.278182847	-3.735327143	0.000295537	0.015257972	0.170365648	Down
4:143808314|143866076(+)	-1.403270038	0.342209732	-3.400011561	0.000932056	0.033495323	-0.861293873	Down
6:130184103|130184623(-)	-1.402948912	0.882817578	-2.009668495	0.046849745	0.125409116	-4.245049763	NoSig
1:171579354|171587751(+)	-1.402503756	0.784124956	-2.133959831	0.035008746	0.125409116	-4.006183352	NoSig
5:38990949|39003622(-)	-1.401066157	0.366260558	-3.219793925	0.001675263	0.052770773	-1.383496866	NoSig
6:107881149|107883146(-)	-1.400269389	0.542757381	-2.415813443	0.017302971	0.125409116	-3.416140838	NoSig
12:27714780|27724186(+)	-1.399483657	0.775841962	-2.147125848	0.033921054	0.125409116	-3.980107645	NoSig
14:39276934|39295029(+)	-1.399265465	0.277331894	-3.731055626	0.00030003	0.015257972	0.156748383	Down
6:143765261|143765798(+)	-1.398173892	0.676993076	-2.289793661	0.023890359	0.125409116	-3.688158869	NoSig
18:62282262|62287467(+)	-1.397188206	0.391980701	-3.014327847	0.003180508	0.064171526	-1.950098039	NoSig
12:89459638|89472275(-)	-1.396824459	0.276848091	-3.749410641	0.000281169	0.015257972	0.215347605	Down
10:93676653|93687449(-)	-1.395530096	0.462595526	-2.808538327	0.005865347	0.081598876	-2.485821169	NoSig
1:202157739|202158301(-)	-1.394511253	0.686983864	-2.250683759	0.026341071	0.125409116	-3.769894217	NoSig
10:11929865|11952249(-)	-1.393175459	0.380048821	-3.083720332	0.002569843	0.064171526	-1.762229281	NoSig
1:193075820|193077050(+)	-1.392355082	0.739577224	-2.241706148	0.026933757	0.125409116	-3.788475639	NoSig
4:48684673|48710698(-)	-1.391255424	0.785807667	-2.111669174	0.03691909	0.125409116	-4.04999448	NoSig
1:200581201|200592240(-)	-1.391140568	0.638297423	-2.405132735	0.017790909	0.125409116	-3.439704236	NoSig
7:77396982|77406105(-)	-1.390834888	0.378240945	-3.084159499	0.00256635	0.064171526	-1.761028884	NoSig
7:138525241|138538803(+)	-1.390399728	0.38526198	-3.047793445	0.002870967	0.064171526	-1.859944229	NoSig
15:42515237|42529819(+)	-1.38983873	1.165958813	-1.848408961	0.067158409	0.162104822	-4.535075769	NoSig
10:101798842|101800400(-)	-1.385045395	0.425441276	-2.99067727	0.003417546	0.064171526	-2.013304068	NoSig
X:16698236|16702941(-)	-1.384921325	0.274488911	-3.746283658	0.000284301	0.015257972	0.20534895	Down
7:77583555|77597901(+)	-1.384672793	0.274439653	-3.736756013	0.000294048	0.015257972	0.174923452	Down
14:92007640|92011072(-)	-1.384609486	0.364693997	-3.176454914	0.001922539	0.059353615	-1.505593939	NoSig
7:17868407|17875790(-)	-1.384364125	2.350131528	-1.271579728	0.206134125	0.459532029	-5.383246863	NoSig
1:247159006|247159813(-)	-1.384153701	0.27433677	-3.745040232	0.000285555	0.015257972	0.201374825	Down
8:140818277|140846678(-)	-1.384137778	0.274333614	-3.725124009	0.000306378	0.015257972	0.13785874	Down
2:43905692|43918398(-)	-1.383897095	0.274285911	-3.744335336	0.000286269	0.015257972	0.199122353	Down
1:25340474|25356853(+)	-1.38347787	0.385472406	-3.029701218	0.00303467	0.064171526	-1.908787467	NoSig
2:61482957|61490776(-)	-1.383310634	0.382959872	-3.055881542	0.002800459	0.064171526	-1.83802985	NoSig
11:9286455|9299701(-)	-1.383134571	0.27413478	-3.738172616	0.000292579	0.015257972	0.179443451	Down
3:109000557|109007091(-)	-1.382798526	0.274068176	-3.74725294	0.000283326	0.015257972	0.208447583	Down
4:153394262|153397333(+)	-1.382446569	0.273998419	-3.74206167	0.000288581	0.015257972	0.191859145	Down
9:77931759|77952431(-)	-1.381762533	0.273862844	-3.726684335	0.000304696	0.015257972	0.142825462	Down
1:114463104|114464388(-)	-1.381699801	1.621558081	-1.517215428	0.132005712	0.304922177	-5.058773898	NoSig
4:106171095|106212835(-)	-1.381428296	0.386605764	-2.998399319	0.003338417	0.064171526	-1.992713213	NoSig
11:17878208|18010139(-)	-1.379892812	1.021987944	-1.799084767	0.074675032	0.178763307	-4.619245681	NoSig
17:60460663|60462061(-)	-1.379670618	0.273448231	-3.698444995	0.000336537	0.015673434	0.053184343	Down
17:56844019|56848065(+)	-1.37922896	0.380942098	-3.061731266	0.002750467	0.064171526	-1.822149854	NoSig
9:112142320|112167688(-)	-1.379122567	0.273339608	-3.73775572	0.00029301	0.015257972	0.178113111	Down
2:71396141|71418639(+)	-1.379050083	1.363014686	-1.557869911	0.122061185	0.283954405	-4.99977573	NoSig
17:28122603|28172618(+)	-1.377864853	1.571359611	-1.519251077	0.131493084	0.303889027	-5.055855274	NoSig
18:49331864|49379758(-)	-1.377191062	0.899289882	-1.942053737	0.054620181	0.134607796	-4.369408896	NoSig
1:222724092|222725555(+)	-1.374728659	0.384900634	-3.010659799	0.003216248	0.064171526	-1.959928434	NoSig
10:28535562|28590832(+)	-1.373588657	0.369338414	-3.086151968	0.002550558	0.064171526	-1.755580972	NoSig
20:47276314|47287284(-)	-1.373497156	0.394193238	-2.940588796	0.00397427	0.064171526	-2.145771192	NoSig
14:63998914|64022863(+)	-1.373445286	0.743153981	-2.16867053	0.032204294	0.125409116	-3.937120323	NoSig
14:88416711|88437903(+)	-1.373407744	0.27220694	-3.726548824	0.000304842	0.015257972	0.142394047	Down
17:80289659|80290728(+)	-1.373336166	0.405932979	-2.846032422	0.005258417	0.074720305	-2.390631622	NoSig
1:172042009|172068905(+)	-1.372673528	0.851848978	-2.049668892	0.042712352	0.125409116	-4.169621263	NoSig
1:70292388|70300908(-)	-1.371820586	0.372058702	-3.118887778	0.002303668	0.064171526	-1.665652065	NoSig
3:195381009|195412916(-)	-1.371768297	0.387498899	-2.989131256	0.003433595	0.064171526	-2.017421117	NoSig
2:171117318|171117857(-)	-1.37008884	0.271549139	-3.735047522	0.000295829	0.015257972	0.169473873	Down
20:35713019|35725155(-)	-1.369393001	0.976684303	-1.884922452	0.062009778	0.15034849	-4.471391021	NoSig
12:32713209|32722633(+)	-1.369224617	0.271377852	-3.73443077	0.000296474	0.015257972	0.167507087	Down
4:4648977|4649542(+)	-1.368519091	0.271238018	-3.692851109	0.000343208	0.015767882	0.03549001	Down
5:168559032|168564065(-)	-1.368211224	0.271176999	-3.664598825	0.000378858	0.016839989	-0.053559074	Down
14:55181213|55183753(-)	-1.368089798	0.271152933	-3.739233495	0.000291483	0.015257972	0.18282929	Down
3:47086195|47098081(-)	-1.366791437	0.2708956	-3.640775433	0.000411618	0.017786036	-0.128235369	Down
1:86719507|86724405(+)	-1.366317996	0.404168681	-2.850408306	0.005191461	0.074019124	-2.37945139	NoSig
16:53439016|53447106(+)	-1.366009665	0.622997558	-2.442680527	0.016127771	0.125409116	-3.35645382	NoSig
1:634204|634358(-)	-1.365366145	0.376043864	-3.063880627	0.002732306	0.064171526	-1.816308672	NoSig
11:85974708|85983973(-)	-1.365209786	0.504527546	-2.783468131	0.006306165	0.086591507	-2.548860914	NoSig
5:100886343|100895785(-)	-1.364224408	0.792905382	-2.052088777	0.042472422	0.125409116	-4.165013961	NoSig
8:97805353|97825153(+)	-1.363781993	0.270299134	-3.745379944	0.000285212	0.015257972	0.202460482	Down
18:69867357|69896045(-)	-1.363220339	0.409293085	-2.802101611	0.005975758	0.082689546	-2.502053089	NoSig
1:155676548|155680456(-)	-1.362327904	0.270010936	-3.734187072	0.00029673	0.015257972	0.166730018	Down
11:65435053|65444063(+)	-1.361527675	0.384825779	-2.989061059	0.003434326	0.064171526	-2.01760801	NoSig
9:33948374|33996333(-)	-1.360860107	0.401224993	-2.832733913	0.005466779	0.07702194	-2.424518155	NoSig
10:131943968|131945459(+)	-1.360717326	0.385943192	-2.981537431	0.003513439	0.064171526	-2.037617372	NoSig
12:71769800|71774022(+)	-1.359731244	0.908869143	-1.901977262	0.059720773	0.145557645	-4.44124536	NoSig
3:20071584|20072459(+)	-1.359438048	0.269438172	-3.723036064	0.000308643	0.015257972	0.131215044	Down
4:147857553|147875150(+)	-1.358869969	0.269325579	-3.710524773	0.000322548	0.015466717	0.091465181	Down
2:233263130|233270067(+)	-1.358309757	0.411558531	-2.772420159	0.006509851	0.088707213	-2.576486063	NoSig
3:121496808|121498670(-)	-1.358149191	0.269182723	-3.641202486	0.000411008	0.017786036	-0.126900077	Down
18:31638644|31666372(-)	-1.357323758	0.766849615	-2.109352608	0.03712269	0.125409116	-4.054523285	NoSig
6:145864388|145894977(-)	-1.356323961	0.742163159	-2.154954547	0.033288275	0.125409116	-3.964532864	NoSig
2:32473112|32477583(+)	-1.355447015	0.724895226	-2.234806181	0.027397178	0.125409116	-3.802710874	NoSig
4:36228582|36229645(-)	-1.354472425	2.687771318	-1.19768159	0.233547876	0.511232342	-5.470019966	NoSig
7:77571078|77611046(+)	-1.354384307	0.386574175	-2.959201382	0.003758313	0.064171526	-2.096768958	NoSig
12:350621|356537(-)	-1.353679004	0.634909895	-2.352398605	0.020383451	0.125409116	-3.554667175	NoSig
6:36515338|36540204(-)	-1.353518017	0.405410807	-2.806040145	0.005907976	0.082084761	-2.492124828	NoSig
4:74195739|74225394(+)	-1.352510241	0.268065093	-3.736783403	0.000294019	0.015257972	0.175010833	Down
8:140846260|140864399(-)	-1.352233437	0.947306933	-1.812622397	0.07254573	0.174078301	-4.596357401	NoSig
10:79310924|79311184(+)	-1.351962281	0.267956488	-3.746150212	0.000284435	0.015257972	0.204922392	Down
9:77794463|77931856(-)	-1.351937644	0.267951605	-3.740026161	0.000290667	0.015257972	0.1853596	Down
19:5047476|5082504(+)	-1.350113517	1.263837507	-1.65338772	0.101028296	0.237640879	-4.855303603	NoSig
15:90487495|90497340(+)	-1.350062318	0.989218472	-1.819926858	0.071417904	0.171584541	-4.58394058	NoSig
10:70152263|70161069(-)	-1.349879791	0.525679969	-2.59602929	0.010683414	0.125409116	-3.004540355	NoSig
16:67628370|67629533(+)	-1.349681617	1.069556807	-1.761291878	0.080894551	0.192541787	-4.682286583	NoSig
6:149771162|149773169(+)	-1.349656853	0.870126758	-1.971862107	0.051069582	0.127918821	-4.315072379	NoSig
5:43675511|43704400(+)	-1.349595767	0.926716282	-1.846953819	0.067370771	0.162533033	-4.537589531	NoSig
7:50319048|50327757(+)	-1.349566318	0.532330418	-2.374138196	0.019276728	0.125409116	-3.507551827	NoSig
5:133091193|133092789(+)	-1.349418513	0.979798268	-1.852868179	0.066511112	0.160642474	-4.527360887	NoSig
11:13403168|13421838(-)	-1.349366862	0.40207024	-2.806253109	0.005904331	0.082084761	-2.491587646	NoSig
2:70179532|70181997(-)	-1.349051935	0.267379663	-3.710506133	0.00032257	0.015466717	0.091406038	Down
16:53228983|53243016(+)	-1.348783034	0.395058716	-2.881767315	0.004734019	0.069084582	-2.298898843	NoSig
6:133980082|133987168(+)	-1.34852127	0.517070415	-2.447460258	0.015926313	0.125409116	-3.345773398	NoSig
12:14423909|14425473(+)	-1.347817193	0.760058071	-2.112405059	0.036854616	0.125409116	-4.048554892	NoSig
1:160323431|160332557(-)	-1.347191185	0.612120389	-2.448171373	0.015896533	0.125409116	-3.344182798	NoSig
5:88749070|88761328(-)	-1.346199091	0.417839463	-2.693234233	0.008154276	0.107828477	-2.771691044	NoSig
10:96544076|96565426(-)	-1.345699866	0.778214944	-2.039231845	0.043760527	0.125409116	-4.18943508	NoSig
1:22078429|22086866(+)	-1.345638149	0.893815085	-1.904336782	0.059409755	0.144868294	-4.437054732	NoSig
3:138694786|138699095(-)	-1.345558053	0.501857256	-2.514004993	0.013345519	0.125409116	-3.195142933	NoSig
10:35060874|35071339(-)	-1.344817129	0.901313728	-1.892525948	0.060980346	0.148084205	-4.457982656	NoSig
15:50300789|50309798(-)	-1.344493743	0.488561496	-2.551253045	0.012070569	0.125409116	-3.109260243	NoSig
4:16237952|16238871(+)	-1.344050398	0.266388367	-3.72508675	0.000306418	0.015257972	0.13774016	Down
15:63774694|63775649(-)	-1.342940605	0.93589419	-1.821279108	0.071210719	0.171139832	-4.581636743	NoSig
5:138568925|138571141(-)	-1.342368907	0.368640862	-3.043036499	0.002913199	0.064171526	-1.872810175	NoSig
15:75407055|75413045(-)	-1.341614311	0.399417524	-2.828976238	0.005527007	0.07768219	-2.434068495	NoSig
9:20907150|20933103(+)	-1.340619092	0.478878734	-2.62065208	0.009983405	0.125409116	-2.946269213	NoSig
22:23731401|23731877(-)	-1.340185395	0.265622331	-3.706301166	0.000327375	0.015531626	0.078069598	Down
17:64356111|64363397(-)	-1.340021284	0.398616689	-2.824922077	0.005592668	0.078368152	-2.444360124	NoSig
5:145796442|145823134(-)	-1.340011996	0.37076602	-3.055836429	0.002800848	0.064171526	-1.838152218	NoSig
5:108832770|108897848(+)	-1.3397465	0.374208715	-3.021598205	0.00311075	0.064171526	-1.930583576	NoSig
9:77794463|77797648(-)	-1.339566501	0.779074368	-2.048384211	0.042840198	0.125409116	-4.172065167	NoSig
14:50640750|50645014(-)	-1.339358534	0.265458448	-3.728416432	0.000302839	0.015257972	0.14834083	Down
2:23958301|23999910(+)	-1.338008112	0.394517724	-2.861015461	0.005032388	0.072380638	-2.352289229	NoSig
7:105062164|105081797(+)	-1.33792828	0.624181572	-2.389646928	0.01852006	0.125409116	-3.473701867	NoSig
1:180003174|180006567(+)	-1.337474583	0.744976113	-2.147407144	0.033898138	0.125409116	-3.979548923	NoSig
8:140789474|140830526(-)	-1.33743768	0.388447926	-2.906391981	0.004401056	0.066092605	-2.235115986	NoSig
4:2875896|2884666(+)	-1.337023926	0.524079137	-2.387778304	0.018609813	0.125409116	-3.477790906	NoSig
20:35216748|35218061(-)	-1.336563564	0.952429687	-1.780481391	0.077685258	0.18551096	-4.650434987	NoSig
3:108071093|108080344(-)	-1.336229206	0.264838221	-3.724571688	0.000306975	0.015257972	0.136101013	Down
8:100287501|100288267(-)	-1.335842317	1.139279336	-1.727501303	0.086810511	0.205863914	-4.737580931	NoSig
14:59521574|59538840(-)	-1.335129369	0.374883837	-2.998077296	0.003341683	0.064171526	-1.993572784	NoSig
6:85517756|85530275(-)	-1.334980211	0.821284144	-1.931035497	0.055984399	0.137538719	-4.389298291	NoSig
13:102622877|102627924(+)	-1.334845341	0.412386662	-2.705818462	0.007869997	0.104485334	-2.740998457	NoSig
2:148178700|148342336(+)	-1.334614621	0.399387187	-2.813233078	0.005785995	0.080591393	-2.473961805	NoSig
15:76274412|76295737(-)	-1.334435667	0.840603618	-2.021371453	0.045605291	0.125409116	-4.223124131	NoSig
1:633567|633793(-)	-1.334238493	0.539430231	-2.320454735	0.022111527	0.125409116	-3.623187722	NoSig
9:100016322|100022226(-)	-1.332674337	0.264133652	-3.712685749	0.000320105	0.015466717	0.098323482	Down
1:154170400|154173201(-)	-1.332028376	0.829164998	-1.899370357	0.060065991	0.146107994	-4.445869708	NoSig
3:109027751|109069757(-)	-1.331731405	0.757904872	-2.095089248	0.038397746	0.125409116	-4.082306752	NoSig
5:109817273|109823837(+)	-1.331288779	0.86787908	-1.94207496	0.05461758	0.134607796	-4.369370484	NoSig
18:13099476|13103588(+)	-1.331040313	0.34687822	-3.230126711	0.001620854	0.051335153	-1.354185371	NoSig
7:10982372|10983159(+)	-1.330984402	0.372156037	-3.025623404	0.00307274	0.064171526	-1.919762435	NoSig
10:68753852|68773099(+)	-1.330894923	0.38814746	-2.890131484	0.004618416	0.068124561	-2.277286034	NoSig
7:104161072|104168525(-)	-1.330797818	0.50649064	-2.458865346	0.015454638	0.125409116	-3.320213029	NoSig
4:128936655|128943188(-)	-1.330530442	0.378232621	-2.943147792	0.003943917	0.064171526	-2.139049595	NoSig
X:24172715|24179770(+)	-1.329738992	0.509249377	-2.448161939	0.015896928	0.125409116	-3.344203904	NoSig
2:127989564|127996491(-)	-1.328497325	0.397977798	-2.802653116	0.005966224	0.082656021	-2.500663581	NoSig
17:67166478|67167796(-)	-1.327517142	0.263111506	-3.655139135	0.000391559	0.01723973	-0.083256589	Down
5:87369813|87380595(+)	-1.326925009	0.353356017	-3.169153491	0.001967401	0.060577706	-1.526029162	NoSig
15:82813103|82819488(+)	-1.325833972	0.387772171	-2.886418752	0.004669407	0.068572141	-2.286886262	NoSig
18:20991176|21020239(-)	-1.325609791	0.364520821	-3.046400382	0.002883275	0.064171526	-1.863713746	NoSig
4:128936655|128972352(-)	-1.325536599	0.517052748	-2.402266239	0.017923924	0.125409116	-3.446012239	NoSig
7:152176191|152178010(-)	-1.325474666	0.376945511	-2.973040704	0.003604802	0.064171526	-2.060163343	NoSig
3:37129063|37154656(-)	-1.325129073	0.262638195	-3.726030389	0.0003054	0.015257972	0.14074367	Down
11:70330173|70335694(+)	-1.324979149	0.26260848	-3.637243476	0.000416697	0.017905666	-0.139274261	Down
9:83659780|83686155(-)	-1.3231256	0.26224111	-3.719400451	0.000312624	0.015319423	0.119653631	Down
3:107710452|107733023(+)	-1.322141988	0.889640506	-1.88671648	0.061765582	0.149803284	-4.468231901	NoSig
1:180984677|181005463(-)	-1.321988344	0.383360589	-2.895073205	0.004551338	0.067651109	-2.264491555	NoSig
4:169580842|169590809(-)	-1.321609162	0.879684846	-1.911246778	0.058506742	0.14297343	-4.424754289	NoSig
17:64341634|64352463(-)	-1.32138709	0.383853912	-2.894170294	0.004563527	0.067672331	-2.266830652	NoSig
1:88770352|88771879(+)	-1.320497774	0.692744949	-2.265173164	0.025408581	0.125409116	-3.739762214	NoSig
4:146305926|146308975(-)	-1.320291303	0.261679357	-3.731981649	0.000299051	0.015257972	0.159699454	Down
14:49799475|49800696(-)	-1.319176562	0.261458418	-3.696413535	0.000338945	0.015673434	0.046756122	Down
3:180968051|180970358(+)	-1.318544665	0.771819188	-2.028161776	0.044896253	0.125409116	-4.210348277	NoSig
17:82763965|82781721(+)	-1.317764968	1.379856442	-1.531790825	0.128369664	0.297113658	-5.037793675	NoSig
5:62373687|62385632(+)	-1.31739221	0.377361336	-2.931217895	0.004087267	0.064451637	-2.170342813	NoSig
12:430664|438554(+)	-1.317074204	0.261041734	-3.738491258	0.000292249	0.015257972	0.180460333	Down
10:11936545|11952249(-)	-1.316324415	0.260893127	-3.709996786	0.000323148	0.015466717	0.089789974	Down
16:24750726|24777358(+)	-1.314215947	0.813002912	-2.040565798	0.043625345	0.125409116	-4.186907904	NoSig
2:23798138|23823569(-)	-1.313781923	0.411285123	-2.670603738	0.008689033	0.114114365	-2.826571412	NoSig
2:15488894|15511350(-)	-1.31307762	0.755320542	-2.065238522	0.041188731	0.125409116	-4.139889856	NoSig
2:42256501|42264731(+)	-1.312727142	0.362371477	-3.055591089	0.002802963	0.064171526	-1.838817667	NoSig
4:53145333|53207062(-)	-1.311973897	0.614524894	-2.379797054	0.018997518	0.125409116	-3.49522357	NoSig
17:29451455|29477706(+)	-1.311801168	0.379866263	-2.916157868	0.004275069	0.064985213	-2.209691945	NoSig
5:62363178|62373837(+)	-1.311313234	0.370233271	-2.995350236	0.003369457	0.064171526	-2.000848964	NoSig
1:10134988|10137205(+)	-1.311158918	0.499500566	-2.460366509	0.015393492	0.125409116	-3.316840806	NoSig
3:47046487|47067118(-)	-1.310640289	0.508374265	-2.417147757	0.017242857	0.125409116	-3.413190538	NoSig
1:20765377|20773610(-)	-1.310215391	0.413539054	-2.631069848	0.009699905	0.125004108	-2.921469256	NoSig
1:149959684|149964349(-)	-1.31021396	0.259682046	-3.727435811	0.000303889	0.015257972	0.145218081	Down
5:62352588|62355254(+)	-1.310040429	0.259647653	-3.711668588	0.000321253	0.015466717	0.095094928	Down
1:633641|633793(-)	-1.308546059	0.259351471	-3.733030822	0.000297944	0.015257972	0.163043663	Down
12:111485265|111486824(-)	-1.307679542	0.36158747	-3.037996114	0.002958573	0.064171526	-1.886424282	NoSig
1:21001199|21050994(-)	-1.307137595	0.498426393	-2.452280659	0.015725415	0.125409116	-3.334983182	NoSig
3:195688533|195689438(+)	-1.305066451	0.990171345	-1.771741325	0.079133694	0.188756514	-4.664982515	NoSig
4:147946617|147966839(+)	-1.3048369	0.861964223	-1.925941185	0.056624805	0.138900162	-4.398458504	NoSig
7:66427949|66439304(-)	-1.302110535	0.364499736	-3.013372209	0.003189783	0.064171526	-1.952660127	NoSig
10:68754714|68757377(+)	-1.301902657	0.488546353	-2.47754402	0.014709019	0.125409116	-3.27812229	NoSig
9:37126312|37147445(+)	-1.300997633	3.501752137	-1.017153619	0.311253781	0.637890948	-5.660665152	NoSig
7:80670977|80674147(+)	-1.300485919	0.257753966	-3.709822746	0.000323346	0.015466717	0.089237819	Down
6:82191073|82204958(-)	-1.299261468	0.257511282	-3.653503856	0.000393795	0.017240801	-0.088384291	Down
6:116645714|116660846(-)	-1.298219619	0.394991821	-2.760213773	0.006741853	0.091439816	-2.606897045	NoSig
4:42543917|42556040(-)	-1.297663416	0.48053386	-2.524175161	0.012985948	0.125409116	-3.171804922	NoSig
6:159682474|159688242(-)	-1.297601215	0.38448192	-2.829234419	0.00552285	0.077670715	-2.433412665	NoSig
4:107682015|107694006(-)	-1.296926939	0.716209043	-2.124645006	0.035796386	0.125409116	-4.024542619	NoSig
2:135748267|135761911(+)	-1.296684848	0.382476645	-2.853867818	0.005139081	0.073453754	-2.370602003	NoSig
16:80684538|80685129(-)	-1.295420195	2.231190435	-1.216430828	0.226356275	0.498352526	-5.448482356	NoSig
20:63775678|63790790(-)	-1.293834271	1.586285164	-1.451749689	0.149342717	0.341911576	-5.150632715	NoSig
17:47370437|47395977(+)	-1.292666187	0.37818703	-2.868958247	0.004916209	0.071176085	-2.331893116	NoSig
19:3656405|3662001(-)	-1.292582973	0.901393544	-1.817202286	0.07183687	0.172484168	-4.58857756	NoSig
14:34969170|34972064(-)	-1.291366789	0.391572352	-2.764526703	0.006659032	0.090422027	-2.596165108	NoSig
1:50490588|50535457(-)	-1.29113875	0.652124477	-2.337376443	0.02118066	0.125409116	-3.586995591	NoSig
2:151789752|151791908(-)	-1.290203446	0.414786978	-2.891439224	0.004600577	0.067990854	-2.273902019	NoSig
10:124681607|124682379(-)	-1.288779384	1.003679394	-1.724627085	0.08732965	0.206926142	-4.742237507	NoSig
7:22960256|22991139(-)	-1.288557545	0.737902645	-2.085024721	0.039319993	0.125409116	-4.101806777	NoSig
13:19741565|19759418(-)	-1.288157451	0.255310486	-3.663810264	0.000379902	0.016854154	-0.05603694	Down
5:6604138|6605408(-)	-1.288034535	0.412578509	-2.596356477	0.010673829	0.125409116	-3.003769228	NoSig
12:32708153|32713371(+)	-1.287988231	0.365370679	-2.977861664	0.003552698	0.064171526	-2.047377672	NoSig
11:47358844|47375732(-)	-1.286898801	0.382164547	-2.834206373	0.005443342	0.076787188	-2.420772839	NoSig
10:32805015|32824604(+)	-1.285931583	0.335951995	-3.189650763	0.001843867	0.057613406	-1.468562651	NoSig
3:195326885|195345317(-)	-1.285174121	0.664075801	-2.110274761	0.037041528	0.125409116	-4.052721057	NoSig
1:633794|633947(-)	-1.285137075	0.941803413	-1.729882297	0.086382372	0.204932237	-4.733717881	NoSig
11:34970139|34984728(+)	-1.284873438	0.500599601	-2.395679478	0.018232924	0.125409116	-3.46048144	NoSig
5:76652750|76665175(+)	-1.2848192	0.495307433	-2.430303879	0.016660013	0.125409116	-3.384022852	NoSig
8:17972329|17972687(+)	-1.284612735	0.254607929	-3.651427758	0.000396652	0.017332632	-0.094891684	Down
3:57890041|57896932(+)	-1.284464431	0.833432745	-1.956979269	0.052817079	0.130983425	-4.342298089	NoSig
3:160413473|160423840(+)	-1.284327823	0.865112837	-1.874127283	0.063496328	0.153752477	-4.4903409	NoSig
2:233449982|233452060(+)	-1.284174449	0.404717654	-2.630647734	0.00971125	0.125004108	-2.922475799	NoSig
2:168012634|168017095(-)	-1.283883464	0.53740393	-2.231469063	0.027623799	0.125409116	-3.809581288	NoSig
6:136388393|136389517(-)	-1.282675888	0.25422405	-3.683227248	0.000354979	0.016149093	0.005096774	Down
4:109922159|109945275(+)	-1.282433891	0.502835991	-2.394372355	0.018294803	0.125409116	-3.463348564	NoSig
1:164807542|164821626(+)	-1.281330778	0.399932493	-2.678675955	0.008494747	0.111948631	-2.807042261	NoSig
4:1694774|1703700(-)	-1.280600157	0.644126805	-2.206139046	0.029397978	0.125409116	-3.861424938	NoSig
12:115996476|115997230(-)	-1.280035481	0.387744526	-2.769886471	0.006557401	0.089198299	-2.582808059	NoSig
16:57167093|57173869(-)	-1.279363367	0.401717924	-2.624310641	0.009883003	0.125409116	-2.937569708	NoSig
1:10095461|10105744(+)	-1.278028123	0.527284786	-2.258518909	0.025833172	0.125409116	-3.75362217	NoSig
12:28255581|28307749(+)	-1.277805837	0.998117016	-1.713090803	0.089438924	0.211557454	-4.760853797	NoSig
9:19356972|19358160(+)	-1.277186033	1.013099001	-1.686408269	0.094476991	0.222884778	-4.803458183	NoSig
6:18249651|18258405(-)	-1.275492802	0.623663922	-2.271083042	0.025036631	0.125409116	-3.727421625	NoSig
11:77622500|77625818(-)	-1.273581071	0.705821893	-2.076687649	0.040098318	0.125409116	-4.117894249	NoSig
5:145796442|145826200(-)	-1.273490768	0.532701195	-2.231697671	0.027608222	0.125409116	-3.809110932	NoSig
18:2732265|2740821(+)	-1.273485225	0.988412546	-1.712897387	0.089474639	0.211620402	-4.761164907	NoSig
12:9680923|9694969(+)	-1.273305778	0.460161732	-2.567265256	0.011556944	0.125409116	-3.071996951	NoSig
2:171006147|171014948(-)	-1.272781666	0.39468305	-2.685290624	0.008338486	0.110055427	-2.791000925	NoSig
14:34586230|34605717(-)	-1.271454776	0.252000046	-3.696685748	0.000338621	0.015673434	0.047617339	Down
2:97576379|97580568(-)	-1.270970531	0.251904069	-3.735575407	0.000295277	0.015257972	0.171157464	Down
2:171337453|171339554(-)	-1.270377684	0.946494214	-1.794085964	0.075474249	0.180546394	-4.627656385	NoSig
X:53645311|53654131(-)	-1.269599019	1.325186674	-1.475819805	0.14277412	0.328263275	-5.117310713	NoSig
8:22474954|22513432(+)	-1.269586982	0.251629852	-3.704553539	0.000329393	0.015595504	0.072530276	Down
1:51840226|51840514(-)	-1.268650167	0.508326553	-2.33953406	0.02106449	0.125409116	-3.582363798	NoSig
11:93790574|93794035(+)	-1.268329062	0.666265213	-2.081611132	0.039637091	0.125409116	-4.108400935	NoSig
22:41172499|41173784(+)	-1.267888996	0.878211625	-1.827156511	0.070316006	0.169146956	-4.571604686	NoSig
6:99412551|99416428(-)	-1.267714743	0.483830825	-2.443516443	0.016092376	0.125409116	-3.354587293	NoSig
6:15410224|15468718(+)	-1.267066085	0.826030107	-1.93843255	0.055065403	0.135575665	-4.375957267	NoSig
2:99169550|99171429(-)	-1.2663313	1.538482885	-1.369549837	0.173543733	0.392868943	-5.260447897	NoSig
5:76441393|76462314(+)	-1.266036593	0.384191973	-2.740453534	0.007133431	0.095966942	-2.655880702	NoSig
2:172568741|172596023(+)	-1.264871905	0.624138225	-2.074737975	0.040282233	0.125409116	-4.121647817	NoSig
4:76134175|76144473(-)	-1.263844992	1.041516344	-1.715297653	0.089032242	0.2106598	-4.757301717	NoSig
1:243330540|243344331(+)	-1.263265381	0.523026522	-2.261792081	0.025623549	0.125409116	-3.746809208	NoSig
2:9318524|9335179(+)	-1.263264175	0.250376683	-3.703936677	0.000330108	0.015597583	0.070575536	Down
X:24809898|24843677(+)	-1.263158651	0.766597455	-1.956272141	0.052901352	0.131164435	-4.343586885	NoSig
2:168129541|168140758(-)	-1.262722479	0.400904271	-2.622363227	0.009936332	0.125409116	-2.942201694	NoSig
22:16637040|16638740(+)	-1.262394705	0.808552147	-1.950948379	0.053539489	0.13246408	-4.353275915	NoSig
8:89970364|89978323(-)	-1.262361929	0.25019786	-3.734711461	0.00029618	0.015257972	0.168402162	Down
4:128074460|128077962(+)	-1.260755774	0.922358396	-1.729799357	0.086397256	0.204946635	-4.733852532	NoSig
15:60453603|60466713(-)	-1.2606478	0.379754279	-2.781490281	0.006342197	0.086829833	-2.553813465	NoSig
15:65722848|65756472(-)	-1.26064092	0.36835187	-2.887244671	0.004658019	0.068491441	-2.28475155	NoSig
12:98677425|98686873(+)	-1.260553972	0.82049838	-1.955050035	0.053047269	0.131414093	-4.345813242	NoSig
3:19950806|19951061(+)	-1.259241419	0.478056966	-2.451383052	0.015762652	0.125409116	-3.336993867	NoSig
9:15474009|15490124(-)	-1.258367903	0.249406251	-3.740155104	0.000290535	0.015257972	0.185771247	Down
1:151166934|151167414(+)	-1.257991658	0.497937869	-2.348675935	0.020578497	0.125409116	-3.562695966	NoSig
2:60891683|60901083(+)	1.257614351	1.008357453	1.65519701	0.100660074	0.236870608	-4.852488068	NoSig
1:145839890|145841071(+)	-1.257307354	0.365501594	-2.875556409	0.004821572	0.070186027	-2.314912958	NoSig
3:136464881|136502779(-)	-1.256972243	0.470037465	-2.511307904	0.013442359	0.125409116	-3.201318031	NoSig
1:15536475|15546871(+)	-1.256606456	0.249057135	-3.727957096	0.00030333	0.015257972	0.146878013	Down
4:119498563|119521060(-)	-1.255348531	0.248807817	-3.668487155	0.000373751	0.016708844	-0.041334847	Down
13:39719236|39727548(+)	-1.255073376	0.504118989	-2.334003455	0.021363399	0.125409116	-3.594228703	NoSig
12:32305697|32306122(+)	-1.254548866	0.248649325	-3.706719983	0.000326894	0.015531626	0.079397391	Down
7:92294889|92319512(+)	-1.253511867	0.593951408	-2.336402354	0.021233291	0.125409116	-3.589085418	NoSig
12:1027748|1028572(+)	-1.253223062	0.997914815	-1.66638504	0.098407122	0.231733221	-4.835012768	NoSig
2:127763062|127771004(-)	-1.253107973	0.363567013	-2.891525553	0.004599402	0.067990854	-2.273678581	NoSig
X:68081701|68194498(-)	-1.25307458	0.392147362	-2.653817816	0.009105984	0.118459316	-2.867016308	NoSig
1:21089138|21111383(-)	-1.25258632	0.364542795	-2.870728182	0.004890657	0.070969476	-2.327341529	NoSig
2:197459932|197462731(+)	-1.2524422	0.384674295	-2.721648493	0.00752518	0.100481254	-2.702212226	NoSig
12:28255581|28259442(+)	-1.252182811	0.400392214	-2.595281493	0.010705349	0.125409116	-3.006302466	NoSig
7:151477333|151498180(-)	-1.251494328	0.476420253	-2.466860783	0.015131443	0.125409116	-3.302230838	NoSig
9:17235658|17273866(+)	-1.251120298	0.375272697	-2.804745946	0.005930171	0.082303693	-2.495388576	NoSig
10:27131859|27136385(-)	-1.250316385	0.377059163	-2.779475586	0.006379093	0.087232224	-2.558855142	NoSig
2:170055460|170061443(+)	-1.249738363	0.247695892	-3.734686416	0.000296207	0.015257972	0.168322297	Down
15:75407055|75414311(-)	-1.248228505	0.247396641	-3.728409507	0.000302846	0.015257972	0.148318775	Down
20:47246008|47249439(-)	-1.248126497	0.593389891	-2.155997498	0.033204753	0.125409116	-3.962454044	NoSig
11:110247703|110258189(-)	-1.247579471	0.351063593	-2.964635787	0.003697329	0.064171526	-2.082412004	NoSig
1:805799|810170(-)	-1.247211562	0.557031937	-2.243538022	0.026811881	0.125409116	-3.784689607	NoSig
3:125313308|125313656(-)	-1.246174271	0.497710943	-2.326211458	0.021790878	0.125409116	-3.610901936	NoSig
8:65779720|65782843(-)	-1.246023307	0.387348373	-2.660946059	0.00892676	0.116650025	-2.849868444	NoSig
5:62347130|62350120(+)	-1.245904785	0.894704417	-1.754745105	0.082014096	0.195126568	-4.693078661	NoSig
10:124942457|124943307(+)	-1.245822896	1.145234622	-1.533071113	0.128054084	0.296471794	-5.035941616	NoSig
2:224535528|224557856(-)	-1.244425691	0.743484484	-1.98941716	0.049071622	0.125607575	-4.282711681	NoSig
7:72830692|72831798(+)	-1.24337866	0.500853734	-2.314201553	0.022464533	0.125409116	-3.636501818	NoSig
17:66027501|66030023(-)	-1.243088504	0.509606348	-2.279260727	0.024529834	0.125409116	-3.710297382	NoSig
4:128017363|128028853(+)	-1.242880068	0.390698634	-2.655825182	0.009055186	0.117996592	-2.862191423	NoSig
15:49235851|49239367(+)	-1.242457161	0.354382161	-2.956743879	0.003786194	0.064171526	-2.103253999	NoSig
8:43007847|43013400(+)	-1.242000264	0.382750046	-2.718082484	0.007601636	0.101385681	-2.710966757	NoSig
8:21974670|21980203(+)	-1.241891635	0.246140684	-3.722582231	0.000309137	0.015257972	0.129771361	Down
13:27089883|27116596(-)	-1.24079053	0.626663998	-2.142784023	0.034276468	0.125409116	-3.988723044	NoSig
12:123210056|123223127(-)	-1.24077177	0.513858059	-2.243049556	0.026844332	0.125409116	-3.785699423	NoSig
10:74070670|74074903(+)	-1.239519158	0.639552973	-1.985678246	0.049491489	0.125804217	-4.289626281	NoSig
14:49669524|49674427(-)	-1.239365206	0.369743781	-2.819137559	0.005687589	0.079554387	-2.459022294	NoSig
7:5624056|5652510(-)	-1.239057464	0.362524931	-2.870251655	0.004897524	0.070980515	-2.328567208	NoSig
4:2657803|2660054(+)	-1.238267967	0.486918178	-2.355898775	0.020201554	0.125409116	-3.547107794	NoSig
19:9652953|9653881(-)	-1.238052258	0.374333239	-2.774904989	0.006463524	0.088127587	-2.57028111	NoSig
5:171391305|171400925(+)	-1.237220566	0.496624391	-2.314971079	0.022420825	0.125409116	-3.63486512	NoSig
14:103669511|103677523(+)	-1.235917126	0.489729451	-2.357670504	0.02011003	0.125409116	-3.543277493	NoSig
3:179378341|179386629(+)	-1.235891086	0.328659886	-3.143871617	0.002130371	0.063738401	-1.596486525	NoSig
15:29761139|29773357(-)	-1.235003193	0.886784431	-1.764751853	0.080307968	0.191302319	-4.676567634	NoSig
4:105424196|105456745(-)	-1.234960625	0.394426699	-2.588331392	0.010911163	0.125409116	-3.022658293	NoSig
7:33367767|33388144(+)	-1.233948624	0.40004052	-2.551243706	0.012070874	0.125409116	-3.109281914	NoSig
1:20950003|21002808(-)	-1.233254597	0.385410761	-2.670422282	0.008693446	0.114114365	-2.827009817	NoSig
3:20071364|20072459(+)	-1.232866179	0.36858686	-2.811453823	0.005815953	0.08096015	-2.478458377	NoSig
1:108650211|108657579(-)	-1.231709473	0.363770398	-2.85029722	0.005193151	0.074019124	-2.379735393	NoSig
1:153992687|153993089(-)	-1.231280405	0.244037558	-3.709103254	0.000324165	0.015474072	0.08695538	Down
2:112299849|112325197(+)	-1.230493678	0.504113055	-2.285367368	0.024157281	0.125409116	-3.697473502	NoSig
9:133412299|133412921(-)	-1.230272627	0.896126957	-1.734890639	0.085487435	0.202933361	-4.725575655	NoSig
12:57280358|57284056(-)	-1.229409185	0.474001428	-2.418354683	0.017188643	0.125409116	-3.410520647	NoSig
15:56388472|56394834(+)	-1.22934422	1.054666592	-1.561385959	0.121229772	0.282161444	-4.994603102	NoSig
11:108227595|108235834(+)	-1.229069178	1.858748246	-1.227986056	0.222004574	0.490071251	-5.435046526	NoSig
2:42286269|42304551(+)	-1.228780237	0.391995063	-2.606585277	0.010378069	0.125409116	-2.979618408	NoSig
X:80699957|80704846(-)	-1.228316626	0.719793143	-2.033130799	0.044383381	0.125409116	-4.20097401	NoSig
3:70987994|71053773(-)	-1.227751105	1.515100799	-1.354895103	0.17815422	0.402209493	-5.279377202	NoSig
22:29282390|29287134(+)	-1.227696101	0.354670561	-2.904004981	0.004432364	0.066305776	-2.241319108	NoSig
5:50750151|50763242(+)	-1.227091127	1.076647546	-1.599862702	0.112422035	0.262634414	-4.93727048	NoSig
13:20574380|20592404(+)	-1.226966382	0.369991746	-2.747190896	0.006997654	0.094358741	-2.639213806	NoSig
11:108301648|108304852(+)	-1.226639036	1.336408105	-1.476991201	0.142460279	0.327574097	-5.115675631	NoSig
X:1285778|1290509(+)	-1.226437932	0.981077696	-1.671980298	0.097295798	0.229232332	-4.826231231	NoSig
5:143054439|143057747(+)	-1.225451938	0.853054111	-1.811767173	0.072678739	0.174343479	-4.597808119	NoSig
2:206127797|206130242(-)	-1.223830721	0.776889709	-1.860864363	0.065363431	0.15798541	-4.51348303	NoSig
1:246631359|246631924(+)	-1.223108044	0.369291688	-2.783002568	0.00631463	0.086605427	-2.550026963	NoSig
9:85618983|85633374(-)	-1.221700729	2.524064646	-1.101126379	0.273182259	0.580340673	-5.575766198	NoSig
4:169002071|169007756(-)	-1.221257657	0.721408847	-2.013615734	0.046426811	0.125409116	-4.23766776	NoSig
5:54016072|54094975(-)	-1.2205658	0.375457151	-2.701498827	0.007966548	0.105706816	-2.751548008	NoSig
17:47326226|47345098(+)	-1.219437979	0.367324964	-2.787603577	0.006231429	0.085818741	-2.538495882	NoSig
16:53873786|53888951(+)	-1.218415345	0.80434601	-1.790190472	0.07610196	0.181916942	-4.634195437	NoSig
5:65992710|66014725(+)	-1.218369376	0.477729374	-2.363822773	0.019795055	0.125409116	-3.529956741	NoSig
3:152299405|152300367(+)	-1.218223922	0.372387927	-2.740103783	0.007140545	0.096007081	-2.656744947	NoSig
2:66464109|66548019(+)	-1.217826611	0.370937891	-2.716470055	0.007636438	0.101616648	-2.714921976	NoSig
9:19286769|19305527(+)	-1.217569161	0.476245535	-2.399269744	0.018063916	0.125409116	-3.452599096	NoSig
6:6248312|6250929(-)	-1.217504523	0.487445729	-2.326290899	0.021786482	0.125409116	-3.610732205	NoSig
11:117159934|117163892(+)	-1.217458398	0.550515174	-2.053452516	0.042337718	0.125409116	-4.162415276	NoSig
X:111744668|111757762(+)	-1.21737742	0.241282011	-3.725438764	0.000306038	0.015257972	0.138860518	Down
21:15040363|15043574(-)	-1.216299711	0.456312489	-2.500372389	0.013841485	0.125409116	-3.226294915	NoSig
2:229802252|229807864(-)	-1.215591098	0.240927965	-3.717255878	0.000314995	0.015319423	0.112837877	Down
17:64052780|64053371(-)	-1.215298948	0.626614538	-2.132280181	0.035149656	0.125409116	-4.009499351	NoSig
1:58506060|58536741(-)	-1.214340186	1.446698225	-1.408151169	0.161832319	0.368401479	-5.209646468	NoSig
1:36358239|36362656(-)	-1.212698783	0.56594816	-2.193901365	0.030290169	0.125409116	-3.886278423	NoSig
12:94209590|94227235(+)	-1.211532317	0.403854781	-2.469884122	0.015010813	0.125409116	-3.295417595	NoSig
3:49324702|49325845(-)	-1.211491674	0.484360057	-2.343689859	0.02084232	0.125409116	-3.573431598	NoSig
1:111147642|111174963(+)	-1.211069735	0.945776618	-1.697211477	0.092410078	0.218274444	-4.786284925	NoSig
9:96458379|96465778(+)	-1.209661897	0.507990427	-2.213654755	0.028861472	0.125409116	-3.846098699	NoSig
14:80743075|80778046(-)	-1.209370785	0.486459925	-2.324600578	0.021880188	0.125409116	-3.614342591	NoSig
6:116689320|116716318(+)	-1.209352262	0.51184158	-2.198619176	0.029943461	0.125409116	-3.876711998	NoSig
7:138504290|138538803(+)	-1.208454876	0.454688621	-2.495138069	0.014036254	0.125409116	-3.238215844	NoSig
1:113704081|113706722(-)	-1.208250792	0.437569707	-2.58307839	0.011069078	0.125409116	-3.034994603	NoSig
14:71400794|71418196(+)	-1.207890984	0.461152999	-2.454281519	0.015642692	0.125409116	-3.330498785	NoSig
1:180062220|180065272(+)	-1.2060987	0.505939678	-2.220277956	0.028395777	0.125409116	-3.83255304	NoSig
12:50427762|50430570(+)	-1.206028685	0.582961798	-2.109784838	0.037084629	0.125409116	-4.053678638	NoSig
17:56848696|56858665(+)	-1.205602193	0.476621934	-2.363534572	0.019809712	0.125409116	-3.530581446	NoSig
8:43069555|43072307(+)	-1.205592285	0.238946219	-3.695580324	0.000339938	0.015679617	0.044120354	Down
2:101257791|101266879(+)	-1.204856786	0.484361042	-2.543588792	0.012323596	0.125409116	-3.127023241	NoSig
13:77719532|77753358(+)	-1.204390859	0.941209224	-1.694419757	0.092940643	0.219438465	-4.790732732	NoSig
7:6814764|6822364(-)	-1.204322764	0.508408767	-2.198680593	0.029938971	0.125409116	-3.876587337	NoSig
4:48369849|48379848(+)	-1.20424159	0.605493212	-2.033233226	0.044372862	0.125409116	-4.200780553	NoSig
4:53383773|53428183(+)	-1.201516908	0.49592263	-2.262080993	0.025605118	0.125409116	-3.746207419	NoSig
5:149505447|149513209(-)	-1.199785952	0.60979533	-1.9923247	0.048747212	0.125409116	-4.277326236	NoSig
5:108186117|108348530(-)	-1.199734281	0.918320401	-1.64661366	0.102416604	0.240662973	-4.865819089	NoSig
14:22906195|22911403(-)	-1.199466394	5.08162694	-0.83625871	0.404774735	0.657138057	-5.821063639	NoSig
21:37420299|37428908(+)	-1.198426384	0.48301171	-2.323702709	0.021930108	0.125409116	-3.616259402	NoSig
20:2986765|3007420(+)	-1.198034138	0.366024856	-2.717729223	0.007609249	0.101429016	-2.711833464	NoSig
12:124426622|124457162(-)	-1.196942933	0.487792565	-2.295261468	0.023564212	0.125409116	-3.676629915	NoSig
X:77599411|77600564(-)	-1.195043633	0.486121225	-2.27440842	0.024829449	0.125409116	-3.720464958	NoSig
7:66450071|66485153(-)	-1.194530919	0.869720168	-1.737240377	0.085070187	0.20204604	-4.721747937	NoSig
2:47822218|47823360(-)	-1.193908537	0.884551148	-1.708180774	0.09034919	0.213580194	-4.768741292	NoSig
5:171391305|171392978(+)	-1.193559663	0.908394235	-1.658868796	0.099916132	0.235191406	-4.846765201	NoSig
16:89305206|89317075(-)	-1.193387945	0.523640729	-2.105884799	0.037429282	0.125409116	-4.061294175	NoSig
2:128164730|128173939(+)	-1.191563007	0.479657916	-2.324786758	0.02186985	0.125409116	-3.613945043	NoSig
9:83768818|83788678(-)	-1.191011222	0.687363176	-2.039409253	0.043742528	0.125409116	-4.189099068	NoSig
5:94050731|94057203(-)	-1.190948649	0.360312174	-2.771847076	0.006520578	0.08880134	-2.577916444	NoSig
11:9440455|9442197(+)	-1.19086012	0.464485466	-2.380064127	0.01898443	0.125409116	-3.494641078	NoSig
2:71426460|71427414(+)	-1.19074778	0.373911455	-2.649687004	0.009211327	0.119663781	-2.876935018	NoSig
7:5739276|5741815(-)	-1.190743766	0.397401084	-2.455777187	0.015581108	0.125409116	-3.327144507	NoSig
1:197642711|197658369(-)	-1.190242272	0.569374437	-2.142139494	0.034329501	0.125409116	-3.990000606	NoSig
4:3086939|3107423(+)	1.189972452	1.304034763	1.403097486	0.163330264	0.371556771	-5.216374867	NoSig
14:65561337|65629606(+)	-1.189837877	0.569631289	-2.130295993	0.035316745	0.125409116	-4.013413486	NoSig
1:58681785|58685251(-)	-1.189496978	0.364485182	-2.725080813	0.007452251	0.099564641	-2.693776457	NoSig
8:107284682|107322128(-)	-1.187359433	0.483705391	-2.298787496	0.023355971	0.125409116	-3.669182009	NoSig
17:1361092|1362008(-)	-1.184718727	0.524422245	-2.095218862	0.038385991	0.125409116	-4.082055062	NoSig
7:77749424|77768803(+)	-1.183912704	0.342065184	-2.905319362	0.0044151	0.066175254	-2.23790395	NoSig
3:149846011|149872154(+)	-1.183305469	0.672711346	-1.945960364	0.054143279	0.133573039	-4.362331572	NoSig
5:109781396|109789527(+)	-1.182998964	0.620536904	-1.943200805	0.054479785	0.134318758	-4.367332221	NoSig
2:25768742|25771540(-)	-1.182667382	0.335176993	-2.964204049	0.00370214	0.064171526	-2.083553415	NoSig
5:138006990|138011945(-)	-1.182187977	0.459885023	-2.374515919	0.019257978	0.125409116	-3.506729752	NoSig
9:137752331|137762820(+)	-1.182157053	0.234301398	-2.985335716	0.003473291	0.064171526	-2.027521032	NoSig
16:21338921|21352138(+)	-1.181967476	0.861029302	-1.719504887	0.08826111	0.208962829	-4.750517883	NoSig
2:202555252|202556531(+)	-1.181774744	0.840664774	-1.766485738	0.080015335	0.190663847	-4.673697734	NoSig
13:20002850|20006586(+)	-1.181572964	0.358167037	-2.74751768	0.006991129	0.094325463	-2.638404503	NoSig
17:47370437|47377903(+)	-1.180638581	0.349960054	-2.826922931	0.005560174	0.07800686	-2.439282477	NoSig
12:111658736|111679340(-)	-1.180311616	0.361787612	-2.670485598	0.008691906	0.114114365	-2.826856845	NoSig
17:35624397|35627726(+)	-1.178857398	0.500234705	-2.194682639	0.030232513	0.125409116	-3.884695511	NoSig
14:55648025|55648870(+)	-1.178803664	0.395193717	-2.759276484	0.006759975	0.09157875	-2.609227394	NoSig
1:155767425|155773210(-)	-1.178709952	0.346848939	-2.852138549	0.005165203	0.073711155	-2.375026603	NoSig
11:18291442|18292976(-)	-1.177930914	1.252858048	-1.44904883	0.150094119	0.343496553	-5.154338836	NoSig
9:36369719|36376127(-)	-1.176462255	0.496721346	-2.199163796	0.029903661	0.125409116	-3.875606447	NoSig
11:117152441|117163892(+)	-1.175714271	1.98609445	-1.137091554	0.257906121	0.554167999	-5.537390905	NoSig
10:13127745|13136897(+)	-1.175465602	1.024782976	-1.535578768	0.127437738	0.295253509	-5.03230976	NoSig
3:49335020|49335596(-)	-1.175448211	0.689942276	-2.02632616	0.045086991	0.125409116	-4.213805867	NoSig
10:12028745|12029524(-)	-1.174987109	0.367335931	-2.656842001	0.009029553	0.117794629	-2.859746185	NoSig
8:27467229|27469981(-)	-1.174557722	0.232795224	-2.986548732	0.003460559	0.064171526	-2.024294382	NoSig
3:67495798|67508903(-)	-1.173772715	1.403519816	-1.33408099	0.18486044	0.416056795	-5.305924057	NoSig
8:140818277|140890769(-)	-1.171946971	1.009784043	-1.536255663	0.127271769	0.29498373	-5.031328435	NoSig
17:47402132|47416908(+)	-1.171852053	0.744048473	-1.847846235	0.067240467	0.162269192	-4.536048101	NoSig
12:14434340|14438267(+)	-1.171737555	0.37983069	-2.53542584	0.012598313	0.125409116	-3.145889926	NoSig
14:96520055|96525391(+)	-1.171726899	0.505050002	-2.160373715	0.032856272	0.125409116	-3.953721261	NoSig
12:11121010|11124323(-)	-1.171105582	0.57490079	-2.066154732	0.041100544	0.125409116	-4.138133802	NoSig
8:85281230|85281639(+)	-1.169703255	0.632769668	-1.894590506	0.060703316	0.147473088	-4.454333197	NoSig
12:118255448|118266759(-)	-1.168770935	0.372721164	-2.606571172	0.010378472	0.125409116	-2.979651769	NoSig
1:51840226|51855388(-)	-1.167313364	0.334130698	-2.942548957	0.003951001	0.064171526	-2.140622972	NoSig
9:77922161|77935889(-)	-1.16616193	0.474102359	-2.294976313	0.023581123	0.125409116	-3.677231786	NoSig
9:110972073|110973558(-)	-1.165621787	0.503442301	-2.151807596	0.033541396	0.125409116	-3.970799809	NoSig
16:83906987|83912367(+)	-1.164378419	0.489184773	-2.213935681	0.028841584	0.125409116	-3.845524904	NoSig
9:128508876|128515639(+)	-1.163473599	0.968046122	-1.5994791	0.112507252	0.262807084	-4.937848642	NoSig
12:124398119|124402561(-)	-1.163435064	0.483779495	-2.234227972	0.027436327	0.125409116	-3.803901952	NoSig
3:158122103|158203245(+)	-1.163393511	0.36470554	-2.638998108	0.009489048	0.122755646	-2.902537726	NoSig
13:95115922|95170628(-)	-1.162998097	0.622213718	-1.906056118	0.05918398	0.144415869	-4.433998045	NoSig
17:37584648|37585430(-)	-1.16258108	0.346934418	-2.794357652	0.006111105	0.084361554	-2.521538926	NoSig
5:179708239|179710065(+)	-1.161894646	0.454788061	-2.38860293	0.018570158	0.125409116	-3.475986763	NoSig
3:170136419|170178938(-)	-1.161412697	1.000824971	-1.548360602	0.124332413	0.288516232	-5.013709471	NoSig
8:97686668|97691188(+)	-1.161303584	1.070552723	-1.508843619	0.134130459	0.309491889	-5.070737597	NoSig
4:55403236|55417985(+)	-1.161132963	0.484412044	-2.240362805	0.027023438	0.125409116	-3.791250207	NoSig
3:52737586|52741499(-)	-1.160276465	0.477708404	-2.250815083	0.026332486	0.125409116	-3.769621908	NoSig
9:33948374|33963791(-)	-1.160244219	0.437088573	-2.478570134	0.014669005	0.125409116	-3.275801795	NoSig
11:134206599|134210454(-)	-1.159993194	0.337758748	-2.885861476	0.004677105	0.06864183	-2.288326332	NoSig
9:112078538|112102285(-)	-1.159893823	0.443870826	-2.444448096	0.016053008	0.125409116	-3.352506321	NoSig
1:28010947|28017239(-)	-1.159565388	0.48922561	-2.197349795	0.030036405	0.125409116	-3.8792878	NoSig
11:77698487|77702495(-)	-1.158878689	1.070641929	-1.525304044	0.129978027	0.300686556	-5.04715465	NoSig
14:58096724|58133341(-)	-1.158208158	0.375022732	-2.544866023	0.012281101	0.125409116	-3.124066365	NoSig
1:169978085|170031975(-)	-1.15817303	0.454401218	-2.38114749	0.018931419	0.125409116	-3.492277637	NoSig
1:172044385|172068905(+)	-1.157297835	0.229374346	-3.686313069	0.000351163	0.016006848	0.014835454	Down
10:86453220|86460496(-)	-1.157137086	0.934965873	-1.653986881	0.100906236	0.237377785	-4.85437154	NoSig
4:165219934|165263359(+)	-1.155842184	0.4343954	-2.488150362	0.014300086	0.125409116	-3.254095345	NoSig
8:38110379|38119363(+)	-1.15519771	0.228958105	-3.682441895	0.000355956	0.016161924	0.002619254	Down
10:24937184|24942436(-)	-1.155060473	0.379080263	-2.517593476	0.013217641	0.125409116	-3.186917817	NoSig
2:32478635|32479617(+)	-1.153923662	0.769008536	-1.76670178	0.079978935	0.190596647	-4.673339959	NoSig
21:39206108|39229436(-)	-1.153775913	0.48583297	-2.216125154	0.028686998	0.125409116	-3.841050599	NoSig
3:197830770|197839397(+)	-1.153381847	0.872571181	-1.650395973	0.101639554	0.238957799	-4.859952803	NoSig
1:151024611|151025673(+)	-1.152990045	0.518115771	-2.048479009	0.042830753	0.125409116	-4.171884879	NoSig
7:6046071|6050045(-)	-1.152641987	0.472278104	-2.279864049	0.024492803	0.125409116	-3.709031798	NoSig
13:30251931|30255615(-)	-1.152124015	0.228348904	-3.727649893	0.000303659	0.015257972	0.145899762	Down
7:33015670|33035988(-)	-1.151972378	0.495463511	-2.163741054	0.032590292	0.125409116	-3.946990649	NoSig
18:69873144|69947532(-)	-1.151634779	0.564013738	-2.086428732	0.039190206	0.125409116	-4.099091702	NoSig
10:24629996|24635103(-)	-1.151550453	0.36804972	-2.596564999	0.010667725	0.125409116	-3.003277731	NoSig
7:77254506|77262307(+)	-1.150483518	0.356956729	-2.671581494	0.008665287	0.113937747	-2.824208669	NoSig
6:149369909|149379518(+)	-1.150228565	0.47731709	-2.225395108	0.028040482	0.125409116	-3.822062241	NoSig
X:20162964|20176498(-)	-1.14917826	0.227765061	-2.978563099	0.003545175	0.064171526	-2.04551593	NoSig
14:103669511|103673431(+)	-1.149155133	0.350283362	-2.748789915	0.006965777	0.094147333	-2.635252928	NoSig
7:103025063|103029418(-)	-1.14839366	0.364950601	-2.575717725	0.011293815	0.125409116	-3.052243367	NoSig
15:44331988|44339481(+)	-1.148068249	0.585548325	-2.006796584	0.047159522	0.125409116	-4.250412275	NoSig
19:21033456|21034184(+)	-1.147631522	1.00247059	-1.532383676	0.128223455	0.296830905	-5.036936242	NoSig
13:99539446|99543995(+)	-1.147446568	0.482315353	-2.205233914	0.029463173	0.125409116	-3.863267497	NoSig
11:76451858|76460085(+)	-1.145916532	0.364457266	-2.608881359	0.010312704	0.125409116	-2.974185716	NoSig
9:17330632|17342444(+)	-1.145685658	0.911926129	-1.668620999	0.097961792	0.230731285	-4.831506872	NoSig
16:53267294|53268126(+)	-1.145341943	0.348932105	-2.748361778	0.006974299	0.094207745	-2.636313649	NoSig
10:121790169|121870038(-)	-1.14530018	0.610359685	-1.913937662	0.058158231	0.142181553	-4.419952997	NoSig
2:175979810|175995646(-)	-1.144410382	0.511345513	-2.077477608	0.040024006	0.125409116	-4.116372471	NoSig
12:9606353|9622436(+)	-1.144328265	0.471791144	-2.25949421	0.025770554	0.125409116	-3.751593063	NoSig
13:77278758|77296674(-)	-1.143141039	1.003208249	-1.581216128	0.116624428	0.271769053	-4.965221383	NoSig
15:62033441|62044255(-)	-1.142614164	0.226464069	-3.671090869	0.000370368	0.016621532	-0.033143597	Down
X:136241160|136244795(-)	-1.142208932	0.846503871	-1.673681528	0.096959924	0.228510479	-4.823555676	NoSig
3:119503532|119517315(+)	-1.142162153	0.612289655	-1.905127232	0.059305867	0.144688172	-4.435649767	NoSig
7:32655987|32679130(-)	-1.141333997	0.226210342	-2.977611323	0.003555387	0.064171526	-2.048042032	NoSig
7:35010468|35018596(-)	-1.140819355	0.450242582	-2.374546144	0.019256478	0.125409116	-3.506663964	NoSig
19:20645684|20646405(-)	-1.14048419	0.569762347	-2.019882226	0.045762067	0.125409116	-4.225920772	NoSig
14:76166663|76195972(+)	-1.137934915	0.471294473	-2.243826731	0.026792717	0.125409116	-3.784092662	NoSig
7:27629371|27632445(-)	-1.13764691	0.456241544	-2.323310957	0.02195192	0.125409116	-3.617095521	NoSig
10:68771206|68773099(+)	-1.137278468	0.389981	-2.729379009	0.00736183	0.098526455	-2.683199532	NoSig
3:143467037|143495448(-)	-1.135821087	0.4449406	-2.380359955	0.018969941	0.125409116	-3.493995801	NoSig
15:77365163|77388802(-)	-1.135804336	0.569258335	-2.210721105	0.029069864	0.125409116	-3.852086742	NoSig
5:112985835|113001674(+)	-1.135676486	0.464594165	-2.285726582	0.024135522	0.125409116	-3.696718185	NoSig
1:151658235|151668635(+)	-1.13549199	0.596969465	-1.937786098	0.055145206	0.135757768	-4.37712508	NoSig
1:23071225|23072197(+)	-1.134977064	0.505098706	-2.087370366	0.039103367	0.125409116	-4.097269828	NoSig
4:39075965|39086727(+)	-1.134093822	0.958967237	-1.575729153	0.117884562	0.27456792	-4.9733867	NoSig
10:92893349|92909631(+)	-1.132625628	0.470829686	-2.20121131	0.029754443	0.125409116	-3.871447865	NoSig
5:160093101|160094065(-)	-1.130960095	0.609192439	-1.88949745	0.06138864	0.148951229	-4.463329306	NoSig
5:171183195|171205612(+)	-1.129671204	0.628763568	-1.836443763	0.068921277	0.166032428	-4.555690481	NoSig
6:110736033|110746201(-)	-1.129494932	0.22386386	-2.973825217	0.003596276	0.064171526	-2.058083931	NoSig
17:3705098|3705645(-)	-1.128425928	0.47564882	-2.214038956	0.028834276	0.125409116	-3.845313947	NoSig
13:20596150|20615879(+)	-1.128205365	0.350117942	-2.664012712	0.008850643	0.115850733	-2.84247883	NoSig
13:49451553|49467960(+)	-1.127621366	1.082247683	-1.466908679	0.145179226	0.333265673	-5.129708417	NoSig
2:101855977|101859864(+)	-1.127151918	0.965949317	-1.551661139	0.123540348	0.286937948	-5.008882525	NoSig
2:32439508|32453942(+)	-1.126420105	1.011106205	-1.475719109	0.142801124	0.328292893	-5.11745121	NoSig
7:77583555|77607301(+)	-1.125791478	0.568531207	-2.026350447	0.045084463	0.125409116	-4.21376014	NoSig
5:160035140|160051183(+)	-1.125501509	0.461866523	-2.251569608	0.026283212	0.125409116	-3.768057066	NoSig
11:94445810|94447438(-)	-1.125333419	0.502317037	-2.079895441	0.039797294	0.125409116	-4.111711434	NoSig
1:150440923|150446401(+)	-1.123907283	0.452912302	-2.298360155	0.023381122	0.125409116	-3.670085218	NoSig
17:29451455|29478347(+)	-1.122215114	0.337408735	-2.788924629	0.006207726	0.085542978	-2.535182009	NoSig
13:49167244|49175541(+)	-1.120635443	0.832832257	-1.689857939	0.093812944	0.221408071	-4.797985738	NoSig
7:92294889|92327900(+)	-1.119989495	2.000680573	-1.109269615	0.269669669	0.574874901	-5.567182818	NoSig
5:108341927|108348530(-)	-1.119699777	0.475626251	-2.18888454	0.03066268	0.125409116	-3.896430544	NoSig
10:11997672|12014184(-)	-1.118920855	1.381227316	-1.292815966	0.198712474	0.444821269	-5.357377961	NoSig
12:118019072|118028030(+)	-1.117844242	0.221554715	-2.971226974	0.003624587	0.064171526	-2.06496899	NoSig
2:159745770|159752571(+)	-1.116869079	0.221361439	-2.984025747	0.003487089	0.064171526	-2.031004331	NoSig
7:77571078|77597901(+)	-1.11544511	0.584884073	-1.947264569	0.053984854	0.133225679	-4.359965896	NoSig
4:128936655|128948570(-)	-1.115175332	0.571374861	-1.991973965	0.048786249	0.125409116	-4.277976267	NoSig
5:146254943|146258593(+)	-1.114843009	0.494103394	-2.094154302	0.038482626	0.125409116	-4.084121858	NoSig
9:100498765|100550160(+)	-1.112767667	0.546853185	-2.053889223	0.042294659	0.125409116	-4.161582767	NoSig
4:128948496|128970468(-)	-1.111921336	0.441217307	-2.358440381	0.020070374	0.125409116	-3.541612286	NoSig
22:25678816|25695214(+)	-1.1115896	0.495698007	-2.070802416	0.040655688	0.125409116	-4.129214751	NoSig
16:88627622|88628854(+)	-1.110082714	1.061149973	-1.389961879	0.167273277	0.379746277	-5.233754287	NoSig
Y:19576705|19587507(+)	-1.109621858	0.35022534	-2.640297039	0.0094549	0.122381988	-2.899431296	NoSig
3:56566594|56567053(+)	-1.10954913	0.945844654	-1.562929567	0.120866187	0.281371546	-4.992328705	NoSig
13:98519243|98574723(-)	-1.109187145	0.219838894	-2.983310207	0.003494647	0.064171526	-2.032906454	NoSig
12:66209456|66217235(+)	-1.108328137	0.479677833	-2.139347306	0.034560073	0.125409116	-3.995531097	NoSig
2:214792297|214797117(-)	-1.107391189	0.356402196	-2.498781961	0.013900408	0.125409116	-3.229919396	NoSig
18:20979910|20992937(-)	-1.10682263	0.486764366	-2.114709399	0.036653351	0.125409116	-4.044044004	NoSig
3:197865423|197871462(+)	-1.105293299	0.486666257	-2.104985205	0.037509172	0.125409116	-4.063048955	NoSig
3:9797659|9801756(+)	-1.1049403	0.218997177	-2.983448804	0.003493182	0.064171526	-2.032538051	NoSig
X:118654602|118654961(+)	-1.104114495	0.992758494	-1.483668885	0.140681431	0.323643862	-5.10633086	NoSig
11:68564303|68576043(+)	-1.103905065	0.218791995	-2.981818959	0.003510448	0.064171526	-2.036869406	NoSig
1:113940382|113941459(+)	-1.103404925	0.218692868	-2.982317765	0.003505156	0.064171526	-2.03554403	NoSig
11:118583809|118584644(+)	-1.102437584	1.837473354	-1.134045886	0.259176016	0.556248361	-5.540687358	NoSig
6:30021667|30035983(-)	-1.10235722	0.341863106	-2.671816772	0.008659582	0.11392717	-2.823640007	NoSig
1:243637611|243695716(-)	-1.10216909	0.472199005	-2.171983434	0.031947116	0.125409116	-3.930475304	NoSig
17:28163543|28185265(+)	-1.101601398	0.560194377	-2.011266178	0.046678164	0.125409116	-4.242063445	NoSig
7:105073619|105078963(+)	-1.100913177	1.146653717	-1.391760458	0.166729141	0.378769896	-5.231383946	NoSig
8:68027222|68060779(+)	-1.100414674	0.218100206	-2.983312503	0.003494623	0.064171526	-2.032900353	NoSig
4:169477124|169537911(-)	-1.099141271	0.557497043	-2.012922476	0.046500855	0.125409116	-4.238965243	NoSig
15:76728595|76733384(-)	-1.098859785	0.613366646	-1.827946289	0.070196493	0.168929388	-4.570254309	NoSig
20:35724570|35732135(-)	-1.098823508	0.470099025	-2.153310714	0.033420288	0.125409116	-3.967807497	NoSig
9:5825092|5831028(-)	-1.098481123	0.342625853	-2.67289254	0.00863354	0.113648872	-2.821039344	NoSig
20:41112782|41115439(+)	-1.098284214	0.217677952	-2.973245471	0.003602575	0.064171526	-2.059620636	NoSig
14:96833467|96876120(+)	-1.097953051	0.454706299	-2.223283242	0.02818664	0.125409116	-3.826394499	NoSig
4:100465423|100480039(-)	-1.097756473	0.217573355	-2.982197114	0.003506435	0.064171526	-2.035864627	NoSig
22:27894555|27914347(-)	-1.097683563	2.181726097	-1.026913219	0.306655102	0.632547574	-5.651136717	NoSig
1:24660719|24666925(+)	-1.097440325	0.217510695	-2.974945496	0.003584132	0.064171526	-2.055113742	NoSig
11:93747297|93757465(+)	-1.097280047	0.616123882	-1.812488012	0.072566617	0.174110449	-4.5965854	NoSig
5:32268701|32276742(-)	-1.097205421	0.601922195	-1.859879584	0.065503875	0.158291953	-4.5151952	NoSig
2:201217588|201218056(+)	-1.095485239	0.217123201	-2.970974267	0.003627351	0.064171526	-2.065638363	NoSig
15:44484224|44486700(+)	-1.093291116	0.485613382	-2.087717011	0.039071441	0.125409116	-4.096598949	NoSig
1:155438327|155439068(-)	-1.092672712	2.178928708	-1.075561756	0.284414996	0.59781152	-5.602310613	NoSig
6:43055545|43056445(-)	-1.092473355	0.532152413	-2.079487959	0.039835425	0.125409116	-4.11249732	NoSig
7:17850347|17875790(-)	-1.09240298	0.216512302	-2.973964113	0.003594768	0.064171526	-2.057715729	NoSig
10:132690392|132710456(+)	-1.090110432	0.216057923	-2.98269607	0.003501147	0.064171526	-2.034538711	NoSig
12:111485271|111486824(-)	-1.089837225	0.685848915	-1.761780104	0.080811567	0.19240337	-4.681480243	NoSig
3:52204693|52206751(+)	-1.08944494	0.336533698	-2.647074057	0.00927853	0.120300044	-2.883202099	NoSig
18:13037237|13040956(+)	-1.088654368	0.45371737	-2.224491178	0.02810296	0.125409116	-3.823917012	NoSig
20:62130530|62131506(+)	-1.088610137	0.215760568	-2.980806214	0.003521216	0.064171526	-2.03955979	NoSig
11:9738213|9749183(+)	-1.088282337	0.330926872	-2.753625618	0.006870176	0.092963323	-2.623262386	NoSig
3:196483770|196488683(-)	-1.086659354	0.701949613	-1.713583884	0.089347927	0.211363718	-4.760060523	NoSig
5:40771719|40777586(-)	-1.086209021	0.215284671	-2.982717379	0.003500921	0.064171526	-2.034482079	NoSig
16:10430611|10431455(+)	-1.085801283	1.815408628	-1.134737919	0.258887087	0.555813458	-5.5399391	NoSig
8:42964311|42968214(+)	-1.085543028	0.461791353	-2.190786777	0.030520968	0.125409116	-3.892583651	NoSig
9:37424845|37426654(+)	-1.085529777	0.578356917	-1.918777998	0.057535731	0.140770496	-4.411300596	NoSig
1:220761658|220770556(+)	-1.084743492	0.214994206	-2.962517541	0.00372099	0.064171526	-2.088010779	NoSig
3:71041328|71047095(-)	-1.084547038	0.341927322	-2.609363227	0.010299033	0.125409116	-2.973045047	NoSig
2:241242460|241249980(-)	-1.084398717	0.214925872	-2.959890772	0.003750526	0.064171526	-2.094948923	NoSig
3:33836044|33838327(+)	-1.084264769	0.36972702	-2.393641805	0.018329468	0.125409116	-3.464950385	NoSig
18:54187714|54205157(-)	-1.084014011	0.214849624	-3.574520918	0.000517395	0.020991085	-0.333911608	Down
14:96555847|96556413(+)	-1.083590009	0.483133166	-2.078984247	0.039882604	0.125409116	-4.113468599	NoSig
3:20125905|20140364(+)	-1.083455582	0.440100062	-2.286074074	0.024114489	0.125409116	-3.695987415	NoSig
3:108605335|108651162(+)	-1.083346441	0.214717313	-2.982034545	0.00350816	0.064171526	-2.036296595	NoSig
20:56381433|56384324(-)	-1.08295061	0.624155732	-1.766730145	0.079974156	0.190596647	-4.673292982	NoSig
11:85996826|86031611(-)	-1.082874704	2.089775375	-1.027054412	0.306588909	0.632467155	-5.650998214	NoSig
9:17298190|17342444(+)	-1.082484873	0.457206131	-2.208684476	0.029215307	0.125409116	-3.856239559	NoSig
10:109907691|109915099(-)	-1.082368345	0.214523456	-2.979306622	0.003537217	0.064171526	-2.043542077	NoSig
21:39269899|39274472(-)	-1.082300794	0.604541806	-1.827878175	0.070206794	0.168936688	-4.570370793	NoSig
11:34957384|34984728(+)	-1.082130524	0.481819523	-2.084858752	0.03933536	0.125409116	-4.102127615	NoSig
14:73892027|73896534(+)	-1.082118501	0.214473937	-2.982327168	0.003505056	0.064171526	-2.035519043	NoSig
4:88051991|88068061(+)	-1.081870427	0.344300307	-2.574355492	0.011335854	0.125409116	-3.05543081	NoSig
3:196362294|196369511(-)	-1.081069436	0.214266014	-2.952874233	0.003830483	0.064171526	-2.113456229	NoSig
11:61366045|61367998(+)	-1.080470762	1.04981993	-1.372442226	0.172644537	0.391061829	-5.256688595	NoSig
16:30479091|30479461(+)	-1.079260563	0.213907499	-2.98207111	0.003507772	0.064171526	-2.036199439	NoSig
18:79695225|79697988(+)	-1.079081007	0.213871911	-2.979899135	0.003530887	0.064171526	-2.041968815	NoSig
14:86028369|86041833(+)	-1.078849072	1.243090187	-1.274042441	0.20526314	0.457853791	-5.380268219	NoSig
13:60439688|60494575(+)	-1.077954298	0.2136486	-2.980611267	0.003523293	0.064171526	-2.040077584	NoSig
3:129458599|129464781(+)	-1.076836153	0.340280029	-2.611422476	0.010240795	0.125409116	-2.968168342	NoSig
10:68747161|68747566(+)	-1.076458472	1.071107128	-1.40598957	0.16247174	0.369748461	-5.212527243	NoSig
4:9641071|9641450(+)	-1.075992939	0.213259862	-2.979865619	0.003531245	0.064171526	-2.042057814	NoSig
1:161846449|161863312(+)	-1.075582198	1.411440208	-1.263363382	0.209059663	0.464983734	-5.393144039	NoSig
X:139814878|139826823(-)	-1.074882738	0.599749361	-1.821101004	0.071237979	0.171187647	-4.581940273	NoSig
X:107088436|107088839(-)	-1.074876135	1.147660354	-1.376043366	0.171529942	0.388688621	-5.251997412	NoSig
3:50108070|50108304(+)	-1.07443628	0.355223107	-2.464782568	0.015214865	0.125409116	-3.306909878	NoSig
11:94821530|94831541(+)	-1.074202972	0.399200224	-2.505066131	0.013668891	0.125409116	-3.215586217	NoSig
11:105035107|105044658(-)	-1.073660828	1.243864917	-1.413426253	0.160279982	0.365153737	-5.202598426	NoSig
4:41650393|41662984(+)	-1.073436005	0.212753082	-2.982053683	0.003507957	0.064171526	-2.036245744	NoSig
3:9812943|9816202(+)	-1.073219361	0.212710144	-2.981370555	0.003515212	0.064171526	-2.038060698	NoSig
2:143951982|143970762(-)	-1.072266478	0.212521284	-2.967693789	0.003663414	0.064171526	-2.07432335	NoSig
8:38295796|38299590(-)	-1.07174608	0.212418142	-2.981178874	0.003517251	0.064171526	-2.038569899	NoSig
5:65508067|65529199(-)	-1.071372889	0.212344176	-2.981789898	0.003510757	0.064171526	-2.036946619	NoSig
20:41512846|41514952(-)	-1.07070305	0.345215149	-2.546790663	0.012217316	0.125409116	-3.119608209	NoSig
3:37289235|37296219(+)	-1.07037831	0.212147052	-2.961191756	0.003735871	0.064171526	-2.091513259	NoSig
20:20531687|20546832(-)	-1.070323487	0.212136187	-2.974931277	0.003584286	0.064171526	-2.055151445	NoSig
9:83665030|83677961(-)	-1.070189908	0.354385634	-2.429191379	0.016708612	0.125409116	-3.386494805	NoSig
11:120447874|120459320(+)	-1.069431255	0.211959348	-2.976255262	0.003569982	0.064171526	-2.051639961	NoSig
10:50519831|50590247(-)	-1.068637253	0.459121412	-2.159017493	0.032963928	0.125409116	-3.956429351	NoSig
14:90943078|90978524(-)	-1.067720558	0.211620291	-2.974287327	0.003591262	0.064171526	-2.056858855	NoSig
4:48351500|48383784(+)	-1.067589387	0.36074847	-2.4211798	0.017062332	0.125409116	-3.404266413	NoSig
21:15011170|15043574(-)	-1.06675973	0.211429856	-2.961059329	0.00373736	0.064171526	-2.091863032	NoSig
11:46076754|46095749(-)	-1.065542315	0.211188567	-2.98104865	0.003518636	0.064171526	-2.038915822	NoSig
13:32732101|32735330(+)	-1.065426806	0.527642612	-2.056482423	0.042039747	0.125409116	-4.156635897	NoSig
12:813642|830160(+)	-1.065343641	0.471911947	-2.080092615	0.039778855	0.125409116	-4.111331106	NoSig
8:61618978|61646878(-)	-1.064819131	0.211045233	-2.972969109	0.003605581	0.064171526	-2.060353088	NoSig
X:72488933|72495268(-)	-1.06479879	0.211041202	-2.978421421	0.003546694	0.064171526	-2.045892001	NoSig
11:119284969|119285566(+)	-1.063761474	2.637211543	-0.961455181	0.338376731	0.657138057	-5.713334314	NoSig
10:91994535|92008275(+)	-1.063380726	0.447363966	-2.201914662	0.029703334	0.125409116	-3.870018512	NoSig
8:99502836|99511512(+)	-1.063189393	0.551904874	-1.957219834	0.052788434	0.130926356	-4.341859542	NoSig
17:42207558|42217464(-)	-1.062673206	0.210619915	-2.981420452	0.003514682	0.064171526	-2.037928143	NoSig
9:137728349|137744090(+)	-1.062579148	1.201490473	-1.338759634	0.183336746	0.41302736	-5.299991429	NoSig
21:39224408|39229436(-)	-1.062352217	0.210556295	-2.976858627	0.003563481	0.064171526	-2.050039272	NoSig
2:71363153|71370005(+)	-1.062267855	0.432303133	-2.284000008	0.024240266	0.125409116	-3.700347649	NoSig
12:26996742|26999676(-)	-1.062133044	0.606968108	-1.786496937	0.076701107	0.183292623	-4.640383108	NoSig
11:122776219|122777210(+)	-1.061414268	0.596066105	-1.799313281	0.074638665	0.178713054	-4.618860668	NoSig
9:107300141|107306647(+)	-1.061208183	0.474870705	-2.063784196	0.041329046	0.125409116	-4.142675807	NoSig
18:35070195|35102159(+)	-1.061050482	0.487096235	-1.999153391	0.047992467	0.125409116	-4.264649173	NoSig
1:198696712|198704498(+)	-1.060711004	0.21023101	-2.966632804	0.003675148	0.064171526	-2.07713054	NoSig
9:75127569|75140932(+)	-1.060649101	0.210218741	-2.976117172	0.003571472	0.064171526	-2.052006266	NoSig
X:148661908|148662768(+)	-1.060067284	1.1717391	-1.2712967	0.206234397	0.459667403	-5.383588825	NoSig
10:20143295|20245505(+)	-1.05947709	0.20998645	-2.967428603	0.003666344	0.064171526	-2.075025067	NoSig
1:233217899|233227371(-)	-1.058242519	0.209741761	-2.976807258	0.003564034	0.064171526	-2.050175562	NoSig
4:84879406|84932363(-)	-1.058230858	0.209739449	-2.97508382	0.003582635	0.064171526	-2.054746938	NoSig
7:50732272|50762014(-)	-1.057261329	0.20954729	-2.978218995	0.003548864	0.064171526	-2.046429294	NoSig
20:47623911|47633636(+)	-1.056867554	1.034467465	-1.426953381	0.156351395	0.357008238	-5.184408795	NoSig
3:138621407|138629156(+)	-1.056547226	0.575972394	-1.863293033	0.065018141	0.157216218	-4.50925683	NoSig
8:123333878|123336532(-)	-1.056320634	1.093725198	-1.349242431	0.179957074	0.405924907	-5.286626074	NoSig
4:112562371|112585725(-)	-1.056163392	0.607503815	-1.766888551	0.079947477	0.19056075	-4.673030623	NoSig
10:46010223|46011206(-)	-1.056151888	0.476733468	-2.050441835	0.042635589	0.125409116	-4.168150177	NoSig
13:41865736|41868477(-)	-1.055634245	0.465139757	-2.105024765	0.037505656	0.125409116	-4.062971801	NoSig
5:94909251|94953361(-)	-1.055592675	0.209216566	-2.975261854	0.00358071	0.064171526	-2.054274809	NoSig
7:16258390|16278226(-)	-1.055584409	0.732330313	-1.583277131	0.116153878	0.270781108	-4.962147348	NoSig
1:75728401|75750546(+)	-1.054801168	0.209059691	-2.981092991	0.003518164	0.064171526	-2.038798037	NoSig
2:189728660|189744788(+)	-1.05409025	0.693894706	-1.679707686	0.095777732	0.225815917	-4.814057451	NoSig
12:101396399|101405981(-)	-1.053963933	0.608636727	-1.737537379	0.085017567	0.201941696	-4.721263773	NoSig
2:207555628|207577655(+)	-1.053881258	0.208877366	-2.979801506	0.003531929	0.064171526	-2.042228062	NoSig
11:108186482|108190500(-)	-1.053268957	0.482983699	-2.017060885	0.04606034	0.125409116	-4.231213767	NoSig
8:140397620|140405698(-)	-1.053175905	0.736595071	-1.583225512	0.116165645	0.270781385	-4.962224385	NoSig
1:220006106|220007338(-)	-1.053069646	0.560214066	-1.910786775	0.058566495	0.143074329	-4.42557443	NoSig
8:140397620|140426641(-)	-1.052790929	0.59444174	-1.794409269	0.075422345	0.1804408	-4.627113078	NoSig
22:38962098|38991626(+)	-1.052576071	0.341081916	-2.212234304	0.02896221	0.125409116	-3.84899897	NoSig
20:34489266|34492597(+)	-1.052245036	0.465473714	-2.067308994	0.040989675	0.125409116	-4.135920466	NoSig
1:155675010|155680456(-)	-1.05206207	0.570535025	-1.86457245	0.064836857	0.156794176	-4.5070284	NoSig
1:42773563|42775522(+)	-1.051781648	0.208461228	-2.964836829	0.00369509	0.064171526	-2.081880449	NoSig
2:58198579|58232112(-)	-1.051764546	0.703717217	-1.636873599	0.104439692	0.245119587	-4.880866779	NoSig
1:180078463|180080661(+)	-1.051393606	0.208384318	-2.969248481	0.003646282	0.064171526	-2.070208355	NoSig
17:47328269|47361521(+)	-1.05094993	0.576260904	-1.854004068	0.066347061	0.160279553	-4.525392899	NoSig
17:5346790|5368468(+)	-1.049818133	0.208072062	-2.977887138	0.003552425	0.064171526	-2.047310064	NoSig
10:97436417|97437750(-)	-1.049289409	0.474067082	-2.0450212	0.043176425	0.125409116	-4.178456057	NoSig
8:22498001|22498489(+)	-1.048460772	0.207803036	-2.980436706	0.003525153	0.064171526	-2.040541207	NoSig
18:9588089|9595153(-)	-1.04725349	0.207563755	-2.933360098	0.004061178	0.064355973	-2.164731592	NoSig
1:155661307|155773210(-)	-1.04678309	0.428846226	-2.27549214	0.024762255	0.125409116	-3.718195826	NoSig
X:17006221|17029623(+)	-1.046607111	0.57098211	-1.874103036	0.0634997	0.153752477	-4.490383348	NoSig
11:1880087|1887576(+)	-1.045987381	0.207312814	-2.970110901	0.00363681	0.064171526	-2.067924892	NoSig
3:167695596|167720273(-)	-1.045625448	0.20724108	-2.980233188	0.003527323	0.064171526	-2.041081707	NoSig
1:167966629|167975015(+)	-1.045217411	0.357821814	-2.374711537	0.019248274	0.125409116	-3.506303962	NoSig
7:92294889|92352642(+)	-1.044539254	0.207025798	-2.973446221	0.003600393	0.064171526	-2.059088548	NoSig
12:1289852|1371977(+)	-1.044384952	0.206995216	-2.970940097	0.003627725	0.064171526	-2.065728869	NoSig
1:155670320|155679512(-)	-1.04373232	1.453368292	-1.198444526	0.233252071	0.510683234	-5.469149923	NoSig
4:150735258|150831976(-)	-1.043402795	0.206800554	-2.969221738	0.003646576	0.064171526	-2.070279153	NoSig
20:35842573|35847434(+)	-1.04338986	0.20679799	-2.980397197	0.003525574	0.064171526	-2.040646138	NoSig
22:38493710|38501280(-)	-1.043008338	0.206722373	-2.97770261	0.003554406	0.064171526	-2.047799778	NoSig
3:171188702|171194635(-)	-1.041020405	0.354211864	-2.396579441	0.018190428	0.125409116	-3.458506589	NoSig
12:22482557|22484888(-)	-1.040955545	0.206315513	-2.980361172	0.003525958	0.064171526	-2.040741813	NoSig
6:169759838|169768171(+)	-1.040370118	0.338291498	-2.47153418	0.014945339	0.125409116	-3.291695963	NoSig
4:39326563|39327756(-)	-1.04018926	1.496727791	-1.156512492	0.249911361	0.541645479	-5.516167864	NoSig
11:28407013|28424364(+)	-1.040154403	0.206156729	-2.969209073	0.003646715	0.064171526	-2.070312684	NoSig
19:35762019|35762356(+)	-1.040011951	0.206128495	-2.975219381	0.003581169	0.064171526	-2.054387447	NoSig
X:118392632|118398470(+)	-1.039453242	0.20601776	-3.589865372	0.000490827	0.020159478	-0.286540854	Down
13:21400373|21413772(-)	-1.039265653	0.20598058	-2.980251452	0.003527128	0.064171526	-2.041033205	NoSig
10:22567851|22591781(-)	-1.038388622	0.45811394	-2.101018566	0.037863191	0.125409116	-4.07077818	NoSig
[truncated: 21,248 more rows]
