# Supplementary material for: Integrated transcriptome profiling of plasma exosomes reveals molecular stratification of exocrine and endocrine disorders and S100A8-mediated cell interactions in chronic pancreatitis
Source: Cell Discov. 2025 Nov 18;11:91. doi: 10.1038/s41421-025-00832-x (PMC12623818; doi:10.1038/s41421-025-00832-x)
Supplement: Supplementary file 6 — Table S4 [file 41421_2025_832_MOESM6_ESM.txt]

Gene	logFC	AveExpr	t	P.Value	adj.P.Val	B	Category
NONHSAT102679.2	-5.098272551	3.418791781	-6.111490867	1.48E-08	1.13E-05	9.318680058	Down
NONHSAT161785.1	-5.051931453	6.076760476	-5.2468521	7.45E-07	0.000153093	5.657079191	Down
NONHSAT056502.2	-4.939937492	7.34529837	-3.84885559	0.000198286	0.008498776	0.492697551	Down
MSTRG.13815.3	-4.813178336	1.533223718	-9.630287477	2.45E-16	3.73E-12	26.12185394	Down
NONHSAT225605.1	-4.749514551	2.167128579	-5.515877339	2.28E-07	6.66E-05	6.764050653	Down
NONHSAT175809.1	-4.716345752	2.37704718	-7.790964929	3.75E-12	2.65E-08	17.09444315	Down
NONHSAT206984.1	-4.55298463	2.574068365	-6.385417598	4.05E-09	4.40E-06	10.53582262	Down
NONHSAT251121.1	-4.460481448	3.316153215	-5.336558105	5.03E-07	0.000131993	6.022681374	Down
NONHSAT150548.1	-4.417441264	3.399310597	-5.706492512	9.64E-08	3.96E-05	7.566817316	Down
NONHSAT223657.1	-4.375513594	5.883739807	-4.34645073	3.07E-05	0.002191462	2.205817632	Down
NONHSAT064187.2	-4.366250095	2.448491331	-5.99696336	2.54E-08	1.61E-05	8.817243749	Down
NONHSAT037369.2	-4.338807305	3.832788605	-4.934214576	2.84E-06	0.000406963	4.412035102	Down
NONHSAT208886.1	-4.330559292	3.880169043	-5.44657654	3.10E-07	8.89E-05	6.475904073	Down
NONHSAT130812.2	-4.32490293	2.754526692	-5.171577499	1.03E-06	0.000203852	5.353102508	Down
NONHSAT091537.2	-4.298689797	2.034287672	-5.728202403	8.74E-08	3.69E-05	7.659168752	Down
NONHSAT200101.1	4.292475829	4.536787635	4.049861438	9.50E-05	0.004964269	1.166431375	Up
NONHSAT207068.1	4.285080006	4.756898696	3.563511662	0.000539855	0.016825116	-0.418655196	Up
MSTRG.63769.5	-4.202497318	2.979132892	-4.90265452	3.24E-06	0.000440319	4.288972848	Down
MSTRG.146138.4	-4.132744381	4.915882752	-4.937589989	2.80E-06	0.000405051	4.425226161	Down
MSTRG.146138.2	-4.115741873	4.435401657	-3.610222701	0.000459853	0.015017749	-0.273197227	Down
MSTRG.146138.10	-4.111167592	2.205796499	-5.56381135	1.84E-07	5.59E-05	6.964531126	Down
NONHSAT017741.2	-4.105701907	3.409727179	-5.100571356	1.40E-06	0.000246973	5.068767686	Down
NONHSAT248707.1	-4.070282569	3.992295088	-5.567158551	1.81E-07	5.59E-05	6.978565985	Down
NONHSAT026190.2	-4.036514995	2.433380114	-4.285715027	3.88E-05	0.002602251	1.988721552	Down
ENST00000663680	-4.014876887	1.947196794	-5.681333428	1.08E-07	4.20E-05	7.460024848	Down
NONHSAT011861.2	-3.974239996	1.341849353	-6.825771053	4.79E-10	8.10E-07	12.53987844	Down
ENST00000592918	-3.951141522	1.475795298	-6.229249758	8.52E-09	8.01E-06	9.83892928	Down
NONHSAT149118.1	-3.890130166	5.194775516	-3.680030581	0.00036089	0.013006588	-0.053062033	Down
ENST00000447519	-3.857476841	3.694355855	-4.823104719	4.51E-06	0.000553222	3.981002876	Down
NONHSAT203696.1	-3.8542358	2.288626971	-4.763988766	5.76E-06	0.000673709	3.754230571	Down
NONHSAT105374.2	-3.850791607	2.33204223	-5.025593263	1.93E-06	0.000314826	4.771116598	Down
NONHSAT176363.1	-3.847845295	1.867355027	-6.050716226	1.97E-08	1.31E-05	9.052021021	Down
NONHSAT071110.2	-3.844394569	5.517914869	-4.391335054	2.58E-05	0.0019488	2.367622983	Down
NONHSAT175044.1	-3.84121761	1.866489675	-5.841345781	5.21E-08	2.62E-05	8.14341033	Down
NONHSAT104621.2	-3.822079295	3.342041495	-3.720571269	0.000313064	0.011844263	0.076279434	Down
NONHSAT037039.2	-3.809858116	1.371561595	-6.602585471	1.42E-09	1.97E-06	11.5173148	Down
ENST00000664157	-3.799923436	1.766541343	-5.694124183	1.02E-07	4.08E-05	7.514286448	Down
NONHSAT171627.1	-3.795093839	3.383903138	-4.518100493	1.56E-05	0.001372739	2.83077174	Down
NONHSAT193640.1	-3.772291809	5.869562727	-4.08223423	8.42E-05	0.004476234	1.277302659	Down
MSTRG.146138.3	-3.75145773	6.60931868	-4.322624451	3.37E-05	0.002338265	2.120396679	Down
MSTRG.130919.1	-3.737266877	2.366226142	-4.812849107	4.71E-06	0.000572627	3.941532959	Down
NONHSAT151745.1	-3.730294679	3.522876564	-4.913322151	3.10E-06	0.000428106	4.330513697	Down
NONHSAT023177.2	-3.709860392	2.250691857	-5.153471504	1.12E-06	0.000209515	5.280375642	Down
NONHSAT171676.1	3.692242512	7.041518274	3.368423389	0.001038655	0.025737617	-1.009859882	Up
NONHSAT200055.1	-3.660631297	4.972536832	-4.456222582	1.99E-05	0.001605301	2.603567596	Down
NONHSAT176293.1	-3.651215415	3.11871386	-4.106157909	7.70E-05	0.004210032	1.359650578	Down
NONHSAT055004.2	-3.629834505	2.830173359	-4.311907466	3.51E-05	0.002404542	2.082081878	Down
NONHSAT181754.1	-3.623609574	1.814260016	-5.58278441	1.69E-07	5.54E-05	7.044146214	Down
NONHSAT077272.2	-3.595228402	2.418814826	-4.865435517	3.78E-06	0.000500246	4.144484795	Down
NONHSAT124149.2	3.573799872	3.350279899	3.803664384	0.000233171	0.009456782	0.344777234	Up
NONHSAT217193.1	-3.565628059	1.610715083	-5.558402063	1.88E-07	5.61E-05	6.941859643	Down
NONHSAT184792.1	-3.53810188	1.605708063	-5.310721288	5.64E-07	0.000138149	5.917013711	Down
NONHSAT149316.1	-3.523210062	4.455470832	-3.380193313	0.000999165	0.02511786	-0.974948314	Down
NONHSAT006646.2	-3.520366969	3.52528172	-4.511812182	1.60E-05	0.001374679	2.807585028	Down
NONHSAT051722.2	-3.514102617	5.304235798	-3.912371422	0.000157559	0.007177377	0.702824365	Down
NONHSAT145885.2	-3.50341111	2.952178458	-4.313884001	3.48E-05	0.002396993	2.089143265	Down
NONHSAT198188.1	-3.494743485	3.388020461	-3.493209597	0.000685409	0.019780625	-0.634755993	Down
NONHSAT159302.1	-3.493943948	4.132678937	-3.724737655	0.000308505	0.011700886	0.089633838	Down
NONHSAT105046.2	3.486209441	7.195534784	4.758174084	5.90E-06	0.00068476	3.732022613	Up
NONHSAT101891.2	-3.476741698	1.13528629	-6.916961367	3.06E-10	6.65E-07	12.96144037	Down
NONHSAT149230.1	-3.472633425	1.746808681	-4.744382118	6.24E-06	0.000713808	3.679417412	Down
NONHSAT192404.1	-3.468379975	2.358594005	-4.689849107	7.80E-06	0.000837955	3.472393429	Down
NONHSAT098577.2	-3.468047499	2.437207715	-5.294435647	6.05E-07	0.000138149	5.850560864	Down
NONHSAT256854.1	-3.449431021	1.755199526	-5.77782003	6.97E-08	3.12E-05	7.870923872	Down
NONHSAT181439.1	-3.444697535	4.494205259	-4.19343533	5.53E-05	0.003286713	1.663015862	Down
NONHSAT212816.1	-3.429986077	2.114395943	-4.660408623	8.80E-06	0.000889622	3.36128108	Down
ENST00000450589	-3.407519615	1.947172133	-4.898340495	3.30E-06	0.000443729	4.272189741	Down
NONHSAT221107.1	-3.402838507	2.44769408	-5.243468837	7.56E-07	0.000153291	5.643361243	Down
NONHSAT151378.1	-3.399802235	4.480916651	-3.611159912	0.000458368	0.015017749	-0.270263566	Down
NONHSAT221053.1	-3.374944288	3.210372207	-4.59286681	1.16E-05	0.001088774	3.108121533	Down
NONHSAT168583.1	-3.355256971	2.105262312	-5.095851208	1.43E-06	0.000246973	5.049950446	Down
NONHSAT171799.1	-3.344749723	1.389865507	-5.579424892	1.71E-07	5.54E-05	7.030038208	Down
NONHSAT059602.2	-3.342531486	2.115414205	-5.08753106	1.48E-06	0.000253046	5.016807215	Down
NONHSAT179684.1	-3.319799393	2.077856546	-4.923642004	2.97E-06	0.000416938	4.370754238	Down
NONHSAT029555.2	-3.310930882	6.523653967	-3.265447345	0.00145217	0.03252732	-1.31108326	Down
NONHSAT220912.1	-3.306298067	4.355980245	-3.138326313	0.002174419	0.043173288	-1.672332497	Down
NONHSAT209680.1	-3.282661364	2.435936368	-3.903197132	0.000162905	0.007395867	0.672313836	Down
ENST00000475947	-3.277494877	3.465324275	-3.857946616	0.000191897	0.008410834	0.522614108	Down
NONHSAT085150.2	3.270428366	4.281402067	2.813914088	0.005786744	0.078580882	-2.539406896	NoSig
MSTRG.146138.6	-3.258094144	1.433325601	-5.309945392	5.66E-07	0.000138149	5.913845022	Down
NONHSAT151489.1	3.250347336	8.548960843	3.370877701	0.001030301	0.025604338	-1.002588096	Up
NONHSAT024271.2	-3.245073248	2.551201799	-4.425533317	2.25E-05	0.001756232	2.491677989	Down
NONHSAT233771.1	-3.232383707	1.229030969	-6.228040968	8.57E-09	8.01E-06	9.833565583	Down
NONHSAT180474.1	-3.23187015	4.629546854	-3.924667846	0.000150657	0.006943467	0.743802097	Down
NONHSAT241536.1	-3.228893513	1.318453968	-4.9510679	2.64E-06	0.00039223	4.477953782	Down
NONHSAT025294.2	-3.222023959	2.093806393	-5.005376304	2.10E-06	0.000336302	4.691320939	Down
NONHSAT150332.1	3.218170587	7.600652546	4.118268603	7.35E-05	0.004051805	1.401470173	Up
ENST00000661529	-3.186995512	1.141274544	-6.175518264	1.10E-08	8.79E-06	9.600973807	Down
NONHSAT220127.1	-3.18607587	5.161050616	-3.074238395	0.002653912	0.050203169	-1.849936274	NoSig
MSTRG.141358.1	-3.183944609	4.110459503	-3.864231477	0.000187595	0.008279629	0.54332734	Down
NONHSAT156603.1	3.157556634	7.439414025	3.146120127	0.002121943	0.042344669	-1.650525819	Up
NONHSAT252419.1	-3.157428982	1.59759316	-5.582516127	1.69E-07	5.54E-05	7.043019412	Down
NONHSAT136579.2	-3.148102405	6.407022958	-3.433603387	0.00083703	0.022351447	-0.815294376	Down
NONHSAT037043.2	-3.144733133	2.960634797	-4.074359461	8.67E-05	0.004593938	1.250273564	Down
NONHSAT220669.1	-3.143134721	3.151360695	-3.451329801	0.000788927	0.021658478	-0.761862921	Down
MSTRG.92878.1	3.142764819	4.854018616	5.095855994	1.43E-06	0.000246973	5.04996952	Up
ENST00000637683	-3.140674878	1.336112037	-6.183435057	1.06E-08	8.79E-06	9.635974151	Down
NONHSAT176454.1	-3.139129964	2.903117696	-3.696575209	0.000340591	0.012514294	-0.00041009	Down
NONHSAT151237.1	-3.135693085	2.949063627	-4.219184512	5.01E-05	0.003082889	1.753391231	Down
NONHSAT162084.1	-3.1251496	1.709860439	-4.671080424	8.42E-06	0.00087748	3.40150467	Down
NONHSAT233757.1	3.123206577	4.901951974	3.573509171	0.000521699	0.016427581	-0.38764814	Up
ENST00000441722	-3.112519208	4.57128788	-3.688805936	0.000349985	0.012685709	-0.025157933	Down
NONHSAT189622.1	3.109592242	9.054660585	3.846412069	0.000200038	0.008498776	0.484665556	Up
MSTRG.13815.6	-3.08501203	0.864040463	-7.726051957	5.23E-12	2.65E-08	16.78252429	Down
MSTRG.141358.15	-3.069662821	2.124502694	-4.234368202	4.73E-05	0.002973743	1.806868377	Down
NONHSAT071358.2	-3.062697856	3.493617744	-4.840126461	4.20E-06	0.000541687	4.04663155	Down
NONHSAT182708.1	-3.057585642	2.639742217	-3.545036388	0.000574988	0.017455064	-0.475775733	Down
NONHSAT124282.2	-3.0375894	1.870216533	-3.694126259	0.000343526	0.012559344	-0.008215195	Down
NONHSAT258214.1	-3.036182827	1.263501167	-5.291473142	6.13E-07	0.000138149	5.838485211	Down
NONHSAT238145.1	-3.030819031	2.027595235	-4.879613587	3.57E-06	0.000475651	4.199443441	Down
NONHSAT163811.1	-3.027016091	1.081093583	-5.255694027	7.17E-07	0.000150427	5.692954593	Down
NONHSAT011666.2	-3.022962862	1.861381287	-4.466534292	1.92E-05	0.001561629	2.64128185	Down
NONHSAT156114.1	-3.019293741	1.802731091	-5.340118074	4.96E-07	0.000131993	6.037264099	Down
NONHSAT051718.2	-3.013207929	2.161305359	-4.399712788	2.49E-05	0.001895247	2.397951909	Down
MSTRG.201412.1	-3.006295701	1.456682488	-5.828886803	5.51E-08	2.62E-05	8.089848609	Down
NONHSAT186423.1	-2.999740029	6.675121861	-2.820101624	0.005683719	0.077807096	-2.523624522	NoSig
NONHSAT097498.2	-2.99666437	1.330701596	-4.799912407	4.97E-06	0.000594609	3.891821424	Down
NONHSAT180097.1	2.976993428	7.476922316	2.38874143	0.0185859	0.16805764	-3.550760917	NoSig
NONHSAT148395.1	-2.961526634	1.46221407	-4.083693848	8.37E-05	0.004476234	1.282316785	Down
NONHSAT150272.1	2.949610375	8.070120564	4.006774897	0.000111445	0.005575548	1.019872748	Up
NONHSAT206989.1	-2.947230748	1.128299452	-5.254017846	7.22E-07	0.000150427	5.686150906	Down
NONHSAT190953.1	-2.924763785	2.077094526	-3.655780503	0.000392726	0.01351349	-0.12990501	Down
MSTRG.13815.1	-2.906062037	1.035393487	-5.826652589	5.57E-08	2.62E-05	8.080249796	Down
NONHSAT246482.1	-2.905493772	2.726363295	-2.888347889	0.004653559	0.069661404	-2.347575721	NoSig
ENST00000508174	-2.904737914	1.589314806	-4.499337391	1.68E-05	0.001412757	2.761651941	Down
NONHSAT212493.1	-2.893605916	1.351290666	-4.308046838	3.56E-05	0.002429825	2.068295924	Down
MSTRG.36204.4	-2.890774747	4.301908644	-3.474325912	0.000730393	0.02064786	-0.692220007	Down
MSTRG.124044.6	-2.886333603	1.75255629	-4.165468495	6.15E-05	0.003544343	1.565306222	Down
NONHSAT183943.1	-2.87145525	2.05481573	-3.688533435	0.000350319	0.012685709	-0.026025212	Down
NONHSAT079618.2	-2.854633487	5.67004027	-2.99569854	0.003374706	0.05954282	-2.063394182	NoSig
NONHSAT224752.1	-2.844485391	3.152272478	-3.098364394	0.002462939	0.047177375	-1.783436079	Down
NONHSAT145141.2	-2.831034728	2.426549062	-3.815678736	0.000223366	0.009281886	0.383973338	Down
NONHSAT148313.1	-2.827392452	2.956672482	-3.41284875	0.000896852	0.023356538	-0.877573282	Down
ENST00000526269	-2.815048774	2.724484969	-4.7518105	6.05E-06	0.000697593	3.707738379	Down
NONHSAT069593.2	-2.810684211	3.723703501	-2.805623387	0.005927462	0.079657881	-2.560506886	NoSig
NONHSAT217285.1	-2.807356377	3.989266228	-3.104946902	0.002413092	0.046397874	-1.765216829	Down
NONHSAT104266.2	-2.798735386	4.67030984	-2.801807255	0.005993278	0.079817664	-2.570200959	NoSig
NONHSAT231079.1	-2.795232549	0.958081978	-6.867006774	3.91E-10	7.44E-07	12.7302464	Down
NONHSAT156933.1	-2.792872377	1.095645377	-5.141539168	1.17E-06	0.000217866	5.232530098	Down
NONHSAT199202.1	-2.792476816	1.717937155	-3.928589863	0.000148517	0.006886568	0.756892407	Down
NONHSAT078246.2	2.786126144	2.617637831	3.298977253	0.001303076	0.030211091	-1.213838186	Up
MSTRG.122858.21	-2.783193094	1.069461953	-4.004410238	0.000112423	0.005587728	1.011862805	Down
MSTRG.13815.4	-2.774066839	2.200314839	-4.44014705	2.13E-05	0.001683825	2.544891793	Down
NONHSAT060385.2	-2.773595883	5.34930568	-2.828130756	0.005552531	0.076631978	-2.50310032	NoSig
NONHSAT200082.1	-2.769601295	1.136441167	-4.513587954	1.59E-05	0.001372739	2.814130567	Down
NONHSAT182704.1	-2.760308805	2.028215809	-3.817578348	0.000221852	0.009247415	0.390179307	Down
NONHSAT104480.2	-2.754533542	1.047621108	-5.036161298	1.84E-06	0.000304734	4.812906928	Down
NONHSAT101116.2	2.753761163	10.6130897	3.559049478	0.00054815	0.016993368	-0.432472489	Up
ENST00000520348	-2.747640518	2.220903793	-4.260897133	4.27E-05	0.002765872	1.90063109	Down
NONHSAT069887.2	-2.744545995	0.854568023	-5.275828146	6.57E-07	0.00014472	5.774778817	Down
NONHSAT200474.1	-2.73113751	1.439321682	-4.671895096	8.40E-06	0.00087748	3.404577782	Down
NONHSAT185646.1	-2.726092118	1.774064053	-3.853107893	0.000195273	0.008481724	0.506684303	Down
NONHSAT191164.1	-2.725945939	7.211947858	-3.115674415	0.002333858	0.045275061	-1.735455799	Down
NONHSAT081525.2	-2.722163832	1.555628744	-3.338688284	0.001145036	0.02751162	-1.097620318	Down
NONHSAT194669.1	-2.717785605	3.99137411	-3.155561812	0.002059948	0.041332131	-1.62404833	Down
MSTRG.63769.3	-2.712348935	2.390008591	-4.118893487	7.34E-05	0.004051805	1.403630389	Down
NONHSAT149452.1	-2.711752224	2.398215493	-3.494512285	0.000682404	0.019758945	-0.630782715	Down
NONHSAT155609.1	2.710071269	3.969159019	2.848968311	0.005224881	0.073656008	-2.449600848	NoSig
NONHSAT217418.1	-2.708083233	3.97402555	-3.242219365	0.00156464	0.03409256	-1.377973274	Down
NONHSAT175125.1	-2.70745702	3.073750078	-3.768522717	0.000264254	0.010412329	0.230670625	Down
NONHSAT057203.2	-2.702329347	7.351801842	-2.460289887	0.015417131	0.149540271	-3.390833222	NoSig
NONHSAT006787.2	-2.694571901	5.569867585	-2.544468322	0.01231269	0.127650781	-3.197289377	NoSig
MSTRG.187855.1	-2.687356623	2.19701239	-4.180661	5.81E-05	0.003384231	1.618327091	Down
NONHSAT173352.1	-2.685519066	1.233314645	-5.733032743	8.55E-08	3.69E-05	7.679741496	Down
NONHSAT163618.1	-2.67998326	1.553340927	-3.438855229	0.000822499	0.022185042	-0.799487082	Down
MSTRG.111137.25	2.678015309	3.026615946	2.639804238	0.00948388	0.106879016	-2.971142611	NoSig
NONHSAT104081.2	-2.670117325	6.266424203	-2.135473776	0.034911099	0.246991694	-4.082465698	NoSig
NONHSAT156714.1	-2.664682916	6.404034047	-2.292563551	0.023749576	0.197705142	-3.759039373	NoSig
NONHSAT166429.1	-2.662657731	1.552338482	-4.087605894	8.25E-05	0.004465191	1.295762012	Down
MSTRG.118748.3	-2.662393413	1.029502026	-5.822123544	5.69E-08	2.62E-05	8.060797519	Down
NONHSAT080918.2	-2.66112684	3.631112738	-2.930669763	0.004103899	0.065220684	-2.236593609	NoSig
NONHSAT186494.1	-2.656074146	1.913024318	-4.001228515	0.000113752	0.005635376	1.001090677	Down
NONHSAT158995.1	-2.644769094	1.484495538	-4.613519987	1.06E-05	0.001043792	3.185272793	Down
NONHSAT169441.1	-2.644072896	1.746916034	-4.38654747	2.62E-05	0.001966134	2.350309033	Down
NONHSAT173353.1	-2.643997241	3.043810612	-2.90713266	0.004401743	0.067452078	-2.298485822	NoSig
NONHSAT208980.1	-2.637143388	2.879630561	-2.853524439	0.005155641	0.073213952	-2.437858236	NoSig
NONHSAT176081.1	2.633406483	4.2641832	2.418400396	0.017208208	0.160367427	-3.484979419	NoSig
NONHSAT137327.2	-2.633350668	2.533776987	-3.402908188	0.000926905	0.023680816	-0.907294733	Down
MSTRG.128669.8	-2.633038384	1.065320682	-5.390980771	3.96E-07	0.000109547	6.246220209	Down
NONHSAT079920.2	2.628432314	3.058296332	3.026615545	0.003071743	0.055287744	-1.979922001	NoSig
MSTRG.146138.9	-2.626263753	0.818672216	-4.83014374	4.38E-06	0.000552588	4.00812447	Down
MSTRG.145819.1	-2.620594911	1.971467513	-4.031782567	0.000101585	0.005202067	1.104795863	Down
NONHSAT203201.1	-2.602987316	4.621324462	-2.91154586	0.004344428	0.067148785	-2.286913472	NoSig
NONHSAT025072.2	-2.591307875	2.586425155	-3.044545544	0.002907765	0.053282159	-1.931182507	NoSig
NONHSAT182895.1	-2.58422046	2.499478338	-3.353975608	0.00108913	0.026460989	-1.052579852	Down
NONHSAT153032.1	-2.579516637	1.520173189	-4.409374114	2.40E-05	0.001852487	2.432977286	Down
NONHSAT150376.1	-2.57659367	2.616286972	-3.746879497	0.000285315	0.011014031	0.160797238	Down
NONHSAT226486.1	-2.573363772	1.406909102	-3.711288152	0.000323453	0.012086974	0.046565926	Down
NONHSAT186379.1	-2.572227325	1.508251656	-4.167961678	6.09E-05	0.003524348	1.573997755	Down
NONHSAT013176.2	-2.569223782	1.418515135	-5.418037375	3.52E-07	9.90E-05	6.357833598	Down
NONHSAT204904.1	2.569202055	7.318822195	3.926331137	0.000149746	0.00692245	0.749352384	Up
NONHSAT184742.1	-2.567072404	3.186056875	-3.048360733	0.002873934	0.052981417	-1.920780369	NoSig
NONHSAT053105.2	-2.561403556	0.50766557	-7.353531147	3.46E-11	1.07E-07	15.00668843	Down
NONHSAT160589.1	-2.552273411	4.754198811	-3.118040877	0.002316708	0.045057295	-1.728879071	Down
ENST00000425264	-2.545320164	1.357437969	-3.972647123	0.000126385	0.006121639	0.904608857	Down
NONHSAT250955.1	-2.543015959	10.11883217	-2.667139769	0.008789027	0.101266905	-2.904951513	NoSig
NONHSAT049673.2	2.52675739	8.390987701	3.751828204	0.000280363	0.010905483	0.176746539	Up
NONHSAT099489.2	-2.518123115	2.31468485	-2.940870966	0.003980662	0.064468227	-2.209636937	NoSig
MSTRG.209665.1	2.502042289	3.165493739	3.502155354	0.000665022	0.019376098	-0.607447176	Up
NONHSAT227351.1	-2.497389855	2.868150661	-3.047597081	0.002880677	0.052990974	-1.922863349	NoSig
NONHSAT213638.1	-2.48419408	5.5152801	-3.053143031	0.002832043	0.052672021	-1.907725947	NoSig
NONHSAT204824.1	-2.477451324	1.210382413	-3.813034155	0.00022549	0.009316977	0.375337485	Down
NONHSAT093186.2	-2.477272568	3.221769558	-2.891533232	0.004609949	0.069334517	-2.339270675	NoSig
NONHSAT026152.2	-2.474555516	3.935338146	-2.345407541	0.020774636	0.180035012	-3.645558952	NoSig
NONHSAT093700.2	-2.473276605	2.304687886	-2.76306112	0.006700315	0.085547491	-2.667981052	NoSig
NONHSAT183404.1	-2.470515934	3.234781865	-2.806724506	0.005908595	0.079657881	-2.557707611	NoSig
NONHSAT139214.2	-2.46795071	1.037666229	-4.086532933	8.28E-05	0.004467269	1.292073441	Down
MSTRG.83000.15	-2.463799535	1.368762401	-4.255998972	4.35E-05	0.002806503	1.883287974	Down
NONHSAT145896.2	-2.459528586	3.580547627	-2.920217395	0.004233801	0.066091254	-2.264131245	NoSig
MSTRG.122858.23	-2.459288232	1.540609803	-3.612848472	0.000455706	0.015017749	-0.264976532	Down
NONHSAT140501.2	-2.45674122	1.745144461	-3.35452156	0.001087182	0.026460989	-1.050968253	Down
ENST00000526623	-2.45384752	4.40501338	-3.333979929	0.001162789	0.027850173	-1.111458763	Down
NONHSAT159813.1	-2.453383805	6.10442102	-3.045984304	0.002894964	0.053175729	-1.927261003	NoSig
NONHSAT217653.1	-2.452333773	2.386825217	-3.785311152	0.000248943	0.009937453	0.285082645	Down
NONHSAT240582.1	-2.447890388	1.116408518	-4.605759202	1.10E-05	0.001063295	3.156254816	Down
NONHSAT156968.1	-2.447322029	0.667852902	-5.581548552	1.70E-07	5.54E-05	7.038955797	Down
NONHSAT028722.2	-2.446968204	1.963445245	-3.007075744	0.003260148	0.058128479	-2.032761209	NoSig
NONHSAT216575.1	-2.446882826	1.730851137	-3.69864455	0.00033813	0.012482075	0.006188267	Down
NONHSAT097675.2	-2.445329897	6.051960558	-2.461637159	0.015362392	0.149199633	-3.387781256	NoSig
NONHSAT121661.2	-2.444124139	2.598074294	-3.068930249	0.00269773	0.050716662	-1.864509078	NoSig
NONHSAT006754.2	2.441108996	3.811737967	2.730885318	0.007344325	0.090080512	-2.748282576	NoSig
NONHSAT248276.1	-2.440629983	1.306335372	-5.114107604	1.32E-06	0.000239269	5.122789383	Down
NONHSAT229706.1	-2.43661098	0.998041127	-5.573949343	1.75E-07	5.56E-05	7.007054002	Down
NONHSAT155242.1	-2.431061136	0.961270308	-4.715144838	7.04E-06	0.000775556	3.568229424	Down
NONHSAT257740.1	-2.427371331	1.220843514	-5.317650359	5.47E-07	0.000138149	5.945323269	Down
NONHSAT096887.2	-2.426157934	2.562889869	-3.324485716	0.001199374	0.028546602	-1.139315225	Down
NONHSAT088907.2	-2.424117888	0.569762794	-6.695160163	9.08E-10	1.38E-06	11.9398267	Down
NONHSAT252512.1	-2.420006902	4.117156852	-2.218077129	0.028576656	0.223456226	-3.915007107	NoSig
MSTRG.146476.11	-2.418843121	1.063808538	-4.516643303	1.57E-05	0.001372739	2.825396739	Down
NONHSAT166265.1	-2.409785752	3.396997582	-3.851310687	0.000196541	0.008490072	0.500771477	Down
MSTRG.176570.1	-2.402733419	0.812747796	-5.163350604	1.07E-06	0.000208507	5.320038431	Down
NONHSAT214071.1	-2.398141741	6.993280019	-3.425716742	0.000859306	0.022637276	-0.838995684	Down
NONHSAT112217.2	-2.39500568	2.937558816	-2.505891277	0.013658098	0.13747585	-3.286704901	NoSig
NONHSAT024510.2	-2.391352361	1.169478218	-3.971146607	0.000127084	0.006135953	0.899557744	Down
NONHSAT196142.1	-2.386587363	1.196282839	-4.608245805	1.09E-05	0.001059425	3.16554881	Down
NONHSAT203496.1	-2.378544899	0.771722465	-4.603320441	1.11E-05	0.001067012	3.147142888	Down
MSTRG.28380.2	-2.372791043	1.340851223	-4.004547704	0.000112366	0.005587728	1.012328353	Down
NONHSAT118966.2	-2.372638636	1.735807514	-3.188894103	0.001854301	0.038474852	-1.530048511	Down
MSTRG.138222.2	-2.369847834	2.700776006	-3.663686104	0.000382066	0.013422315	-0.104897279	Down
NONHSAT238525.1	-2.369644201	1.112648533	-4.472385089	1.87E-05	0.001538351	2.662707166	Down
NONHSAT155016.1	-2.366083049	2.009415973	-4.044163243	9.70E-05	0.005036029	1.146982926	Down
NONHSAT144514.2	-2.354167998	3.208591724	-3.94927294	0.000137702	0.006585884	0.826086515	Down
NONHSAT180421.1	-2.3479422	2.403742898	-3.434569165	0.00083434	0.022340626	-0.812388975	Down
NONHSAT098572.2	-2.344309636	3.594484886	-2.854516671	0.005140674	0.073137987	-2.435298797	NoSig
NONHSAT219422.1	2.337739379	7.924740895	3.429226641	0.000849324	0.022543411	-0.828452971	Up
NONHSAT221525.1	-2.334296811	3.303382494	-2.378463326	0.019085666	0.170648965	-3.573386821	NoSig
NONHSAT156802.1	2.328276356	2.273997064	2.80208162	0.005988524	0.079817664	-2.569504372	NoSig
NONHSAT155265.1	-2.32727335	2.861645817	-2.947145003	0.003906569	0.064296548	-2.193018237	NoSig
NONHSAT152520.1	-2.326760613	2.183455109	-3.333489417	0.001164653	0.027850964	-1.112899527	Down
MSTRG.157343.1	-2.326651617	0.901294825	-4.946694091	2.69E-06	0.000393582	4.460832942	Down
NONHSAT176669.1	-2.325621805	1.684392812	-3.676798022	0.000364988	0.013123175	-0.063328035	Down
NONHSAT034771.2	-2.324550895	1.112940919	-3.702206018	0.000333933	0.012417569	0.017551141	Down
NONHSAT097113.2	-2.324229703	5.136393195	-3.239299478	0.001579339	0.034157126	-1.386354005	Down
NONHSAT006757.2	-2.321001418	7.686694138	-2.559101978	0.011834294	0.124818154	-3.163054146	NoSig
NONHSAT166582.1	-2.318970351	5.513845165	-2.672838907	0.008650099	0.100580551	-2.891076209	NoSig
ENST00000371743	-2.318392257	1.84834999	-3.823527146	0.000217174	0.009124303	0.409629001	Down
NONHSAT229443.1	-2.316971709	5.251510204	-2.048612055	0.042848487	0.246991694	-4.25225061	NoSig
ENST00000331944	-2.313904613	3.021738366	-3.288839581	0.001346572	0.030797004	-1.243325501	Down
MSTRG.65064.1	-2.312843076	1.212481094	-4.293413231	3.77E-05	0.002541818	2.016119478	Down
NONHSAT195322.1	-2.309042254	1.548898887	-3.513112605	0.000640829	0.01874303	-0.573922329	Down
NONHSAT003065.2	-2.304845045	1.1657067	-3.472179639	0.000735678	0.020721637	-0.698735526	Down
NONHSAT104714.2	-2.30266184	1.362684896	-3.621604347	0.000442132	0.014805317	-0.237530114	Down
NONHSAT220027.1	-2.301870687	3.699372042	-2.197952675	0.030019611	0.229662107	-3.95634014	NoSig
MSTRG.105939.1	-2.294571161	4.364637094	-3.000122694	0.003329725	0.059038691	-2.051493862	NoSig
ENST00000552269	-2.289746448	1.671929868	-3.281232076	0.001380099	0.031357955	-1.2654047	Down
NONHSAT175617.1	2.288112198	4.839916096	2.398028585	0.018144335	0.165740053	-3.530241045	NoSig
ENST00000553135	-2.287965601	0.788406658	-5.289818681	6.18E-07	0.000138149	5.831743065	Down
NONHSAT195094.1	2.28780326	8.255900578	2.033914124	0.044334305	0.246991694	-4.280335909	NoSig
NONHSAT194558.1	-2.284276171	1.185243029	-4.241830288	4.60E-05	0.002913998	1.833200021	Down
NONHSAT168629.1	-2.28303687	1.182977402	-4.126938751	7.12E-05	0.003994017	1.431464007	Down
ENST00000581621	2.282686648	2.296797294	3.385753394	0.000981005	0.024825454	-0.958422013	Up
NONHSAT162872.1	-2.282271661	2.013513205	-4.13293056	6.96E-05	0.003933845	1.452218977	Down
NONHSAT113036.2	-2.281637398	1.334194708	-3.594191392	0.000485954	0.015639992	-0.323286114	Down
NONHSAT052812.2	-2.281030224	1.613013383	-3.916304679	0.000155319	0.007136717	0.715921447	Down
NONHSAT198825.1	-2.274256757	3.487361885	-3.031657871	0.003024785	0.054701498	-1.966239826	NoSig
NONHSAT162030.1	2.272870332	7.966818396	3.261932058	0.001468692	0.032796593	-1.321231414	Up
NONHSAT230674.1	-2.270505405	4.025528781	-2.963980384	0.00371398	0.063061625	-2.148275973	NoSig
NONHSAT168571.1	-2.270343561	9.286439784	-2.449414235	0.01586541	0.152333976	-3.415415114	NoSig
NONHSAT223191.1	-2.264629888	1.706332283	-3.453981318	0.00078196	0.021544976	-0.753851732	Down
NONHSAT134611.2	-2.263773821	5.372077392	-2.519123482	0.013182463	0.133661391	-3.256171394	NoSig
NONHSAT166701.1	-2.260579699	1.011515658	-4.215349386	5.09E-05	0.003108225	1.739905535	Down
NONHSAT138507.2	2.25889992	9.228153018	2.557215062	0.011895027	0.12519825	-3.167478319	NoSig
MSTRG.167871.29	-2.258474436	2.929659443	-2.886832949	0.004674433	0.069797751	-2.35152283	NoSig
MSTRG.34404.1	-2.258455359	4.850373064	-3.797238526	0.000238581	0.009624896	0.32385186	Down
NONHSAT246398.1	-2.254557	0.937465203	-6.41330291	3.55E-09	4.15E-06	10.66106326	Down
NONHSAT242076.1	2.253778536	3.580370715	3.3120971	0.001248734	0.02940133	-1.175566899	Up
NONHSAT165806.1	-2.241632038	0.776332171	-4.689211043	7.82E-06	0.000837955	3.469980412	Down
NONHSAT074104.2	-2.240499532	0.943610269	-4.464576359	1.93E-05	0.001561629	2.63411628	Down
NONHSAT040077.2	-2.236918065	3.480243125	-2.134530229	0.03498997	0.246991694	-4.084344854	NoSig
NONHSAT149274.1	-2.235754195	1.188416245	-3.294744347	0.001321075	0.030535297	-1.226159385	Down
NONHSAT198595.1	-2.235340168	1.727839861	-4.083022894	8.39E-05	0.004476234	1.280011739	Down
NONHSAT121372.2	-2.234838035	1.267230325	-4.094104532	8.05E-05	0.004373346	1.318117764	Down
NONHSAT244908.1	-2.234588342	0.929900048	-3.998387458	0.000114952	0.005657944	0.991477264	Down
NONHSAT059175.2	-2.234111807	1.354824505	-3.526085657	0.000613259	0.018259079	-0.534122648	Down
ENST00000607978	-2.232103691	1.570400791	-3.600691823	0.000475206	0.015443169	-0.302996938	Down
NONHSAT018547.2	-2.229422757	0.940695952	-4.949807067	2.66E-06	0.00039223	4.473017407	Down
NONHSAT021489.2	-2.218864777	0.913552861	-5.94076936	3.29E-08	1.93E-05	8.572902633	Down
NONHSAT159623.1	-2.216390481	2.02765606	-4.015973238	0.000107717	0.005424706	1.051063985	Down
NONHSAT075540.2	-2.215918828	1.171640383	-3.734712159	0.000297845	0.011381731	0.121651554	Down
NONHSAT152224.1	-2.204641607	2.171571829	-3.068170034	0.00270406	0.050772906	-1.866594421	NoSig
MSTRG.72786.6	-2.20194533	0.914931183	-4.501625971	1.67E-05	0.001407728	2.770072189	Down
ENST00000655923	-2.201736408	2.316757206	-3.404121148	0.000923188	0.023637654	-0.90367182	Down
NONHSAT171373.1	-2.199329634	2.069593905	-3.359153881	0.00107078	0.026224636	-1.037285535	Down
NONHSAT141716.2	2.198207808	4.595410716	2.304945892	0.023020751	0.194033609	-3.73265872	NoSig
NONHSAT170906.1	-2.194732639	1.510617393	-3.549809684	0.00056571	0.017311624	-0.461040425	Down
ENST00000409569	-2.183841963	3.096484445	-3.129329755	0.002236491	0.044024045	-1.697448469	Down
ENST00000529247	-2.183549311	2.375192797	-2.937139425	0.004025341	0.064511494	-2.219506774	NoSig
NONHSAT162841.1	-2.1820699	1.614162965	-3.422675943	0.000868043	0.022801487	-0.848122361	Down
NONHSAT162928.1	-2.181078429	1.831295071	-2.919842285	0.004238532	0.066091254	-2.265117946	NoSig
NONHSAT159295.1	2.180910841	4.278919322	2.189059792	0.030677207	0.232471168	-3.97449531	NoSig
NONHSAT108925.2	-2.175624694	2.555647413	-2.471259166	0.014976472	0.146104662	-3.365941215	NoSig
NONHSAT031595.2	-2.167391774	1.717304473	-3.745014046	0.000287203	0.011058407	0.154789221	Down
NONHSAT141525.2	-2.15792053	1.295922431	-3.482317412	0.000711027	0.020327087	-0.667931723	Down
NONHSAT149918.1	2.157682494	3.441817738	1.988183199	0.049242152	0.247021399	-4.366520966	NoSig
MSTRG.153538.1	-2.155689543	2.270680409	-2.882571892	0.004733606	0.070237473	-2.362615327	NoSig
NONHSAT156843.1	-2.153345398	1.575212021	-3.660665226	0.000386106	0.013422315	-0.114458157	Down
MSTRG.159061.2	-2.152065762	1.001139942	-4.292942848	3.78E-05	0.002541818	2.014444391	Down
NONHSAT207409.1	-2.151286721	1.211924347	-3.861658472	0.000189345	0.008322963	0.534844322	Down
NONHSAT189608.1	-2.145800893	3.380815986	-2.425959556	0.016871926	0.158398221	-3.468097324	NoSig
MSTRG.160415.3	-2.145183536	1.476677285	-3.613292508	0.000455008	0.015017749	-0.263585895	Down
NONHSAT076800.2	-2.13330632	3.029795138	-2.367992303	0.01960702	0.173072068	-3.596347123	NoSig
NONHSAT070940.2	-2.13292333	1.763333692	-2.891273738	0.004613488	0.069334517	-2.339947538	NoSig
NONHSAT192662.1	2.127022885	2.742111061	2.244350027	0.0267842	0.214006919	-3.860529086	NoSig
NONHSAT152448.1	2.126129614	4.062733379	2.131323462	0.035259179	0.246991694	-4.090725713	NoSig
NONHSAT200097.1	-2.124617034	1.164715143	-3.665277214	0.000379954	0.013422315	-0.099859063	Down
NONHSAT203209.1	2.123698976	4.072269788	2.058315842	0.041891085	0.246991694	-4.233605811	NoSig
NONHSAT180467.1	-2.121448347	5.587279637	-1.807069131	0.073448457	0.315202479	-4.689865608	NoSig
NONHSAT204969.1	-2.121433944	1.397090493	-3.644782594	0.000408024	0.013924574	-0.164624746	Down
NONHSAT002659.2	-2.12074798	3.225115538	-2.006562024	0.047216809	0.246991694	-4.332102484	NoSig
NONHSAT195578.1	-2.118865105	1.345297619	-3.856280324	0.000193053	0.008437198	0.51712672	Down
NONHSAT023690.2	-2.115591475	2.756360799	-2.50911144	0.013540955	0.136749259	-3.279287487	NoSig
NONHSAT036719.2	-2.115578906	10.97514522	-2.096443656	0.038304952	0.246991694	-4.159559856	NoSig
NONHSAT016674.2	-2.114363961	1.731884453	-4.541579473	1.42E-05	0.001286008	2.917538097	Down
NONHSAT001105.2	2.113604726	2.127082635	2.528343267	0.012859886	0.131355513	-3.234812188	NoSig
NONHSAT066198.2	-2.110066798	2.200543265	-2.445140043	0.016044742	0.153601021	-3.425049285	NoSig
NONHSAT240142.1	-2.103725435	0.811799763	-4.350745463	3.02E-05	0.002168707	2.221249809	Down
NONHSAT069724.2	-2.102171946	3.892644195	-3.052159479	0.002840612	0.052686427	-1.910412191	NoSig
NONHSAT169244.1	-2.101839272	1.715245576	-3.44175268	0.000814583	0.022083777	-0.790757891	Down
NONHSAT182789.1	-2.095037938	1.145135235	-3.657640768	0.000390192	0.013487347	-0.124024224	Down
NONHSAT120016.2	-2.093001736	1.608093136	-3.211155532	0.001727782	0.036446381	-1.466815038	Down
MSTRG.3541.8	2.091740632	3.737442988	2.504405702	0.013712445	0.137832876	-3.290123961	NoSig
NONHSAT071667.2	2.088839128	4.84434432	3.050469221	0.002855395	0.052814211	-1.915026866	NoSig
NONHSAT217114.1	-2.086516076	2.670260217	-2.615688261	0.010137714	0.111808909	-3.029040565	NoSig
NONHSAT175802.1	-2.082683234	4.851425981	-2.185267799	0.030961401	0.23346155	-3.982216344	NoSig
NONHSAT188677.1	-2.07549142	2.713476863	-2.578263312	0.011233161	0.120297263	-3.117963975	NoSig
NONHSAT021494.2	-2.073956777	1.466275008	-3.848163717	0.000198781	0.008498776	0.490422932	Down
NONHSAT152567.1	-2.073563246	7.479297665	-3.132368025	0.002215347	0.043708061	-1.688973144	Down
NONHSAT186057.1	-2.072191145	0.973765305	-4.208775711	5.22E-05	0.003161817	1.716810464	Down
NONHSAT202501.1	-2.07025004	1.798651047	-2.677490091	0.008538195	0.099736872	-2.879733088	NoSig
NONHSAT049683.2	-2.069456609	0.671602849	-4.330980813	3.26E-05	0.002295051	2.150318145	Down
NONHSAT203315.1	2.067314773	2.997164077	2.218911824	0.028518137	0.223113349	-3.913285326	NoSig
NONHSAT017332.2	-2.066317767	8.955385562	-2.46784089	0.01511257	0.147243485	-3.37370873	NoSig
NONHSAT039698.2	2.06071985	9.076695302	2.762283641	0.00671525	0.085609587	-2.669931036	NoSig
NONHSAT238686.1	-2.060712647	2.530397719	-3.41646758	0.00088614	0.023156878	-0.86673599	Down
NONHSAT244739.1	-2.055893095	2.623320421	-2.816845372	0.005737726	0.078194512	-2.531933877	NoSig
NONHSAT186178.1	-2.053130833	2.272813968	-2.888511443	0.004651311	0.069661404	-2.347149482	NoSig
NONHSAT002712.2	-2.052060187	5.752975404	-2.003184446	0.047583602	0.246991694	-4.338449804	NoSig
NONHSAT013118.2	-2.048026759	2.707786157	-2.940876429	0.003980597	0.064468227	-2.209622477	NoSig
NONHSAT161717.1	-2.045901851	5.073480847	-1.936326062	0.055359129	0.260463934	-4.4620465	NoSig
NONHSAT162214.1	2.043594612	8.185631223	3.458517348	0.000770174	0.021375144	-0.74013535	Up
NONHSAT176292.1	-2.042430016	0.717421754	-5.040130818	1.81E-06	0.000302926	4.828617937	Down
NONHSAT200132.1	-2.040294159	1.972515457	-2.375940276	0.019210153	0.171146917	-3.57892757	NoSig
NONHSAT153188.1	-2.036253132	5.874956527	-2.050750772	0.04263588	0.246991694	-4.24814829	NoSig
ENST00000660385	-2.033312107	0.877026213	-4.368842155	2.81E-05	0.002046629	2.286392923	Down
NONHSAT193936.1	-2.032142423	0.869589703	-4.534505164	1.46E-05	0.00130128	2.891363072	Down
NONHSAT166655.1	-2.032051128	3.408865899	-2.393203928	0.018372551	0.167022194	-3.540910004	NoSig
NONHSAT119126.2	-2.031485262	2.196847166	-2.814803829	0.005771825	0.078518504	-2.537139297	NoSig
NONHSAT133430.2	-2.028222746	0.541319874	-7.350602056	3.52E-11	1.07E-07	14.99282893	Down
ENST00000454015	-2.02659392	1.302289166	-3.556195242	0.000553518	0.017075988	-0.441303569	Down
MSTRG.197772.19	-2.02230999	1.089464227	-4.188694983	5.63E-05	0.003333518	1.64642118	Down
NONHSAT212019.1	-2.02214182	2.880174953	-2.342788145	0.020913956	0.180624851	-3.651239041	NoSig
NONHSAT028917.2	-2.016744892	1.281666398	-3.348666731	0.001108248	0.026882532	-1.068240089	Down
NONHSAT224973.1	-2.014756934	0.78758663	-3.515635405	0.000635378	0.018691421	-0.566191799	Down
MSTRG.2149.1	-2.01448825	2.891412017	-2.757170377	0.00681423	0.086292771	-2.682743691	NoSig
NONHSAT184637.1	-2.014238952	6.510407131	-2.652101918	0.009165356	0.10433825	-2.941438604	NoSig
NONHSAT170730.1	-2.013683768	1.104626264	-3.372047591	0.001026342	0.025547682	-0.999120367	Down
NONHSAT060852.2	-2.012861164	3.181684573	-2.775244407	0.006470203	0.083606898	-2.637362211	NoSig
NONHSAT158892.1	-2.012022958	2.02680816	-2.520916255	0.013119177	0.133197301	-3.252023556	NoSig
NONHSAT184939.1	-2.011264593	2.209099987	-2.96705711	0.003679743	0.062897406	-2.140075791	NoSig
NONHSAT238681.1	-2.006751863	5.808874144	-2.148386919	0.033847049	0.244783532	-4.056671416	NoSig
NONHSAT217062.1	-2.006169612	5.066857785	-2.761925863	0.006722133	0.08562556	-2.670828215	NoSig
NONHSAT191218.1	-2.004549907	1.428768734	-4.502685327	1.66E-05	0.001407728	2.773970808	Down
NONHSAT213754.1	-2.00435524	1.79029043	-2.670035529	0.008718187	0.100978952	-2.897904643	NoSig
NONHSAT164005.1	-2.002921249	0.944981339	-4.006844242	0.000111416	0.005575548	1.020107698	Down
MSTRG.29630.2	-2.002816706	0.890202955	-5.023430735	1.95E-06	0.000314826	4.762571722	Down
NONHSAT176665.1	-2.000377246	1.928969334	-3.166334128	0.001991275	0.04048838	-1.593758971	Down
MSTRG.43201.10	-1.998994179	0.686807902	-4.661233201	8.77E-06	0.000889622	3.364386871	Down
NONHSAT204379.1	-1.996686429	3.808702551	-1.550104919	0.123950467	0.452294303	-5.098527092	NoSig
NONHSAT163573.1	1.991230293	1.827840061	2.600100264	0.010581703	0.115119545	-3.066215619	NoSig
NONHSAT160553.1	-1.988173879	7.348777506	-2.2247413	0.028112354	0.221304761	-3.901244	NoSig
NONHSAT056152.2	1.987651248	4.309955812	1.922289498	0.05712124	0.266408138	-4.487498466	NoSig
NONHSAT151729.1	-1.985765541	2.227217299	-2.768821805	0.006590597	0.084802355	-2.653517935	NoSig
NONHSAT258116.1	-1.982678085	1.935649644	-2.913140395	0.004323888	0.066967433	-2.282728578	NoSig
MSTRG.122858.18	-1.981183135	5.163680209	-1.97771926	0.050427945	0.249239977	-4.385985605	NoSig
NONHSAT180108.1	-1.979981446	3.238030317	-2.374946256	0.019259395	0.171295989	-3.581109036	NoSig
NONHSAT040135.2	-1.978033758	5.290528959	-1.767461169	0.079887029	0.334895762	-4.75671512	NoSig
MSTRG.71138.1	-1.976828474	0.65613613	-4.724196642	6.78E-06	0.000763944	3.602605138	Down
NONHSAT051150.2	-1.974867983	1.351458089	-2.906244498	0.004413362	0.067452078	-2.300812962	NoSig
NONHSAT144707.2	-1.970562662	2.224495287	-2.253250025	0.026199719	0.211054836	-3.841942113	NoSig
NONHSAT152308.1	1.970036916	1.853550619	2.220190275	0.028428711	0.222972017	-3.910647032	NoSig
NONHSAT191586.1	-1.969520537	4.072663949	-2.424078524	0.016955056	0.158884438	-3.4723027	NoSig
NONHSAT003219.2	-1.967874944	1.232341879	-3.159899835	0.002032033	0.041152052	-1.611861065	Down
NONHSAT176291.1	-1.967777704	0.820082707	-4.593690938	1.15E-05	0.001088774	3.11119569	Down
ENST00000586949	-1.96718947	0.73341741	-4.6594206	8.83E-06	0.000889622	3.357560145	Down
NONHSAT124389.2	-1.965777312	3.663387672	-1.855576849	0.066155201	0.293253993	-4.606098022	NoSig
NONHSAT176143.1	-1.965506384	0.82250013	-3.338191828	0.001146896	0.027512842	-1.099080211	Down
NONHSAT208231.1	-1.964487601	0.539516109	-7.102161088	1.22E-10	3.09E-07	13.82383369	Down
MSTRG.60517.5	-1.963898606	0.831500081	-4.592643941	1.16E-05	0.001088774	3.107290253	Down
NONHSAT079538.2	-1.963459935	1.097194153	-3.233522647	0.001608802	0.034657614	-1.402916535	Down
NONHSAT162259.1	-1.961228344	5.63086147	-2.88428767	0.004709697	0.069950957	-2.358150453	NoSig
NONHSAT007614.2	-1.95990795	1.538335634	-3.038803614	0.002959375	0.05409751	-1.946817276	NoSig
NONHSAT052666.2	-1.959342165	0.665199362	-4.633811282	9.80E-06	0.000980524	3.26129645	Down
NONHSAT023664.2	-1.957072882	0.939836543	-3.661276502	0.000385286	0.013422315	-0.112524001	Down
NONHSAT076353.2	-1.95659815	0.483363553	-6.218796857	8.96E-09	8.01E-06	9.792563026	Down
NONHSAT248256.1	-1.954938646	0.988552504	-3.354335336	0.001087846	0.026460989	-1.051517992	Down
NONHSAT200144.1	-1.953049601	1.020240453	-4.275549048	4.04E-05	0.002670458	1.952593968	Down
NONHSAT161934.1	-1.952181212	1.243261955	-3.514405475	0.00063803	0.01872498	-0.56996118	Down
NONHSAT222452.1	1.951211667	2.030488524	2.549225662	0.012155294	0.12692445	-3.186178721	NoSig
NONHSAT175057.1	-1.950949161	0.918803205	-3.62766598	0.000432961	0.014568363	-0.218498752	Down
NONHSAT151139.1	-1.947830864	1.766089206	-2.642872557	0.009403484	0.106332777	-2.963742685	NoSig
ENST00000654687	-1.947697918	0.652591145	-5.640175176	1.30E-07	4.68E-05	7.285861832	Down
NONHSAT156303.1	-1.946318626	6.46329451	-2.292610779	0.023746758	0.197705142	-3.758938999	NoSig
NONHSAT227016.1	-1.944587854	1.245827059	-4.340446875	3.14E-05	0.002232794	2.18426193	Down
ENST00000625107	-1.944415996	1.374228883	-4.037928122	9.93E-05	0.005119167	1.125724926	Down
NONHSAT169172.1	-1.943781645	0.830775957	-3.813027856	0.000225495	0.009316977	0.375316923	Down
NONHSAT172991.1	-1.940757417	1.380970473	-2.972374033	0.003621263	0.062582714	-2.125887973	NoSig
NONHSAT141075.2	-1.940558452	1.792440113	-3.804563587	0.000232423	0.009451659	0.347707573	Down
MSTRG.41991.2	-1.937846709	0.942868321	-3.810654881	0.000227417	0.009322874	0.367571881	Down
ENST00000579859	-1.934001112	0.857595736	-4.025037708	0.000104159	0.005280528	1.081852808	Down
NONHSAT121971.2	-1.930176111	1.17646605	-3.249303389	0.001529505	0.033615965	-1.35761478	Down
NONHSAT163445.1	-1.929970482	0.675953972	-4.271004228	4.11E-05	0.002683259	1.936462309	Down
ENST00000520944	-1.92864857	7.382206774	-2.396898699	0.018197554	0.165927217	-3.532741338	NoSig
NONHSAT053376.2	-1.928374829	5.288939022	-1.958721772	0.05264279	0.253769949	-4.421079865	NoSig
NONHSAT062834.2	-1.923878412	2.604204575	-1.866339279	0.064621764	0.288474437	-4.587230266	NoSig
NONHSAT032399.2	-1.923653143	2.303602561	-2.504231948	0.013718814	0.137832876	-3.290523738	NoSig
NONHSAT148743.1	-1.921899922	2.820592231	-2.250246215	0.026395724	0.212072145	-3.848222826	NoSig
NONHSAT179389.1	-1.915172224	4.946666102	-1.863448091	0.065030753	0.289959754	-4.592308894	NoSig
NONHSAT174143.1	-1.912400054	4.913362037	-2.963223259	0.003722449	0.063061625	-2.150292776	NoSig
NONHSAT221484.1	-1.90906507	5.427337256	-2.209385713	0.029192247	0.225487496	-3.932900348	NoSig
MSTRG.59082.4	-1.908151505	0.554881174	-6.079705898	1.72E-08	1.19E-05	9.179059168	Down
NONHSAT013130.2	-1.90723248	0.907439498	-4.120775103	7.28E-05	0.004051805	1.410136555	Down
NONHSAT004335.2	-1.906368432	1.869866275	-3.18048154	0.001904319	0.039244974	-1.553849745	Down
NONHSAT200387.1	-1.905576984	7.455200876	-2.150285297	0.033693015	0.244250271	-4.052867334	NoSig
NONHSAT100602.2	-1.904187554	5.779725098	-1.854906303	0.066251738	0.293339935	-4.607270177	NoSig
MSTRG.59672.14	-1.899819886	1.223320272	-3.807870686	0.000229692	0.009390833	0.358489349	Down
NONHSAT179347.1	-1.897761204	5.371346367	-2.127207296	0.035607355	0.246991694	-4.098903184	NoSig
NONHSAT198800.1	-1.891920683	2.312026132	-2.12001566	0.036222815	0.246991694	-4.113155729	NoSig
NONHSAT066467.2	-1.890942993	4.241816161	-2.34142323	0.02098688	0.181028882	-3.654196553	NoSig
NONHSAT152403.1	-1.890941681	1.838287882	-2.675036674	0.008597058	0.100116887	-2.885718534	NoSig
NONHSAT040800.2	-1.889918293	1.7796976	-3.094547221	0.00249228	0.047619462	-1.793986563	Down
MSTRG.105146.3	-1.889886795	1.149906556	-3.943157564	0.000140819	0.006672006	0.805599656	Down
NONHSAT207007.1	-1.889827845	1.316098215	-3.455116979	0.000778993	0.021502194	-0.750418985	Down
NONHSAT163612.1	-1.885844846	2.348056095	-2.152426039	0.033520045	0.243707434	-4.04857389	NoSig
NONHSAT098538.2	-1.881350578	1.21973074	-3.346321291	0.001116794	0.027003697	-1.075152315	Down
NONHSAT184602.1	-1.877855807	2.264306412	-2.700766576	0.007997643	0.095326137	-2.822708466	NoSig
NONHSAT151956.1	-1.876490322	1.5569258	-2.862846577	0.005016584	0.072388255	-2.413781892	NoSig
NONHSAT073219.2	-1.876146134	2.443530293	-2.687389199	0.008304384	0.097605396	-2.855534145	NoSig
MSTRG.103481.2	-1.874050999	0.627461523	-5.295267778	6.03E-07	0.000138149	5.85395347	Down
MSTRG.62740.9	-1.873629147	0.74886117	-4.725271267	6.75E-06	0.000763944	3.606689061	Down
MSTRG.169024.5	-1.873091937	1.928634643	-2.890338472	0.004626262	0.06945787	-2.342386654	NoSig
NONHSAT205084.1	-1.87295546	3.938126139	-2.299084707	0.02336325	0.195990993	-3.745162058	NoSig
NONHSAT131023.2	-1.872348174	1.292034248	-2.876052973	0.004825464	0.071093976	-2.3795584	NoSig
NONHSAT188762.1	-1.872094706	0.715497954	-5.984056284	2.69E-08	1.64E-05	8.761021478	Down
NONHSAT102856.2	-1.870371732	0.89243232	-3.641683285	0.000412436	0.014032976	-0.174394372	Down
NONHSAT203597.1	-1.86923357	6.651620695	-2.194193574	0.030296069	0.23096387	-3.9640227	NoSig
NONHSAT130329.2	-1.868185811	0.698201074	-4.241095938	4.61E-05	0.002913998	1.83060724	Down
NONHSAT004190.2	-1.863036814	1.881211771	-2.275967474	0.024758198	0.203319346	-3.794195293	NoSig
NONHSAT234698.1	-1.862910238	5.680155315	-2.424470735	0.016937692	0.158877139	-3.471426086	NoSig
NONHSAT060406.2	-1.862407094	1.776255063	-2.491908069	0.014177368	0.140197397	-3.318815899	NoSig
NONHSAT205112.1	-1.862336326	2.379942283	-2.047200338	0.042989322	0.246991694	-4.254956288	NoSig
NONHSAT056503.2	-1.861624962	2.830046268	-2.375738726	0.019220128	0.171146917	-3.579369957	NoSig
NONHSAT148430.1	1.858812354	5.44340538	1.811565169	0.072745563	0.313680809	-4.68218914	NoSig
NONHSAT217479.1	-1.857725845	0.563564995	-5.302753533	5.84E-07	0.000138149	5.88448687	Down
NONHSAT192371.1	-1.855558288	3.847993993	-1.922598758	0.057081913	0.266357095	-4.486939559	NoSig
NONHSAT075700.2	-1.855320368	1.639758827	-2.317115325	0.022323715	0.190208053	-3.706606314	NoSig
NONHSAT194449.1	-1.850428128	1.330630664	-3.180914852	0.001901712	0.03924443	-1.552625066	Down
NONHSAT142305.2	-1.849216641	1.878418582	-2.805720566	0.005925795	0.079657881	-2.560259876	NoSig
NONHSAT194579.1	-1.848888916	2.830648034	-2.254387567	0.026125826	0.210682758	-3.839561619	NoSig
NONHSAT007472.2	-1.848855294	6.551532058	-2.117045433	0.036479676	0.246991694	-4.119029241	NoSig
NONHSAT163714.1	-1.846722681	1.794749592	-2.571042742	0.011456383	0.122016893	-3.134990222	NoSig
NONHSAT207275.1	1.845855091	3.379206176	1.995044754	0.048477529	0.247021399	-4.353705556	NoSig
MSTRG.160999.6	-1.844381395	1.158096253	-3.657792284	0.000389987	0.013487347	-0.123545139	Down
ENST00000661649	-1.843161367	1.542579528	-3.211434006	0.001726252	0.036446381	-1.466021737	Down
NONHSAT254082.1	-1.842839553	4.415850981	-2.873129266	0.00486719	0.071175978	-2.387146626	NoSig
NONHSAT247587.1	-1.838267088	1.040885089	-3.934587421	0.0001453	0.006778745	0.77692901	Down
NONHSAT203737.1	-1.836395564	4.752822388	-2.1541497	0.033381335	0.243707434	-4.045114093	NoSig
NONHSAT075997.2	-1.833603824	2.962781345	-2.041709155	0.043540905	0.246991694	-4.265464204	NoSig
NONHSAT165663.1	-1.832344869	2.795509871	-1.775841675	0.078487256	0.330759957	-4.742687143	NoSig
NONHSAT243481.1	1.824189697	5.401741326	2.166154546	0.032428989	0.239554288	-4.020947088	NoSig
ENST00000587076	-1.820125045	1.016394161	-3.811842469	0.000226453	0.009316977	0.371447534	Down
NONHSAT198544.1	-1.819515023	1.10648932	-2.682448612	0.008420342	0.098663318	-2.867621454	NoSig
NONHSAT149777.1	-1.817833993	1.119732086	-2.743735795	0.007080652	0.088197897	-2.716309464	NoSig
NONHSAT021728.2	-1.816604802	13.12351445	-2.152019307	0.03355285	0.243707434	-4.049389929	NoSig
NONHSAT094866.2	-1.815460497	0.997836151	-4.350338545	3.02E-05	0.002168707	2.219787183	Down
NONHSAT193546.1	-1.815333054	0.660067414	-4.050194968	9.49E-05	0.004964269	1.167570365	Down
NONHSAT080031.2	-1.813407616	0.763472159	-3.912320874	0.000157588	0.007177377	0.702656114	Down
NONHSAT139259.2	-1.813347895	0.737625676	-5.155960343	1.10E-06	0.000209515	5.290363599	Down
NONHSAT196835.1	-1.808443416	2.351821117	-2.43239685	0.016590173	0.156481671	-3.453683514	NoSig
NONHSAT207504.1	-1.808210264	2.21569665	-2.42666119	0.016841011	0.158303419	-3.466527948	NoSig
NONHSAT176152.1	-1.807951906	1.283774514	-2.871106888	0.004896246	0.071328554	-2.39239166	NoSig
ENST00000657215	-1.805289319	0.729813958	-4.229351137	4.82E-05	0.003006574	1.789183077	Down
NONHSAT213688.1	-1.802259433	2.676736391	-2.405720248	0.017785703	0.163844698	-3.513192258	NoSig
NONHSAT175225.1	-1.800040636	3.387103168	-1.944017636	0.054413176	0.258051136	-4.448026429	NoSig
MSTRG.204283.18	-1.799518438	1.820722567	-2.924548468	0.004179522	0.066077292	-2.252730843	NoSig
NONHSAT075470.2	-1.799505398	1.120288338	-3.479445138	0.000717931	0.02047588	-0.67666644	Down
NONHSAT128230.2	-1.793390228	0.983379622	-3.059769902	0.002774927	0.051783886	-1.889607929	NoSig
NONHSAT149661.1	-1.793382705	1.406080023	-2.522914296	0.013048965	0.132704903	-3.247397712	NoSig
NONHSAT026106.2	-1.793102711	5.749980879	-1.646080911	0.102563382	0.398133353	-4.952844926	NoSig
NONHSAT114689.2	-1.791709783	2.825491562	-2.155232768	0.033294431	0.24356662	-4.042938817	NoSig
NONHSAT208239.1	1.790737177	5.858037731	1.972358306	0.051044796	0.249992302	-4.395920864	NoSig
NONHSAT186523.1	-1.789814619	0.856578466	-3.58312487	0.000504782	0.016094814	-0.357760844	Down
NONHSAT166766.1	-1.788279887	1.652334226	-3.252681546	0.001513011	0.03330158	-1.347893598	Down
NONHSAT174845.1	-1.78496232	8.098356436	-1.367918589	0.174088462	0.567041778	-5.351967172	NoSig
NONHSAT066441.2	-1.783472317	2.578347469	-1.736659632	0.085209421	0.350541001	-4.807734888	NoSig
ENST00000492937	-1.782660242	1.201569627	-3.028537708	0.003053764	0.055029257	-1.974708542	NoSig
NONHSAT243976.1	1.779596739	5.282595978	1.655482467	0.100638973	0.393778786	-4.9381264	NoSig
MSTRG.204283.20	-1.779140034	0.640459442	-4.851776129	4.00E-06	0.000524967	4.09163273	Down
NONHSAT180078.1	1.779101317	3.053065801	2.01110122	0.046727668	0.246991694	-4.32355657	NoSig
NONHSAT161726.1	-1.778269657	4.103852421	-2.278684964	0.024590511	0.20270523	-3.78845463	NoSig
NONHSAT196245.1	-1.777905421	4.706078097	-2.108214971	0.037252632	0.246991694	-4.136446402	NoSig
NONHSAT059127.2	1.776057811	4.750633695	2.027325764	0.045014497	0.246991694	-4.292864405	NoSig
NONHSAT067879.2	-1.774710648	6.08906963	-1.850294109	0.066918936	0.294703683	-4.615321817	NoSig
MSTRG.10654.1	-1.773193449	2.517189589	-2.932080999	0.004086643	0.065219056	-2.23286917	NoSig
MSTRG.41093.2	-1.772962057	0.760416917	-3.850586975	0.000197054	0.008490072	0.498391043	Down
NONHSAT156965.1	-1.772458741	0.986708533	-3.063502382	0.002743229	0.051381487	-1.879388732	NoSig
NONHSAT172843.1	-1.771900796	0.597192001	-4.538401439	1.44E-05	0.001294754	2.905775925	Down
NONHSAT216890.1	-1.771108484	0.613720996	-3.821801801	0.000218521	0.009155605	0.403985592	Down
NONHSAT168434.1	-1.770764462	0.770276713	-3.935004231	0.000145079	0.006778745	0.778322336	Down
NONHSAT072150.2	-1.770404997	0.634579323	-4.829284013	4.40E-06	0.000552588	4.004810559	Down
MSTRG.212091.10	-1.770324088	0.404856222	-5.822694597	5.67E-08	2.62E-05	8.063249768	Down
NONHSAT200111.1	-1.768735447	1.022961846	-3.208803163	0.001740761	0.036568005	-1.473514073	Down
MSTRG.103481.1	-1.768704555	0.966212985	-3.988724028	0.000119123	0.005825551	0.958816465	Down
NONHSAT232144.1	-1.767690565	6.600394372	-2.023990839	0.045362187	0.246991694	-4.29919178	NoSig
NONHSAT182149.1	-1.763004506	0.580427423	-4.240744741	4.62E-05	0.002913998	1.829367374	Down
NONHSAT196359.1	-1.761657178	1.177443686	-3.112872604	0.002354316	0.045605662	-1.743237041	Down
NONHSAT010075.2	-1.760657204	0.806239059	-3.833139516	0.000209813	0.008864004	0.441105342	Down
NONHSAT128380.2	1.759999053	2.809017201	2.04330871	0.043379609	0.246991694	-4.262405994	NoSig
NONHSAT043917.2	-1.759565375	0.434816614	-5.636577119	1.32E-07	4.68E-05	7.27066865	Down
NONHSAT171075.1	-1.75874467	5.285333427	-2.015257718	0.046283563	0.246991694	-4.315715451	NoSig
MSTRG.178078.1	-1.758083336	0.813405384	-4.660580123	8.79E-06	0.000889622	3.361927008	Down
NONHSAT198585.1	-1.757827606	0.613070212	-5.299084568	5.93E-07	0.000138149	5.869518525	Down
NONHSAT149629.1	-1.757298255	0.541470202	-4.592109564	1.16E-05	0.001088774	3.105297185	Down
NONHSAT199935.1	-1.757252307	0.658946436	-3.518447361	0.000629353	0.018622247	-0.557570039	Down
ENST00000448718	-1.757179162	1.15155134	-3.442952713	0.000811326	0.022074168	-0.787140811	Down
NONHSAT219285.1	-1.755258318	6.828244266	-2.783253339	0.006322884	0.082686791	-2.61717076	NoSig
NONHSAT193676.1	-1.751909302	3.371948677	-2.167565531	0.03231862	0.239305693	-4.018098547	NoSig
NONHSAT158809.1	-1.750341869	2.277001037	-2.449631085	0.015856359	0.152333976	-3.414925925	NoSig
NONHSAT161837.1	-1.749854129	5.588221668	-1.978950943	0.050287121	0.249126002	-4.383699431	NoSig
NONHSAT179447.1	-1.749169825	0.48994188	-4.370130566	2.80E-05	0.002046143	2.291038022	Down
NONHSAT183109.1	-1.74747825	5.882851484	-2.414072808	0.017403399	0.161493777	-3.494623089	NoSig
NONHSAT001588.2	-1.745428371	1.104772421	-3.553036045	0.000559519	0.017191349	-0.451071694	Down
NONHSAT037193.2	-1.745255077	2.133102391	-2.949293407	0.00388149	0.064296548	-2.187320615	NoSig
NONHSAT162267.1	-1.743738479	1.229836153	-2.741988325	0.007115994	0.088493174	-2.720664983	NoSig
ENST00000592107	-1.742836314	0.449578184	-5.338467766	4.99E-07	0.000131993	6.030503237	Down
NONHSAT033678.2	-1.740708803	1.192186502	-2.99853223	0.003345831	0.059170639	-2.055773683	NoSig
NONHSAT198240.1	-1.739914142	0.96672584	-3.42788508	0.000853127	0.022587456	-0.83248365	Down
NONHSAT136448.2	-1.736540249	2.536506217	-2.024978772	0.045258949	0.246991694	-4.297318375	NoSig
NONHSAT245788.1	-1.736421023	1.051439944	-3.440785598	0.000817217	0.02211576	-0.793672087	Down
NONHSAT159386.1	-1.735278637	1.735432976	-2.380532549	0.018984104	0.170341736	-3.568838752	NoSig
ENST00000449346	-1.733355873	0.660659552	-4.694149713	7.67E-06	0.00083297	3.488662974	Down
NONHSAT181694.1	-1.729987736	1.404833288	-2.705926314	0.007882105	0.094572233	-2.810009391	NoSig
NONHSAT114653.2	-1.728613539	0.596438962	-4.42603271	2.25E-05	0.001756232	2.493494466	Down
NONHSAT060826.2	-1.727287336	2.191300887	-2.227438763	0.0279263	0.220372795	-3.895662392	NoSig
NONHSAT099818.2	-1.724443884	0.868743642	-4.084417942	8.35E-05	0.004476234	1.2848047	Down
NONHSAT152229.1	1.72318789	7.234209673	1.79345574	0.075611128	0.321579877	-4.712999413	NoSig
NONHSAT052932.2	-1.722442557	1.358963381	-2.499305814	0.013900492	0.138540354	-3.301847657	NoSig
NONHSAT047971.2	-1.719811086	1.293495391	-2.777536256	0.006427729	0.083270305	-2.631589335	NoSig
NONHSAT202598.1	1.71511419	3.598672051	2.1523107	0.033529345	0.243707434	-4.048805313	NoSig
NONHSAT074752.2	-1.714287642	1.802729806	-2.498732491	0.013921775	0.138661613	-3.303164293	NoSig
NONHSAT017210.2	1.714088559	2.023559026	2.28717547	0.024073002	0.199306631	-3.77047849	NoSig
NONHSAT204879.1	-1.713822164	1.921082961	-2.201107841	0.029789268	0.228705186	-3.949882579	NoSig
NONHSAT171097.1	-1.713038687	1.540528387	-2.975743582	0.003584647	0.062023777	-2.116885437	NoSig
MSTRG.102142.8	-1.71216308	0.802378097	-3.545336253	0.000574401	0.017455064	-0.474850502	Down
NONHSAT229972.1	-1.711748744	5.337783683	-2.744795451	0.007059298	0.088197897	-2.713667127	NoSig
NONHSAT079930.2	1.711282063	11.54731617	3.912265632	0.00015762	0.007177377	0.702472238	Up
NONHSAT067885.2	-1.709620946	2.627545013	-2.2932044	0.023711363	0.197705142	-3.757677201	NoSig
MSTRG.36204.2	-1.708567857	5.129762112	-2.066104454	0.041135969	0.246991694	-4.218581927	NoSig
NONHSAT152637.1	-1.705729148	1.407730048	-2.781448413	0.006355815	0.082900979	-2.621725584	NoSig
NONHSAT213069.1	-1.703612687	2.830267418	-2.196792887	0.030104671	0.230081378	-3.958711707	NoSig
MSTRG.181027.13	-1.703183665	0.693807036	-4.183443248	5.75E-05	0.003366893	1.628051972	Down
NONHSAT179488.1	-1.701607834	0.915530805	-3.278686511	0.001391491	0.031492846	-1.272783346	Down
NONHSAT130078.2	-1.6999973	3.208553431	-2.264721157	0.025462886	0.206982913	-3.817886848	NoSig
NONHSAT038064.2	-1.69955733	6.323439922	-2.388155319	0.018614084	0.168093108	-3.552053522	NoSig
NONHSAT208316.1	-1.699535698	5.346551094	-1.877896588	0.06300829	0.283669003	-4.566855156	NoSig
NONHSAT202918.1	-1.699071096	1.294109401	-2.491418969	0.014195847	0.140273732	-3.319936171	NoSig
NONHSAT144295.2	-1.698696278	0.853033964	-2.863109613	0.00501271	0.072388255	-2.413101568	NoSig
ENST00000670961	-1.697980001	1.900457778	-2.574408445	0.011351841	0.120988195	-3.127059077	NoSig
NONHSAT208348.1	1.69777455	5.295633574	1.783962729	0.077150181	0.326573088	-4.729033772	NoSig
NONHSAT183309.1	-1.6971811	3.130557118	-2.124762849	0.035815529	0.246991694	-4.103752621	NoSig
NONHSAT160422.1	-1.695254972	2.074115764	-2.669091893	0.008741214	0.100978952	-2.900201727	NoSig
NONHSAT179530.1	-1.695073137	0.775326723	-3.159208759	0.002036456	0.041186791	-1.613803508	Down
NONHSAT102450.2	-1.694330792	1.569979505	-2.343432467	0.02087961	0.180533251	-3.649842379	NoSig
ENST00000580180	-1.693957114	1.105608675	-3.619140373	0.000445913	0.014807621	-0.245259005	Down
NONHSAT092698.2	-1.691437915	1.752005245	-2.203108099	0.029644038	0.228050666	-3.945784342	NoSig
NONHSAT076393.2	-1.6893368	1.474419368	-2.273869951	0.024888314	0.204141022	-3.798622033	NoSig
NONHSAT057233.2	1.686735174	8.607774061	1.938294517	0.055115725	0.259843477	-4.458463367	NoSig
NONHSAT203419.1	1.686704192	6.278151326	1.392812107	0.166447912	0.551046211	-5.319135089	NoSig
NONHSAT169381.1	-1.685939338	4.155976528	-2.323443861	0.021968634	0.187813918	-3.693009092	NoSig
NONHSAT175470.1	-1.684949669	2.666764438	-2.219988936	0.028442778	0.222972017	-3.91106262	NoSig
MSTRG.36965.10	-1.68458116	0.458769842	-4.174473525	5.95E-05	0.003451469	1.596716459	Down
NONHSAT196855.1	-1.684394802	0.681571234	-3.788625927	0.000246021	0.009872649	0.295847791	Down
NONHSAT139228.2	-1.68419962	0.634283267	-3.940345446	0.000142275	0.006720043	0.796186842	Down
NONHSAT230791.1	-1.68347226	0.775293075	-4.029306739	0.000102523	0.005218667	1.096370898	Down
ENST00000524003	-1.682712127	3.202285396	-2.262637604	0.025595354	0.2077924	-3.822264367	NoSig
NONHSAT140990.2	-1.681581666	3.240810225	-2.922462469	0.004205584	0.066091254	-2.25822348	NoSig
NONHSAT010735.2	-1.680594022	0.574140814	-3.85243764	0.000195745	0.008481724	0.504478918	Down
NONHSAT216230.1	-1.678414046	0.81296252	-3.478477782	0.000720271	0.02047588	-0.679606921	Down
ENST00000613170	-1.677231682	0.940347166	-4.270997504	4.11E-05	0.002683259	1.936438453	Down
NONHSAT174129.1	-1.675226745	0.678077923	-3.939151672	0.000142897	0.00672854	0.792192514	Down
NONHSAT230605.1	-1.673680537	4.434309814	-2.595384443	0.010719435	0.116052646	-3.077423574	NoSig
ENST00000667718	-1.671951939	0.559724954	-5.104567833	1.38E-06	0.000246323	5.084708193	Down
NONHSAT035981.2	1.667327311	3.024297433	1.503200007	0.135614913	0.480225194	-5.166680789	NoSig
NONHSAT145109.2	-1.664500227	0.913014204	-2.799090206	0.006040545	0.080166357	-2.577096099	NoSig
NONHSAT124207.2	-1.663601785	0.561787889	-3.538105606	0.000588715	0.017730238	-0.497143399	Down
ENST00000661950	-1.662393947	0.777292329	-3.878204969	0.000178357	0.007954913	0.589471298	Down
NONHSAT216563.1	-1.662108222	0.707912322	-3.476388097	0.000725349	0.020543444	-0.685956737	Down
NONHSAT207134.1	-1.660951924	6.573329272	-1.695884182	0.092698648	0.372386092	-4.873970191	NoSig
NONHSAT028112.2	-1.659735913	1.593483964	-2.259067363	0.025823748	0.208911373	-3.829756882	NoSig
NONHSAT181971.1	-1.659492362	1.525295327	-2.435031343	0.016476078	0.156419331	-3.447774733	NoSig
NONHSAT014048.2	-1.658291662	1.563021789	-1.970662237	0.051241281	0.250199814	-4.399058903	NoSig
MSTRG.138289.1	-1.655604356	0.528495333	-3.811586441	0.000226661	0.009316977	0.370611919	Down
NONHSAT136136.2	-1.652677865	2.009977594	-2.424332043	0.016943831	0.158877139	-3.471736085	NoSig
MSTRG.123905.1	-1.65178328	0.489479852	-4.19911594	5.41E-05	0.003241697	1.682919852	Down
NONHSAT159282.1	-1.651186007	1.048354703	-2.634965171	0.009611937	0.107728771	-2.982797745	NoSig
NONHSAT222751.1	-1.648417322	0.686000676	-3.752054257	0.000280139	0.010905483	0.177475477	Down
NONHSAT186312.1	-1.648172736	2.5372308	-2.31499751	0.022443665	0.19069592	-3.711149069	NoSig
MSTRG.27919.1	-1.647108287	0.62528718	-3.759385548	0.000272958	0.010699546	0.201134415	Down
NONHSAT193924.1	-1.64707707	1.887475252	-2.499984467	0.013875336	0.138540354	-3.300288787	NoSig
NONHSAT075570.2	-1.645099588	1.700333254	-2.236000051	0.027342903	0.216705688	-3.877906491	NoSig
NONHSAT183942.1	-1.644205244	5.146598811	-1.429354505	0.155698491	0.5262263	-5.269905442	NoSig
NONHSAT155167.1	-1.643088028	4.474906142	-1.560665189	0.121436998	0.44655109	-5.082906568	NoSig
MSTRG.111137.17	-1.637388197	2.584632633	-1.81520462	0.072180679	0.311962475	-4.675962055	NoSig
MSTRG.209192.6	-1.636961979	0.407684326	-4.826903863	4.44E-06	0.000553222	3.99563797	Down
NONHSAT204125.1	-1.636727224	2.079273867	-1.989912077	0.049048533	0.247021399	-4.363295785	NoSig
NONHSAT150238.1	-1.635725611	1.84508423	-2.24306751	0.02686936	0.214405083	-3.863202006	NoSig
NONHSAT161993.1	-1.635435587	2.408430961	-2.209512527	0.029183182	0.225487496	-3.932639735	NoSig
NONHSAT090223.2	-1.631483517	0.655322891	-4.381430931	2.68E-05	0.001981332	2.331819919	Down
NONHSAT152236.1	-1.631154038	0.729044549	-4.719242514	6.92E-06	0.000768222	3.583785692	Down
NONHSAT151249.1	-1.630645497	0.867972022	-2.764870271	0.00666568	0.085490352	-2.663441703	NoSig
NONHSAT182119.1	1.630632551	4.436553491	1.699764854	0.091963567	0.369823874	-4.867730633	NoSig
NONHSAT204629.1	-1.625225188	2.383947323	-1.889630281	0.061404855	0.278611707	-4.546048619	NoSig
MSTRG.153537.1	-1.622835524	0.800718094	-3.082848033	0.00258424	0.049191118	-1.826254824	Down
NONHSAT223641.1	-1.621228583	0.812737944	-3.044996047	0.002903751	0.053272794	-1.929954779	NoSig
NONHSAT216995.1	-1.618957212	2.088477619	-1.939941972	0.054912708	0.259337003	-4.455461933	NoSig
ENST00000451713	-1.617958927	1.477875891	-3.109290055	0.002380717	0.04583333	-1.753178058	Down
ENST00000533954	-1.617858404	0.830627353	-4.099418734	7.89E-05	0.004302417	1.336418183	Down
NONHSAT191411.1	-1.61666646	0.9452887	-2.602546117	0.010510899	0.114595169	-3.060395568	NoSig
NONHSAT056661.2	-1.614063355	0.90857627	-3.149677055	0.002098387	0.041992591	-1.640558793	Down
MSTRG.204922.11	-1.611185913	0.414211768	-5.663949261	1.17E-07	4.34E-05	7.386380668	Down
NONHSAT150860.1	-1.610268579	6.992222798	-1.939222506	0.05500129	0.259543532	-4.456772992	NoSig
MSTRG.38406.10	1.608368841	3.284181078	1.931354633	0.055977905	0.262605787	-4.47108076	NoSig
MSTRG.184859.7	-1.606313727	0.523848407	-4.244400997	4.55E-05	0.002909643	1.842278971	Down
NONHSAT172564.1	1.602649147	8.163356417	2.032482053	0.044481402	0.246991694	-4.283062353	NoSig
NONHSAT247555.1	-1.601300235	0.47125403	-4.930251386	2.88E-06	0.000409929	4.396554231	Down
NONHSAT251126.1	-1.601225949	0.601247241	-3.576455921	0.000516459	0.016364208	-0.378495823	Down
NONHSAT152882.1	-1.600054645	0.832111817	-3.26076346	0.001474223	0.032827897	-1.324603016	Down
MSTRG.137873.11	-1.599862124	1.838300613	-2.582785128	0.011095372	0.119510986	-3.107279971	NoSig
NONHSAT180059.1	-1.599785565	2.278164551	-2.070488372	0.040716104	0.246991694	-4.210102497	NoSig
NONHSAT208188.1	1.599189253	9.668370274	3.002065706	0.003310145	0.058813079	-2.046262755	NoSig
NONHSAT203662.1	-1.597098808	2.242629998	-2.216091867	0.02871626	0.22429297	-3.919099865	NoSig
NONHSAT174768.1	1.596977764	2.528756723	1.900830985	0.059906339	0.27492924	-4.526074097	NoSig
MSTRG.4026.1	-1.596476663	4.781488253	-1.859126482	0.065646123	0.291804536	-4.59988642	NoSig
NONHSAT148160.2	-1.596439204	1.142997759	-3.492421629	0.000687233	0.019795693	-0.637158773	Down
NONHSAT169544.1	-1.595146379	0.510287944	-4.062199824	9.07E-05	0.004790599	1.208612114	Down
NONHSAT105672.2	-1.59090452	1.056409948	-2.754261817	0.006871123	0.086796434	-2.69002268	NoSig
NONHSAT007065.2	-1.586990899	0.444833563	-4.790341913	5.17E-06	0.000609011	3.855100467	Down
MSTRG.209192.5	-1.586489412	1.641061929	-2.525415043	0.012961562	0.132126272	-3.241603425	NoSig
ENST00000560400	-1.585298396	1.413774471	-3.245695876	0.001547304	0.033904722	-1.367986823	Down
MSTRG.161687.18	1.579571495	2.330486635	2.359203766	0.020054294	0.175390916	-3.615547728	NoSig
NONHSAT088494.2	-1.578844097	4.557479518	-2.528256929	0.012862874	0.131355513	-3.235012526	NoSig
MSTRG.2357.1	-1.578048007	3.502405305	-2.39746391	0.018170914	0.165816617	-3.531490729	NoSig
NONHSAT155136.1	-1.577062484	1.645404822	-2.507602252	0.013595744	0.137029599	-3.282764848	NoSig
NONHSAT130029.2	-1.576787562	0.458740275	-4.823301684	4.51E-06	0.000553222	3.981761444	Down
NONHSAT055538.2	-1.576637799	2.585881107	-1.595367197	0.113461081	0.426518568	-5.030862962	NoSig
NONHSAT210026.1	-1.575959816	0.732972656	-3.846744158	0.000199799	0.008498776	0.485756924	Down
NONHSAT165673.1	-1.573530434	0.41441002	-5.884797735	4.26E-08	2.40E-05	8.33066632	Down
NONHSAT239063.1	-1.573064184	1.611623552	-2.600718407	0.010563768	0.115006694	-3.064745166	NoSig
NONHSAT216629.1	-1.572517241	0.755756575	-3.540485349	0.000583967	0.01764875	-0.48981035	Down
MSTRG.13815.2	1.571474438	1.733964931	2.375447991	0.019234526	0.171174902	-3.580008035	NoSig
MSTRG.182.8	1.571298057	3.129189002	1.868079836	0.064376583	0.287802308	-4.584169267	NoSig
NONHSAT179581.1	-1.570691993	3.318856136	-1.998848245	0.048058053	0.247008014	-4.346584071	NoSig
ENST00000431095	1.566567294	3.330772427	2.34370831	0.020864921	0.180508865	-3.649244341	NoSig
NONHSAT257056.1	-1.566053118	1.271064021	-2.683326893	0.008399622	0.098572416	-2.865474131	NoSig
NONHSAT240457.1	-1.564267461	3.123186848	-2.707070662	0.007856687	0.094460352	-2.807190074	NoSig
NONHSAT183230.1	-1.56403295	1.004355033	-2.792246975	0.006161103	0.08141113	-2.594436779	NoSig
NONHSAT193925.1	-1.563280223	2.952253465	-1.575242622	0.118033971	0.437741689	-5.061177469	NoSig
NONHSAT207108.1	-1.562425078	5.676384957	-1.956665138	0.052887436	0.254626469	-4.424860195	NoSig
NONHSAT052006.2	-1.560311212	0.922710076	-2.705812064	0.007884647	0.094572233	-2.810290811	NoSig
ENST00000596996	-1.556418064	0.838369785	-3.619588989	0.000445222	0.014807621	-0.243852114	Down
NONHSAT181437.1	-1.555900834	0.999091906	-3.286876517	0.00135515	0.030946652	-1.249026882	Down
NONHSAT200129.1	-1.55545275	4.590340044	-1.663105974	0.099100017	0.388857627	-4.926133007	NoSig
NONHSAT113145.2	-1.554416849	0.484962184	-3.956620732	0.000134044	0.006451517	0.850733286	Down
NONHSAT126289.2	-1.553349364	2.145479772	-1.901111768	0.059869172	0.27488587	-4.525571951	NoSig
NONHSAT182423.1	-1.552552793	0.753073036	-3.281090401	0.001380731	0.031357955	-1.265815487	Down
NONHSAT030814.2	-1.552167606	2.689333952	-1.827588165	0.070285817	0.305684012	-4.654685857	NoSig
NONHSAT081027.2	-1.551547629	1.275549083	-2.282064483	0.024383365	0.201547067	-3.781306763	NoSig
NONHSAT060117.2	1.550447695	1.835384156	2.252375686	0.02625664	0.211401394	-3.843771067	NoSig
NONHSAT053045.2	-1.549157838	3.546490048	-2.103042409	0.037711931	0.246991694	-4.146617614	NoSig
NONHSAT164132.1	-1.544987339	1.520470616	-2.508048187	0.013579534	0.136956985	-3.281737551	NoSig
MSTRG.123463.53	1.544234456	5.23885126	2.909698184	0.00436834	0.067220193	-2.291760295	NoSig
MSTRG.146785.2	-1.540675709	2.260459128	-2.223146179	0.028222885	0.222059934	-3.904541734	NoSig
NONHSAT254442.1	-1.540226478	0.79059227	-3.198486047	0.001798765	0.037527311	-1.502847151	Down
NONHSAT196255.1	-1.539764621	2.094297884	-2.199100157	0.02993566	0.229250482	-3.953992611	NoSig
NONHSAT205114.1	-1.537952565	2.261153544	-2.213527368	0.028897476	0.22480906	-3.924381814	NoSig
NONHSAT202676.1	-1.536382453	0.862443421	-3.332512326	0.001168375	0.027896105	-1.115768991	Down
NONHSAT140531.2	-1.535968636	1.254970839	-2.307153511	0.022892899	0.193647444	-3.727941855	NoSig
NONHSAT121535.2	-1.53590274	1.27050786	-3.139210333	0.002168407	0.043110194	-1.669861318	Down
NONHSAT127239.2	1.534983637	9.506798994	1.53220686	0.128304181	0.462083423	-5.124769834	NoSig
NONHSAT048440.2	-1.534737459	4.436089817	-1.486851456	0.139876741	0.490890325	-5.189963791	NoSig
NONHSAT100877.2	-1.533446285	1.04418105	-2.971806012	0.00362747	0.062582714	-2.127404724	NoSig
ENST00000649715	-1.532306641	0.839846159	-3.160001611	0.002031382	0.041152052	-1.611574968	Down
NONHSAT213264.1	-1.531377642	0.62601686	-3.419572343	0.000877046	0.022998258	-0.857430822	Down
NONHSAT228881.1	-1.530160204	0.416967726	-5.853414133	4.93E-08	2.62E-05	8.195348248	Down
NONHSAT234091.1	-1.52983288	0.941063094	-3.700132245	0.000336371	0.012477708	0.010933736	Down
NONHSAT151556.1	-1.529124873	1.420607063	-2.488703447	0.014298832	0.140940332	-3.326152453	NoSig
NONHSAT027821.2	-1.52813251	1.843700373	-2.246068359	0.026670473	0.213602539	-3.856945694	NoSig
MSTRG.103481.8	-1.526201711	1.269425369	-2.93834193	0.004010893	0.06449214	-2.216327342	NoSig
NONHSAT093878.2	-1.523433888	3.840574794	-1.295125131	0.197952599	0.615804078	-5.444688683	NoSig
ENST00000618735	-1.522703135	1.327351965	-2.737317917	0.007211241	0.08916729	-2.732294014	NoSig
NONHSAT079276.2	-1.520984007	0.769434889	-3.536322712	0.000592296	0.017802834	-0.502634736	Down
NONHSAT190700.1	-1.520704702	3.553076123	-1.649372898	0.101886195	0.396415233	-4.947700249	NoSig
NONHSAT240091.1	-1.520595397	3.657627905	-1.871808082	0.063854027	0.285963091	-4.577603655	NoSig
NONHSAT183744.1	-1.517142354	4.790415297	-2.097637419	0.038197078	0.246991694	-4.157221284	NoSig
NONHSAT150304.1	-1.516355812	0.792898815	-3.593307856	0.000487432	0.015639992	-0.326041592	Down
NONHSAT156822.1	-1.515886529	0.81196708	-3.48852487	0.000696319	0.019944098	-0.649034968	Down
NONHSAT190636.1	1.51568993	12.14152028	6.088795975	1.65E-08	1.19E-05	9.218953451	Up
NONHSAT160891.1	-1.51512066	0.580391984	-4.952307211	2.63E-06	0.00039223	4.482806655	Down
NONHSAT079989.2	-1.514381505	2.263873186	-1.809250467	0.073106735	0.314268042	-4.68614347	NoSig
NONHSAT251947.1	-1.513567123	0.631590983	-3.55880609	0.000548606	0.016993368	-0.433225754	Down
NONHSAT150982.1	-1.512829177	0.531138596	-3.746868218	0.000285326	0.011014031	0.160760902	Down
NONHSAT247638.1	1.511647832	2.746684513	2.502569464	0.013779888	0.137880474	-3.29434758	NoSig
MSTRG.83974.3	-1.511391708	0.43928209	-4.585149674	1.19E-05	0.001112846	3.079353017	Down
NONHSAT198943.1	-1.511204468	2.856755846	-1.871725181	0.063865608	0.285963091	-4.577749781	NoSig
NONHSAT123532.2	-1.510408019	0.794509533	-2.273029919	0.024940592	0.20426573	-3.800393846	NoSig
NONHSAT112949.2	-1.508710278	0.645528946	-3.593315202	0.00048742	0.015639992	-0.326018684	Down
MSTRG.141358.4	-1.507693071	0.944645521	-3.215541842	0.001703822	0.036191939	-1.454312983	Down
NONHSAT217414.1	-1.506300758	0.959175708	-2.290190357	0.023891556	0.198561021	-3.76408077	NoSig
ENST00000500224	-1.50497311	0.386509154	-4.380833065	2.68E-05	0.001981332	2.329660447	Down
NONHSAT213022.1	-1.503987744	1.025754391	-2.510931819	0.013475132	0.13617494	-3.275090627	NoSig
NONHSAT000825.2	-1.503843211	0.87945057	-2.959071711	0.003769209	0.063475687	-2.161343767	NoSig
NONHSAT251693.1	-1.503677848	1.460733686	-2.807077473	0.005902558	0.079655732	-2.556810094	NoSig
NONHSAT015368.2	-1.502930134	0.545796099	-3.465034652	0.000753533	0.021067066	-0.720402692	Down
MSTRG.194883.1	-1.502246069	2.40287277	-2.381645273	0.018929688	0.170054119	-3.566391557	NoSig
NONHSAT193474.1	-1.498160817	1.115188191	-2.064418841	0.041298393	0.246991694	-4.221837842	NoSig
NONHSAT171530.1	-1.498110475	1.067575914	-2.708800951	0.007818395	0.094180187	-2.802925207	NoSig
ENST00000515544	-1.498066064	0.716179259	-4.112167562	7.52E-05	0.004130888	1.380391415	Down
NONHSAT080910.2	-1.497220238	1.947669366	-2.335438488	0.021309284	0.182999946	-3.667145982	NoSig
MSTRG.209192.13	-1.496247311	0.43014764	-4.134971574	6.90E-05	0.003929311	1.4592938	Down
ENST00000683187	-1.493657034	1.70082404	-2.951337904	0.003857762	0.064296548	-2.181895282	NoSig
MSTRG.77513.3	-1.492281965	1.198724144	-2.640372881	0.009468934	0.106834578	-2.969771772	NoSig
NONHSAT199223.1	-1.491033632	6.088613222	-2.28778779	0.024036052	0.199292848	-3.769179739	NoSig
NONHSAT166403.1	-1.490546796	0.866241424	-2.858741694	0.005077387	0.072645319	-2.424391901	NoSig
MSTRG.99430.2	-1.490044432	4.460776363	-2.537477954	0.012547285	0.129202208	-3.213581852	NoSig
NONHSAT188379.1	-1.487983151	1.241785434	-3.035326206	0.002991041	0.054284895	-1.956273881	NoSig
MSTRG.214159.1	-1.485467382	1.881950312	-2.616131832	0.010125329	0.11175336	-3.027979851	NoSig
NONHSAT068745.2	-1.484947931	4.261653105	-1.82809003	0.070209905	0.305441203	-4.653820736	NoSig
NONHSAT184651.1	-1.481218317	3.692248009	-1.594208907	0.113720385	0.426949724	-5.032617701	NoSig
NONHSAT034749.2	-1.479731939	0.871335056	-2.780960052	0.006364752	0.082900979	-2.622957549	NoSig
NONHSAT036031.2	-1.478904354	0.664398649	-3.017899454	0.003154506	0.056509873	-2.003527558	NoSig
NONHSAT170542.1	-1.477908433	1.239747924	-2.272292867	0.02498654	0.204531911	-3.801947964	NoSig
NONHSAT121517.2	-1.47756988	2.013883225	-3.315091499	0.001236632	0.029250288	-1.16681475	Down
NONHSAT234214.1	-1.477476507	6.677938031	-1.475247175	0.142964673	0.497588291	-5.206341896	NoSig
MSTRG.86862.2	-1.474189527	0.556841267	-4.79370838	5.09E-06	0.000605291	3.868011861	Down
NONHSAT195508.1	-1.473099109	1.729111395	-2.244242677	0.026791319	0.214006919	-3.86075287	NoSig
NONHSAT213394.1	-1.470259893	2.913798628	-2.002438902	0.047664891	0.246991694	-4.339849533	NoSig
NONHSAT232259.1	-1.467748437	2.852695923	-1.599680533	0.112499611	0.424186315	-5.024317831	NoSig
NONHSAT198569.1	-1.467638839	0.569848863	-3.769955102	0.000262913	0.010412329	0.235305831	Down
MSTRG.95295.2	-1.467128948	0.817469523	-3.055271323	0.002813582	0.052440894	-1.901910741	NoSig
NONHSAT071312.2	1.466610437	7.429067444	2.105430671	0.037499261	0.246991694	-4.141924247	NoSig
NONHSAT172781.1	-1.465557378	2.267520302	-1.51538013	0.132506327	0.472517872	-5.149175637	NoSig
MSTRG.126782.12	1.463495396	1.949072444	2.399869743	0.01805791	0.165248343	-3.52616453	NoSig
NONHSAT001388.2	-1.462250361	2.18175364	-2.000913528	0.047831577	0.247008014	-4.342711852	NoSig
NONHSAT176217.1	-1.462017018	1.835762114	-1.743089704	0.084074954	0.347672081	-4.797154075	NoSig
NONHSAT041251.2	-1.461787882	1.166249557	-2.636356607	0.009574956	0.107552069	-2.979448324	NoSig
NONHSAT001498.2	-1.4617356	1.355096892	-2.183729279	0.031077358	0.23375645	-3.985345495	NoSig
NONHSAT180176.1	1.459104245	5.289085186	1.465288597	0.145656727	0.502764428	-5.220299016	NoSig
NONHSAT183531.1	-1.458725451	0.657637884	-3.374068215	0.001019537	0.025522575	-0.993128649	Down
NONHSAT216119.1	-1.458502587	1.638018727	-2.074571785	0.040328338	0.246991694	-4.202189384	NoSig
NONHSAT097513.2	-1.458299069	1.448346144	-2.35631643	0.020203196	0.176187159	-3.621841744	NoSig
ENST00000566699	-1.455133282	1.651440827	-2.639401324	0.009494483	0.10688497	-2.972113764	NoSig
ENST00000654276	-1.455102099	0.745225887	-3.463666546	0.000756998	0.021112154	-0.724547411	Down
NONHSAT250927.1	-1.454939756	2.45953446	-2.531227119	0.012760451	0.130601411	-3.228117035	NoSig
NONHSAT238075.1	-1.454812266	3.382387187	-1.857880044	0.065824509	0.292213941	-4.602068865	NoSig
NONHSAT042181.2	-1.453924222	8.106298507	-3.128862288	0.002239761	0.044024045	-1.698751874	Down
NONHSAT124478.2	-1.453507175	4.385981434	-1.724582304	0.08737414	0.357032052	-4.827508422	NoSig
NONHSAT189690.1	-1.453150356	0.602315733	-3.321893373	0.001209549	0.028698955	-1.146910061	Down
NONHSAT229117.1	-1.452832277	1.147565158	-2.835660681	0.005432021	0.075485216	-2.483806559	NoSig
NONHSAT055533.2	-1.451207147	0.411199159	-4.921801725	2.99E-06	0.000416938	4.363574495	Down
ENST00000659838	-1.449510316	1.991072146	-2.193532995	0.030344879	0.231186184	-3.9653715	NoSig
MSTRG.103746.1	-1.446002561	0.633749059	-4.481257072	1.81E-05	0.001493235	2.695232432	Down
NONHSAT093170.2	1.445235618	2.893286763	1.308655504	0.193342347	0.605922883	-5.427825509	NoSig
NONHSAT162865.1	-1.44517653	5.54731454	-1.686496966	0.094496567	0.377019486	-4.889007568	NoSig
NONHSAT106903.2	-1.444336331	0.352234585	-5.229583397	8.03E-07	0.00016068	5.587115067	Down
MSTRG.106693.7	-1.44051366	0.762585723	-3.038113074	0.002965638	0.05412986	-1.948695883	NoSig
NONHSAT011796.2	-1.438520399	0.545226156	-3.664354166	0.000381178	0.013422315	-0.102782081	Down
NONHSAT060392.2	-1.438305758	4.372472939	-1.638159459	0.104207762	0.402090196	-4.965184416	NoSig
MSTRG.81376.4	-1.437602574	0.357918737	-4.96443744	2.50E-06	0.000383681	4.530345961	Down
NONHSAT161862.1	1.435903042	5.212403817	1.820330196	0.07139131	0.309606625	-4.667172286	NoSig
NONHSAT011455.2	-1.435497804	4.610512443	-2.003131329	0.047589389	0.246991694	-4.338549544	NoSig
NONHSAT151526.1	-1.433579896	2.608347065	-1.788879991	0.076349771	0.323686665	-4.720738182	NoSig
ENST00000636764	-1.43352524	0.432370195	-3.977874885	0.000123979	0.006024258	0.922217862	Down
MSTRG.187850.12	-1.432835271	0.372957563	-4.847594752	4.07E-06	0.000529614	4.075472678	Down
NONHSAT027900.2	-1.43238151	3.253615287	-1.703456036	0.09126879	0.367710471	-4.861783205	NoSig
NONHSAT220556.1	-1.431134552	2.626418316	-1.761800931	0.080844028	0.337780838	-4.766154265	NoSig
MSTRG.125967.4	-1.429651217	1.376091348	-2.69870793	0.008044168	0.09566648	-2.827769277	NoSig
NONHSAT215922.1	-1.427842552	1.084936016	-2.724825678	0.007471731	0.09120189	-2.763314195	NoSig
NONHSAT202796.1	-1.424274548	5.378334103	-1.544851669	0.125216037	0.45538276	-5.106259814	NoSig
NONHSAT239036.1	-1.421926073	0.891132235	-2.730551028	0.007351301	0.090093428	-2.749112576	NoSig
NONHSAT099895.2	-1.421745236	0.549371584	-3.597352379	0.000480699	0.01555521	-0.313423615	Down
NONHSAT176215.1	1.421425758	6.011780835	1.553754823	0.123077134	0.449850164	-5.093139698	NoSig
ENST00000670421	-1.420823834	0.900327871	-4.407662824	2.42E-05	0.001855563	2.426769445	Down
MSTRG.94520.4	-1.420164404	0.400829236	-4.698854507	7.52E-06	0.000823001	3.506472793	Down
NONHSAT232204.1	-1.417453737	0.809695038	-3.072841884	0.002665376	0.050294913	-1.853772254	NoSig
MSTRG.128669.3	-1.416257765	0.862172604	-3.155954014	0.00205741	0.041332131	-1.622947046	Down
ENST00000411630	-1.414768137	0.89162285	-2.642557889	0.0094117	0.106346619	-2.964501924	NoSig
MSTRG.172324.9	-1.413612818	0.427594624	-4.497832915	1.69E-05	0.001413428	2.756118187	Down
MSTRG.92769.3	1.413385841	2.782610739	1.809792634	0.073022005	0.314054123	-4.685217682	NoSig
MSTRG.24194.18	-1.41309054	0.998523768	-2.484983055	0.01444101	0.142065541	-3.334659243	NoSig
NONHSAT194188.1	-1.412953412	0.517691978	-3.660338534	0.000386546	0.013422315	-0.115491746	Down
NONHSAT235895.1	-1.412812581	0.94967524	-2.661532511	0.008927684	0.10232189	-2.918577812	NoSig
NONHSAT177916.1	1.411371383	5.403201623	1.747119269	0.083370349	0.345404425	-4.790504512	NoSig
NONHSAT192100.1	-1.410737165	3.576890932	-1.691450411	0.093544343	0.374201974	-4.881082509	NoSig
NONHSAT056178.2	-1.408448465	2.265528656	-1.884412162	0.062113645	0.28032238	-4.555316524	NoSig
NONHSAT152053.1	-1.408311979	3.935953717	-1.553742349	0.123080111	0.449850164	-5.093158132	NoSig
NONHSAT126135.2	-1.407320021	2.044288715	-1.606490881	0.110994809	0.419825926	-5.01394939	NoSig
NONHSAT163435.1	-1.406507391	5.562404699	-1.662686083	0.099184282	0.38908789	-4.926794945	NoSig
MSTRG.208876.1	-1.405643423	0.669988734	-3.406012218	0.000917421	0.023569342	-0.898021426	Down
NONHSAT048430.2	-1.405576515	2.909610382	-1.867381629	0.064474841	0.288156879	-4.585397476	NoSig
NONHSAT228354.1	-1.405189737	1.203607372	-2.78913871	0.006216583	0.08164768	-2.602300977	NoSig
NONHSAT200088.1	-1.402465001	5.597007357	-1.44865156	0.150241668	0.513719767	-5.243413423	NoSig
NONHSAT099175.2	-1.402222185	5.912128118	-1.548998136	0.12421626	0.452938167	-5.100158352	NoSig
NONHSAT198624.1	-1.399795778	6.22393854	-2.015085269	0.046301916	0.246991694	-4.31604107	NoSig
NONHSAT221214.1	-1.399196005	0.543119295	-3.226720773	0.00164415	0.035191691	-1.422386775	Down
ENST00000447298	1.397751181	4.091636582	1.729778666	0.086437303	0.354078045	-4.819016705	NoSig
NONHSAT108987.2	-1.397604355	2.770678337	-1.670135644	0.097697861	0.384850031	-4.915027468	NoSig
NONHSAT211577.1	-1.396680926	7.896051539	-1.772410951	0.079057816	0.332611431	-4.748437336	NoSig
NONHSAT127933.2	-1.39579872	0.420930906	-3.806180697	0.000231084	0.009422398	0.35297877	Down
NONHSAT192640.1	1.394704228	3.0017869	1.476748091	0.142562315	0.496715951	-5.204230464	NoSig
NONHSAT213718.1	-1.38983898	0.594598074	-3.206781139	0.00175199	0.036753123	-1.479269121	Down
NONHSAT157573.1	-1.388637629	1.562252511	-2.06203281	0.041529249	0.246991694	-4.226442485	NoSig
NONHSAT257040.1	-1.388230839	0.515657003	-3.415653463	0.000888539	0.023179749	-0.869174825	Down
NONHSAT149778.1	-1.386961814	1.243687212	-2.129119214	0.035445263	0.246991694	-4.095106636	NoSig
NONHSAT155635.1	-1.386901706	2.252038521	-1.864112623	0.064936557	0.289689689	-4.591142238	NoSig
NONHSAT227286.1	-1.386612098	0.32804869	-5.254630384	7.20E-07	0.000150427	5.688637075	Down
ENST00000534336	1.385543768	6.718146857	2.677023492	0.008549362	0.099790667	-2.88087179	NoSig
NONHSAT244685.1	-1.385125924	3.308520002	-2.076441012	0.040151895	0.246991694	-4.198562271	NoSig
NONHSAT175986.1	-1.384357048	0.709869981	-3.101855576	0.002436384	0.046727567	-1.773777106	Down
NONHSAT121382.2	-1.383438002	5.191839027	-2.14949778	0.03375684	0.244381561	-4.054445781	NoSig
NONHSAT061110.2	-1.383341693	1.658825967	-1.876182918	0.063245376	0.283913498	-4.569883733	NoSig
ENST00000451496	-1.3833157	0.902990013	-2.887984989	0.004658552	0.069667568	-2.348521404	NoSig
NONHSAT159108.1	-1.382857057	5.687120021	-1.503792671	0.135462344	0.4800748	-5.165832152	NoSig
NONHSAT094369.2	-1.38238266	0.659820631	-2.738812232	0.007180641	0.089078604	-2.728575135	NoSig
NONHSAT191456.1	-1.381797582	7.96852026	-1.618007394	0.108486825	0.413217161	-4.996320533	NoSig
NONHSAT169728.1	-1.38008256	8.541843803	-1.526806705	0.12964117	0.465524569	-5.132630442	NoSig
NONHSAT092244.2	-1.379982593	3.652626877	-1.49460078	0.13784376	0.485068427	-5.178957936	NoSig
NONHSAT150467.1	-1.379671087	0.78193658	-2.965362749	0.003698561	0.062991507	-2.144592546	NoSig
NONHSAT149703.1	-1.379426122	0.794439492	-3.362677635	0.00105846	0.026006648	-1.026867017	Down
NONHSAT168524.1	-1.379171559	1.405188103	-2.107848013	0.037285056	0.246991694	-4.137168737	NoSig
NONHSAT182519.1	1.378121907	6.728265121	1.223346284	0.223778349	0.666036185	-5.531302784	NoSig
NONHSAT183102.1	-1.377345835	0.691646625	-3.052839909	0.002834681	0.052672021	-1.908553901	NoSig
MSTRG.165426.12	-1.376203855	1.834968845	-2.095589859	0.038382265	0.246991694	-4.161231684	NoSig
NONHSAT164324.1	-1.375082332	0.713624158	-3.242672893	0.001562368	0.034091902	-1.37667099	Down
NONHSAT204093.1	-1.374853568	1.034446616	-2.106177867	0.037432938	0.246991694	-4.140454863	NoSig
NONHSAT171030.1	-1.374523764	4.850278971	-1.381244413	0.16996599	0.558156986	-5.334462805	NoSig
MSTRG.46516.10	-1.373649038	0.43752999	-4.66159444	8.75E-06	0.000889622	3.365747602	Down
NONHSAT183207.1	-1.371616441	0.398547419	-4.183022828	5.76E-05	0.003366893	1.626582167	Down
NONHSAT212812.1	1.37159379	3.111755454	1.506758391	0.134700903	0.478503641	-5.161580716	NoSig
ENST00000451706	-1.369736406	0.595021207	-3.404564266	0.000921834	0.023637654	-0.902348039	Down
NONHSAT018819.2	-1.366743599	1.256189034	-2.124235439	0.035860582	0.246991694	-4.104798256	NoSig
NONHSAT179921.1	-1.365875526	0.553079055	-3.126680648	0.00225508	0.044140946	-1.704832632	Down
NONHSAT171103.1	-1.364469696	0.506735663	-3.547671397	0.000569848	0.017368381	-0.467643315	Down
ENST00000620494	-1.361440387	0.772042536	-3.06192643	0.002756572	0.051504543	-1.883704823	NoSig
NONHSAT041143.2	-1.360769025	1.056116138	-2.545435318	0.012280549	0.127404416	-3.195032471	NoSig
MSTRG.191804.1	1.358684688	3.972414174	1.799880442	0.074584001	0.318816209	-4.70210217	NoSig
MSTRG.85270.1	-1.358682422	0.843138726	-2.930077898	0.004111155	0.065267809	-2.238155166	NoSig
ENST00000602663	-1.358379879	1.95840727	-2.497921769	0.013951922	0.138747135	-3.305025653	NoSig
MSTRG.102458.16	-1.357226916	1.490867837	-2.671598863	0.008680157	0.100775965	-2.894097466	NoSig
NONHSAT157070.1	-1.35658577	1.26100822	-2.239136703	0.027131844	0.215707375	-3.87138562	NoSig
NONHSAT228057.1	-1.355918518	1.369827806	-2.671166042	0.008690671	0.100821065	-2.895151708	NoSig
NONHSAT177823.1	-1.354660782	0.607716673	-3.431702101	0.00084235	0.022436608	-0.821012204	Down
NONHSAT219890.1	-1.353942379	2.488465958	-1.611582958	0.109880229	0.417163235	-5.006169509	NoSig
NONHSAT094492.2	-1.351446149	0.410635593	-4.04498125	9.67E-05	0.005036029	1.149773624	Down
NONHSAT257454.1	-1.350813117	0.702062424	-3.610048157	0.000460129	0.015017749	-0.273743518	Down
NONHSAT108210.2	-1.349586423	0.373122903	-3.372843835	0.001023655	0.025522575	-0.996759626	Down
MSTRG.113405.22	-1.349342156	0.579790179	-3.863907074	0.000187815	0.008279629	0.542257572	Down
NONHSAT195720.1	-1.34920324	1.105850519	-2.389464796	0.018551168	0.168043305	-3.549165216	NoSig
NONHSAT060901.2	1.349108849	4.602099332	1.378837881	0.170704936	0.558955375	-5.337636067	NoSig
ENST00000661913	-1.347373919	0.66031084	-3.126782648	0.002254362	0.044140946	-1.704548411	Down
NONHSAT060916.2	1.346099698	1.5895971	2.067656539	0.040986897	0.246991694	-4.215581762	NoSig
NONHSAT035068.2	-1.344768952	1.505265547	-1.743073991	0.084077711	0.347672081	-4.797179976	NoSig
MSTRG.2895.4	-1.344633994	1.402889124	-2.34498622	0.02079699	0.180126095	-3.646472961	NoSig
MSTRG.209665.3	1.344242377	1.4894938	2.051341047	0.042577361	0.246991694	-4.247015373	NoSig
MSTRG.141358.10	-1.3437726	0.661969996	-2.895757269	0.004552696	0.068801232	-2.328245402	NoSig
NONHSAT101979.2	-1.343645509	2.780408571	-2.426084943	0.016866397	0.158398221	-3.467816895	NoSig
NONHSAT164044.1	-1.343455457	1.758610975	-1.884917083	0.062044761	0.280094621	-4.55442078	NoSig
NONHSAT076056.2	-1.341058854	9.190053106	-1.530025461	0.128842946	0.463388778	-5.127948335	NoSig
MSTRG.112120.4	-1.339643701	0.799116894	-2.915809989	0.004289701	0.066505664	-2.275717792	NoSig
NONHSAT174969.1	-1.338144906	0.777175352	-2.762829862	0.006704754	0.085547491	-2.668561116	NoSig
NONHSAT185880.1	-1.338029847	9.193635657	-1.992302555	0.048781887	0.247021399	-4.358832114	NoSig
NONHSAT065804.2	-1.337998921	0.888160046	-2.433477105	0.016543304	0.156419331	-3.451261353	NoSig
NONHSAT213781.1	-1.337629486	0.711157071	-2.569364587	0.01150883	0.122489713	-3.1389413	NoSig
NONHSAT026838.2	-1.337128254	1.903263581	-2.153979674	0.033394996	0.243707434	-4.045455487	NoSig
MSTRG.112120.3	-1.335833996	0.851444163	-2.7808637	0.006366516	0.082900979	-2.623200589	NoSig
NONHSAT213317.1	-1.334575686	0.448543295	-4.14345226	6.69E-05	0.00383774	1.488717662	Down
ENST00000591501	-1.333655904	1.254815101	-2.693846217	0.008155018	0.096585239	-2.83970755	NoSig
NONHSAT168197.1	-1.333423671	2.823773111	-1.642941596	0.103212539	0.39973504	-4.957741905	NoSig
NONHSAT002096.2	-1.332756615	1.227005792	-1.927799426	0.05642398	0.264128137	-4.477528122	NoSig
NONHSAT148531.1	-1.330734615	2.849955741	-1.699270325	0.092056977	0.370101654	-4.868526515	NoSig
NONHSAT249615.1	-1.330061438	3.343469955	-1.800705431	0.07445295	0.318435014	-4.700700209	NoSig
MSTRG.38104.2	-1.328266187	0.623346539	-3.691773294	0.000346368	0.012602674	-0.015710615	Down
NONHSAT252075.1	-1.327445933	0.896149193	-3.433369358	0.000837683	0.022351447	-0.81599832	Down
NONHSAT231994.1	-1.326569271	1.165973874	-2.658684161	0.008998874	0.10290517	-2.925490019	NoSig
NONHSAT175770.1	1.32547802	1.958681825	1.705766832	0.090836019	0.36635508	-4.858053708	NoSig
NONHSAT145536.2	-1.325302252	7.494465395	-1.372227449	0.172747274	0.56397873	-5.346325117	NoSig
NONHSAT151754.1	-1.324093869	0.444770599	-4.254269818	4.38E-05	0.00281329	1.877168866	Down
NONHSAT163996.1	-1.323518103	1.00099419	-2.369126947	0.019549924	0.17286299	-3.593863543	NoSig
MSTRG.153316.1	-1.323409983	0.49824898	-3.42536835	0.000860303	0.022637276	-0.84004168	Down
NONHSAT166711.1	-1.322645552	4.929879173	-1.675390485	0.096660246	0.382112204	-4.906696778	NoSig
NONHSAT149391.1	-1.321967374	1.096138548	-2.268885814	0.025199906	0.20575318	-3.809125987	NoSig
NONHSAT179586.1	-1.321881865	2.997365943	-1.755428569	0.081932696	0.341401199	-4.776746768	NoSig
NONHSAT240673.1	-1.320396901	1.159166703	-2.059983059	0.041728453	0.246991694	-4.230394233	NoSig
NONHSAT005754.2	-1.319612341	1.186949099	-2.103162446	0.037701218	0.246991694	-4.146381838	NoSig
NONHSAT152350.1	-1.319011678	0.261425738	-3.735847579	0.000296654	0.011364772	0.125300376	Down
NONHSAT226175.1	-1.318985956	1.841320874	-1.946337302	0.054130586	0.257529772	-4.443788014	NoSig
MSTRG.168836.1	-1.318848243	0.5758229	-3.620281324	0.000444159	0.014807621	-0.24168063	Down
NONHSAT000018.2	-1.316795382	4.299420917	-2.763995414	0.006682408	0.085490352	-2.665637131	NoSig
NONHSAT135712.2	-1.312152196	2.037543938	-1.443842967	0.151587418	0.516810814	-5.250046885	NoSig
NONHSAT179816.1	-1.311610062	1.215551068	-2.061938691	0.041538378	0.246991694	-4.226624017	NoSig
NONHSAT174816.1	-1.310940914	1.877493065	-1.756022672	0.081830692	0.341069605	-4.775760747	NoSig
NONHSAT002796.2	-1.310658944	1.115568212	-2.777554091	0.0064274	0.083270305	-2.631544396	NoSig
NONHSAT151746.1	-1.310567348	3.002414682	-1.627026343	0.106554643	0.408517661	-4.98243108	NoSig
NONHSAT150021.1	-1.310372585	0.303862571	-4.315478063	3.46E-05	0.002393056	2.094839878	Down
NONHSAT234262.1	-1.30979939	0.872108084	-2.36984883	0.019513674	0.172648905	-3.592282881	NoSig
MSTRG.2421.4	-1.308670228	1.930039069	-2.045255057	0.043184035	0.246991694	-4.25868176	NoSig
NONHSAT184675.1	-1.307915878	0.366444578	-3.868129395	0.000184973	0.008201905	0.556186616	Down
NONHSAT148547.1	1.307787756	3.099524258	1.691565366	0.093522337	0.374201974	-4.880898331	NoSig
NONHSAT255565.1	-1.306847251	6.352356055	-1.961611299	0.052300687	0.253083409	-4.415762337	NoSig
NONHSAT173746.1	-1.306745638	1.520382717	-2.152751126	0.033493846	0.243707434	-4.047921558	NoSig
ENST00000657809	-1.30563714	0.551136452	-4.578964244	1.22E-05	0.001127054	3.056317883	Down
NONHSAT212231.1	-1.304857441	1.075642117	-2.709371306	0.00780581	0.094146358	-2.801518859	NoSig
ENST00000467896	-1.304495901	0.458557108	-4.444600248	2.09E-05	0.001671901	2.561131429	Down
MSTRG.102202.31	-1.304309895	0.75499183	-2.854999543	0.005133404	0.073102947	-2.434052963	NoSig
MSTRG.179911.1	-1.303286233	0.445450015	-3.944482674	0.000140138	0.006660488	0.810036844	Down
NONHSAT203659.1	-1.303259616	0.811498316	-2.348633765	0.020604168	0.178965614	-3.638555099	NoSig
MSTRG.79066.11	-1.303232847	0.799955649	-3.39168389	0.000961976	0.024399798	-0.9407706	Down
MSTRG.126912.14	-1.300102447	0.795034247	-3.157098128	0.002050022	0.041320786	-1.619733784	Down
NONHSAT108937.2	1.299116492	1.942520099	2.177954124	0.031516005	0.235864283	-3.997073428	NoSig
NONHSAT164139.1	-1.298888051	1.269599952	-2.079561979	0.039858774	0.246991694	-4.192499518	NoSig
ENST00000652620	-1.298733002	0.309009946	-5.158036352	1.09E-06	0.000209515	5.298697034	Down
NONHSAT161841.1	-1.298606409	2.040776489	-1.700047388	0.091910235	0.369707157	-4.86727583	NoSig
MSTRG.12267.1	1.298113307	3.58855792	1.548736744	0.124279098	0.453058678	-5.100543447	NoSig
NONHSAT211614.1	1.297543986	1.986264712	1.850813269	0.066843556	0.294587071	-4.614416444	NoSig
NONHSAT150082.1	-1.297487377	0.622634244	-3.530343602	0.000604456	0.018132491	-0.521034506	Down
ENST00000429730	-1.297313133	2.577437572	-1.55664653	0.122388683	0.449246004	-5.088862832	NoSig
MSTRG.34790.3	-1.29724327	4.617010135	-1.816301601	0.072011131	0.311318161	-4.67408282	NoSig
NONHSAT139287.2	1.296073103	2.994126181	1.410320775	0.161228942	0.539166882	-5.295700839	NoSig
NONHSAT168630.1	-1.295849013	2.171656714	-1.400073184	0.16426812	0.546566141	-5.309450848	NoSig
NONHSAT179923.1	-1.295805004	0.846839194	-2.500639097	0.013851109	0.13841098	-3.29878474	NoSig
NONHSAT017461.2	-1.29546111	1.993206492	-1.995379068	0.048440534	0.247021399	-4.353080107	NoSig
NONHSAT136139.2	-1.294993245	1.109156218	-2.634580662	0.009622178	0.107764148	-2.983723049	NoSig
NONHSAT021203.2	-1.293986189	0.38674736	-4.029115333	0.000102596	0.005218667	1.095719724	Down
ENST00000605901	-1.293459157	0.6764923	-3.003456194	0.003296198	0.058633779	-2.042517438	NoSig
NONHSAT121061.2	-1.289804397	0.335770882	-3.675715319	0.00036637	0.013141808	-0.066764934	Down
NONHSAT193858.1	-1.289728236	3.71671128	-1.38034935	0.170240542	0.55825537	-5.335643663	NoSig
ENST00000664276	-1.288748866	0.566494659	-3.24020971	0.001574743	0.034157126	-1.383742098	Down
NONHSAT223580.1	-1.288460109	0.789578794	-2.977275097	0.003568118	0.061808088	-2.11279078	NoSig
ENST00000411553	-1.287699814	1.887118647	-2.545478546	0.012279114	0.127404416	-3.194931561	NoSig
NONHSAT239725.1	-1.287664707	0.50434566	-3.192093901	0.0018356	0.038191016	-1.520981849	Down
NONHSAT253619.1	-1.28666191	0.419630399	-3.652095333	0.00039779	0.013656864	-0.141547931	Down
NONHSAT149513.1	-1.286162567	0.843084965	-2.351822602	0.020436891	0.177814687	-3.631623877	NoSig
NONHSAT091414.2	-1.28587264	0.900782582	-2.377206433	0.019147591	0.171059099	-3.576147686	NoSig
MSTRG.677.1	-1.283045997	0.854595889	-2.70172849	0.007975988	0.095217266	-2.820342621	NoSig
NONHSAT056345.2	-1.282692155	3.920867497	-1.607827341	0.110701406	0.419141894	-5.011909764	NoSig
NONHSAT208852.1	-1.282445212	0.474774503	-3.244265184	0.001554417	0.03396713	-1.37209762	Down
NONHSAT160433.1	-1.281956391	3.976810225	-1.465359884	0.145637318	0.502764428	-5.22019943	NoSig
NONHSAT184382.1	-1.278284035	1.225810342	-2.03055854	0.044679634	0.246991694	-4.286721627	NoSig
NONHSAT054593.2	-1.27603518	0.962250427	-2.401809972	0.01796723	0.164788282	-3.521865621	NoSig
NONHSAT198504.1	-1.276018144	0.734371901	-2.373604441	0.019326044	0.171739127	-3.584052465	NoSig
NONHSAT108138.2	-1.275331747	0.452090083	-3.526212473	0.000612995	0.018259079	-0.533733018	Down
NONHSAT026877.2	-1.274523011	1.076394376	-2.200194541	0.029855785	0.228869268	-3.951752666	NoSig
NONHSAT160419.1	-1.273427577	3.319775232	-1.776839118	0.078322012	0.330246597	-4.741013374	NoSig
NONHSAT054285.2	-1.273310012	2.497736708	-1.545013868	0.125176809	0.45534898	-5.106021435	NoSig
NONHSAT169062.1	-1.273235411	1.698588223	-2.108450427	0.037231839	0.246991694	-4.135982857	NoSig
MSTRG.205963.1	-1.272990032	1.767257411	-2.457866972	0.01551601	0.150307643	-3.396318083	NoSig
NONHSAT213126.1	1.272581164	4.035162161	1.764444258	0.080395942	0.336658008	-4.761749748	NoSig
NONHSAT151599.1	-1.272447642	0.683029082	-2.602979171	0.010498407	0.114541086	-3.059364588	NoSig
NONHSAT094014.2	-1.272250459	1.365680927	-1.989809018	0.049060056	0.247021399	-4.363488112	NoSig
NONHSAT177422.1	-1.271457363	1.132371626	-2.266838777	0.025328868	0.206334631	-3.813434006	NoSig
NONHSAT036790.2	-1.271242629	0.583047193	-3.381104586	0.000996167	0.025083957	-0.972241226	Down
NONHSAT059462.2	-1.271212544	2.777122765	-1.838721454	0.068617749	0.299801017	-4.635441712	NoSig
MSTRG.69500.16	-1.270804335	0.731084239	-2.878954126	0.004784384	0.070891996	-2.372022179	NoSig
ENST00000425081	-1.270076068	1.663339912	-1.9553114	0.053048994	0.254864076	-4.427346503	NoSig
NONHSAT252194.1	1.269991792	7.875923062	1.826025699	0.070522593	0.306538473	-4.657377829	NoSig
NONHSAT014042.2	-1.269766078	5.641138205	-1.186329986	0.238014012	0.690041004	-5.574093003	NoSig
NONHSAT131667.2	-1.269463252	0.453243176	-3.366685268	0.001044609	0.025788691	-1.015007106	Down
NONHSAT157681.1	-1.269373574	2.135815022	-1.727194655	0.086902134	0.35538977	-4.823242429	NoSig
NONHSAT163396.1	-1.267292083	0.4811493	-2.802914539	0.005974113	0.079817664	-2.567389312	NoSig
MSTRG.90054.18	-1.266642078	0.823427241	-2.869775803	0.004915457	0.071539893	-2.3958421	NoSig
NONHSAT150177.1	-1.266378902	0.619576949	-3.30075786	0.001295573	0.030101065	-1.208651318	Down
ENST00000605085	-1.265324374	2.381535595	-1.934563849	0.055577802	0.26105089	-4.465251335	NoSig
NONHSAT156969.1	-1.264974667	0.371547579	-3.402555771	0.000927988	0.023680816	-0.908347154	Down
NONHSAT168455.1	-1.264138103	4.384896089	-1.639495504	0.10392894	0.401589238	-4.963107186	NoSig
NONHSAT039415.2	-1.264104363	8.937481318	-1.594352068	0.11368831	0.426934693	-5.032400887	NoSig
MSTRG.168832.1	-1.263710461	0.591554465	-3.57849136	0.000512868	0.016284361	-0.372170489	Down
NONHSAT213842.1	-1.262614796	0.374323074	-4.197107609	5.46E-05	0.003253783	1.675880763	Down
NONHSAT209835.1	-1.259398061	1.938449328	-1.672720868	0.097186264	0.383624679	-4.910932123	NoSig
NONHSAT220690.1	1.258969197	1.103133722	2.359636019	0.020032086	0.175390916	-3.614604874	NoSig
ENST00000446309	-1.25783504	0.304656569	-4.83475573	4.30E-06	0.000549255	4.025908331	Down
NONHSAT162425.1	-1.255109602	0.248760462	-4.378672168	2.71E-05	0.001988502	2.321857069	Down
NONHSAT156862.1	-1.254148937	6.542838483	-1.71094843	0.089871676	0.364010205	-4.849673488	NoSig
NONHSAT028461.2	-1.253816908	0.574260825	-2.496078548	0.014020679	0.139009455	-3.309255558	NoSig
NONHSAT036974.2	1.253487925	5.353748922	1.339682845	0.18307289	0.585314966	-5.388514903	NoSig
NONHSAT244075.1	-1.251409923	0.64631394	-3.120454217	0.002299338	0.044776731	-1.722167778	Down
NONHSAT023216.2	-1.250611218	1.047225171	-2.646150907	0.009318266	0.105762315	-2.95582789	NoSig
MSTRG.105146.7	-1.249818205	0.380817915	-4.325350449	3.33E-05	0.002334979	2.130153161	Down
ENST00000450535	1.243541769	1.357769783	1.944601139	0.054341974	0.257874286	-4.446960714	NoSig
NONHSAT180425.1	-1.243147728	3.124667868	-2.025877986	0.045165158	0.246991694	-4.29561247	NoSig
ENST00000602813	1.240115439	9.461201706	3.247976813	0.001536028	0.033710611	-1.361429948	Up
NONHSAT174835.1	-1.238483151	2.208743829	-1.489044995	0.139298923	0.489170473	-5.186854022	NoSig
NONHSAT160630.1	-1.236659875	0.630381417	-2.550430906	0.012115706	0.126731622	-3.183360982	NoSig
MSTRG.97537.8	-1.236037342	0.753999128	-2.550976778	0.012097815	0.126718778	-3.1820844	NoSig
NONHSAT208825.1	-1.235828544	6.10848407	-1.365733454	0.174771618	0.568456275	-5.354821854	NoSig
NONHSAT039380.2	-1.235176698	2.054915085	-1.446248691	0.150912985	0.515435793	-5.246730837	NoSig
MSTRG.132806.7	1.235018555	3.193601655	1.684049552	0.094969942	0.378312691	-4.89291507	NoSig
NONHSAT250354.1	-1.234420677	2.125193564	-1.682054407	0.095357264	0.379169276	-4.896096505	NoSig
NONHSAT061249.2	-1.233428939	1.926823457	-1.532480228	0.12823679	0.462042411	-5.124371206	NoSig
NONHSAT148817.1	-1.233388486	2.703476019	-1.477625094	0.14232762	0.496471988	-5.202995774	NoSig
ENST00000508096	-1.233079152	0.618725661	-2.895222489	0.004559908	0.068801232	-2.329642007	NoSig
NONHSAT240559.1	-1.232897257	0.519913042	-3.163494925	0.002009166	0.040797595	-1.601750483	Down
NONHSAT213605.1	-1.232650944	0.636117668	-2.968756044	0.003660963	0.062702237	-2.135544652	NoSig
NONHSAT152502.1	-1.232644182	0.546478028	-3.347235758	0.001113455	0.026965823	-1.072457764	Down
NONHSAT060030.2	-1.231525739	0.689195057	-2.970277981	0.003644214	0.062697802	-2.131483704	NoSig
NONHSAT184447.1	1.230975803	11.53589346	5.265671236	6.86E-07	0.000149112	5.733478727	Up
NONHSAT157367.1	-1.229734267	2.701042566	-1.247557613	0.214807255	0.649990019	-5.502623363	NoSig
MSTRG.165426.22	-1.229144204	1.610254059	-1.550749645	0.123795845	0.451890178	-5.097576334	NoSig
NONHSAT113180.2	-1.227425776	0.267742418	-4.800355751	4.96E-06	0.000594609	3.893523627	Down
NONHSAT185681.1	-1.226244072	1.410585954	-1.844574155	0.067754162	0.296966296	-4.625281178	NoSig
ENST00000621933	-1.225933297	0.516550896	-3.715455181	0.00031875	0.011999671	0.059896725	Down
NONHSAT229092.1	-1.224910592	0.546347914	-2.922138658	0.004209643	0.066091254	-2.259075807	NoSig
MSTRG.91044.1	-1.224741682	0.64217184	-2.577525181	0.011255799	0.120386394	-3.119706437	NoSig
NONHSAT103359.2	-1.223988893	1.110381677	-2.531517198	0.012750487	0.130601411	-3.227443213	NoSig
NONHSAT108540.2	-1.223943587	0.796019388	-2.405480326	0.017796794	0.163844698	-3.513724793	NoSig
ENST00000588548	1.222066398	3.366572478	1.877512799	0.063061322	0.283669003	-4.567533653	NoSig
NONHSAT026276.2	-1.221347402	0.360611349	-3.412020897	0.000899319	0.023380763	-0.880051153	Down
MSTRG.10713.2	-1.221235013	0.269707933	-4.563780937	1.30E-05	0.001183588	2.9998622	Down
NONHSAT199884.1	-1.221055442	6.195533925	-1.571558448	0.11888678	0.440046006	-5.066687315	NoSig
ENST00000412095	-1.220494312	2.423095966	-1.585240804	0.115744099	0.4315646	-5.046162684	NoSig
MSTRG.126138.3	-1.219763227	0.625124803	-2.852635713	0.005169081	0.073336331	-2.440150034	NoSig
NONHSAT254409.1	-1.219120029	0.577648708	-2.457986299	0.015511127	0.150307643	-3.396048071	NoSig
NONHSAT029656.2	-1.218888261	0.41968423	-3.142582809	0.002145612	0.042712848	-1.660428617	Down
ENST00000678985	-1.218095457	0.917613523	-3.44191749	0.000814135	0.022083777	-0.79026119	Down
NONHSAT252781.1	-1.217077672	0.372987818	-4.220755858	4.98E-05	0.003081803	1.758919183	Down
NONHSAT000356.2	-1.216515505	0.560605655	-3.500885114	0.000667882	0.019422208	-0.611328231	Down
MSTRG.212282.12	-1.216175119	1.868485472	-2.183234598	0.031114722	0.233921804	-3.986351184	NoSig
NONHSAT181394.1	-1.215648241	10.10195645	-1.737904624	0.084988791	0.349727957	-4.805689115	NoSig
NONHSAT125684.2	-1.215608274	2.072662897	-1.463372759	0.146179109	0.503623706	-5.22297368	NoSig
MSTRG.157343.2	-1.215435436	0.512801101	-3.512347771	0.000642491	0.018755554	-0.576265111	Down
ENST00000665209	-1.215285843	1.378729885	-2.433349851	0.01654882	0.156419331	-3.451546734	NoSig
NONHSAT200315.1	-1.215263323	0.329397737	-4.130666444	7.02E-05	0.00395288	1.444373767	Down
NONHSAT229432.1	-1.215152924	3.83142286	-1.520442909	0.131230786	0.469179366	-5.141859637	NoSig
NONHSAT208774.1	-1.214956721	1.859236923	-1.738379965	0.084904678	0.349691634	-4.804907667	NoSig
ENST00000518481	-1.21438858	0.913796454	-2.316878841	0.022337081	0.190215375	-3.707113765	NoSig
NONHSAT150343.1	-1.212356242	1.481364635	-1.621697903	0.107692816	0.41116484	-4.990645924	NoSig
NONHSAT252072.1	1.211279018	0.971205699	1.78076988	0.0776736	0.327876156	-4.734408695	NoSig
NONHSAT183103.1	-1.208821124	0.795306557	-2.908901117	0.004378693	0.067268224	-2.293850351	NoSig
MSTRG.21814.25	-1.208373586	0.588784589	-2.924802605	0.004176357	0.066077292	-2.252061447	NoSig
NONHSAT013838.2	-1.207212248	1.121720032	-1.758692133	0.081373645	0.339630014	-4.771326412	NoSig
NONHSAT169769.1	-1.206763722	6.775930148	-1.21066882	0.228582686	0.674004278	-5.546101778	NoSig
ENST00000469754	-1.204507895	0.645997223	-3.292722649	0.001329753	0.030642752	-1.232039618	Down
NONHSAT166505.1	-1.203926682	1.069824653	-2.287521288	0.024052128	0.199292848	-3.769745039	NoSig
MSTRG.177380.3	-1.203685571	0.238568311	-5.676752647	1.10E-07	4.20E-05	7.440607752	Down
MSTRG.56080.11	-1.203609804	1.046578459	-2.461198736	0.015380186	0.149277122	-3.388774577	NoSig
NONHSAT155662.1	-1.203390785	5.705067192	-1.241029823	0.21719974	0.653575513	-5.51040961	NoSig
NONHSAT031439.2	-1.201713591	3.179750829	-1.474982795	0.143035638	0.497588291	-5.206713603	NoSig
MSTRG.103480.8	-1.201623081	0.54386318	-3.570617733	0.00052689	0.016522617	-0.396622894	Down
NONHSAT120566.2	-1.201286683	0.938198701	-2.395492302	0.018263991	0.166333553	-3.535852036	NoSig
NONHSAT075620.2	-1.201009858	0.671206039	-2.665314503	0.008833947	0.101630485	-2.909389882	NoSig
NONHSAT078875.2	1.200552163	3.767293897	1.716612682	0.08882708	0.360739934	-4.840485135	NoSig
NONHSAT017203.2	-1.199781465	4.348058407	-1.528204278	0.129294107	0.464768158	-5.130598646	NoSig
MSTRG.98557.10	-1.198643392	1.789212924	-2.210999069	0.02907711	0.225260258	-3.929583737	NoSig
NONHSAT195345.1	-1.198064275	0.773369034	-2.662347058	0.00890742	0.102166627	-2.916599926	NoSig
NONHSAT181976.1	-1.197119543	0.588107987	-2.636067669	0.009582624	0.10755877	-2.980143975	NoSig
NONHSAT211818.1	-1.19569748	2.510273692	-1.398196571	0.164829384	0.547355917	-5.311958377	NoSig
NONHSAT211856.1	1.194816245	4.640203871	1.714565867	0.089203401	0.36188858	-4.843808724	NoSig
NONHSAT152122.1	-1.194308254	0.407642048	-3.457764671	0.000772118	0.021390064	-0.742412344	Down
NONHSAT244040.1	1.192814476	2.720407775	1.53738235	0.127033033	0.459505371	-5.117211326	NoSig
MSTRG.141358.17	-1.192182429	0.640589506	-2.763798375	0.006686181	0.085490352	-2.666131513	NoSig
NONHSAT177417.1	-1.190739936	0.570828824	-2.868293418	0.004936933	0.07178376	-2.399683127	NoSig
NONHSAT156244.1	-1.190382511	0.413887131	-3.452124702	0.000786832	0.021640028	-0.759461755	Down
MSTRG.169276.1	-1.190234022	1.1483065	-2.207057449	0.029359103	0.226316573	-3.937682716	NoSig
NONHSAT203563.1	-1.18916446	3.790381647	-1.316205846	0.190804685	0.601066373	-5.418341571	NoSig
NONHSAT231767.1	-1.187771998	0.916474588	-2.508221066	0.013573255	0.136956985	-3.281339247	NoSig
ENST00000663232	-1.187411297	2.383951809	-1.992521152	0.048757565	0.247021399	-4.358423685	NoSig
NONHSAT149850.1	-1.187310845	2.247254605	-1.798550905	0.074795603	0.319272052	-4.704360271	NoSig
MSTRG.103481.5	-1.185723277	0.825152583	-3.357942054	0.001075048	0.026286836	-1.040866445	Down
NONHSAT069958.2	-1.185202717	1.56603482	-2.012339775	0.046594955	0.246991694	-4.32122164	NoSig
NONHSAT177517.1	-1.185133063	6.480551769	-1.645584896	0.10266573	0.398428958	-4.953619245	NoSig
NONHSAT204475.1	-1.183743658	1.085402426	-2.310237529	0.022715338	0.192681305	-3.721345606	NoSig
ENST00000556895	-1.182635053	0.484098711	-3.522856307	0.000620015	0.018381702	-0.544040744	Down
NONHSAT247589.1	-1.182407876	0.466206465	-3.33983382	0.001140756	0.027452137	-1.094251048	Down
NONHSAT189122.1	-1.182141728	0.402632167	-3.72983646	0.000303012	0.011550133	0.105992549	Down
ENST00000564834	-1.178677048	0.929217653	-2.614113069	0.010181803	0.112051409	-3.032806047	NoSig
MSTRG.70384.10	1.178534752	1.510089377	1.89364726	0.060863854	0.277315266	-4.538897729	NoSig
NONHSAT132966.2	-1.178530177	9.777288263	-3.383234083	0.000989195	0.02499113	-0.965912908	Down
NONHSAT060226.2	1.177330683	7.478696891	1.056880323	0.292850953	0.772186226	-5.713640221	NoSig
NONHSAT155196.1	-1.176959298	0.395802656	-3.256787977	0.001493185	0.033062979	-1.33606554	Down
NONHSAT150858.1	-1.176831817	0.622411534	-2.916973063	0.004274884	0.066362286	-2.272661656	NoSig
ENST00000548231	-1.176361471	0.638415955	-3.525140265	0.000615229	0.01827544	-0.537026915	Down
ENST00000310771	-1.176238189	1.191185724	-2.681580627	0.008440865	0.098827652	-2.869742999	NoSig
ENST00000662322	-1.175948841	1.05828315	-2.473619168	0.014883149	0.145474174	-3.360572871	NoSig
NONHSAT108661.2	-1.175811949	0.746033909	-2.384176184	0.018806431	0.169046699	-3.560821541	NoSig
NONHSAT178682.1	-1.17429574	0.673661379	-3.200146336	0.00178931	0.037381347	-1.498131965	Down
NONHSAT237991.1	-1.174088116	0.809648267	-2.372520458	0.019380035	0.171966715	-3.586429216	NoSig
MSTRG.164726.1	-1.173317884	0.674291996	-2.722140125	0.007528835	0.091825226	-2.769966719	NoSig
NONHSAT173752.1	-1.173289197	3.324801787	-1.383995019	0.169124372	0.556856952	-5.330829306	NoSig
MSTRG.59672.15	-1.172641258	0.617990091	-3.301372591	0.001292992	0.030101065	-1.206860093	Down
NONHSAT060155.2	-1.17260541	2.720327992	-1.32464979	0.187996212	0.595673831	-5.407672615	NoSig
NONHSAT155028.1	-1.171448938	6.634124377	-1.295006374	0.197993421	0.615804078	-5.444835939	NoSig
NONHSAT160124.1	-1.169852105	2.687302805	-1.555132276	0.122748812	0.449544272	-5.091103378	NoSig
NONHSAT067525.2	-1.169426298	1.683888299	-1.565349443	0.120335104	0.444109826	-5.075945271	NoSig
NONHSAT147592.2	-1.168247315	0.499926228	-2.875605907	0.004831823	0.071093976	-2.380719148	NoSig
NONHSAT108558.2	-1.168176218	1.352931286	-2.182272445	0.031187507	0.234353159	-3.98830665	NoSig
ENST00000631211	1.168003271	6.036272038	4.969004262	2.45E-06	0.000383681	4.548262441	Up
NONHSAT214022.1	-1.167771078	2.657776968	-1.533751626	0.127923728	0.461219857	-5.122516346	NoSig
MSTRG.135274.11	-1.166528857	0.611106632	-3.07047131	0.00268494	0.050538687	-1.860280474	NoSig
NONHSAT073009.2	-1.166195255	1.714135936	-1.783017219	0.077304879	0.326942123	-4.730626414	NoSig
NONHSAT009584.2	-1.165589705	0.413954522	-3.291009444	0.001337149	0.030720092	-1.237020275	Down
NONHSAT236955.1	-1.163896364	1.543531372	-1.987985112	0.049264378	0.247036571	-4.366890326	NoSig
NONHSAT122291.2	-1.161868456	2.039195058	-1.722266157	0.087794379	0.358075814	-4.831285603	NoSig
NONHSAT028952.2	-1.161590421	0.871650232	-2.496879836	0.013990752	0.138803223	-3.307417069	NoSig
NONHSAT176083.1	-1.159952609	0.866225822	-2.053490304	0.042364867	0.246991694	-4.242887751	NoSig
MSTRG.104722.1	-1.159938927	0.430759185	-3.477322665	0.000723074	0.020517211	-0.683117289	Down
NONHSAT206724.1	-1.159875	0.408355375	-3.54005331	0.000584827	0.01764875	-0.491141945	Down
NONHSAT156089.1	-1.159336931	2.193083184	-1.428835238	0.155847408	0.52649561	-5.270613595	NoSig
NONHSAT114438.2	-1.15883998	2.597155362	-1.410913872	0.161054371	0.538820045	-5.294902075	NoSig
NONHSAT168191.1	-1.157163076	1.168347688	-2.358756515	0.020077295	0.175390916	-3.61652313	NoSig
NONHSAT199864.1	-1.156884309	0.87539008	-2.012329908	0.046596011	0.246991694	-4.321240247	NoSig
ENST00000654412	-1.154453023	0.712963364	-2.807156403	0.005901209	0.079655732	-2.55660938	NoSig
NONHSAT159621.1	-1.15434267	0.436999068	-3.200459345	0.001787533	0.037381347	-1.497242801	Down
MSTRG.60062.11	-1.154215909	0.497032096	-3.268628406	0.001437369	0.032290901	-1.301892258	Down
NONHSAT001387.2	-1.153576855	1.338607579	-1.654529264	0.100832746	0.39413139	-4.939622307	NoSig
NONHSAT216466.1	-1.153381258	1.316946067	-1.845611597	0.067602033	0.296470392	-4.623476972	NoSig
MSTRG.103481.10	-1.153132246	0.556786816	-3.03317576	0.00301078	0.054578015	-1.962117333	NoSig
NONHSAT007713.2	-1.152224459	0.859515924	-2.391612295	0.018448395	0.167311655	-3.54442541	NoSig
NONHSAT172370.1	-1.151612131	0.503726562	-4.514125852	1.59E-05	0.001372739	2.816113614	Down
NONHSAT176434.1	-1.151363723	2.546316781	-1.527164397	0.129552274	0.465476148	-5.132110597	NoSig
NONHSAT157435.1	1.15103228	1.679880603	1.572228136	0.118731399	0.439577858	-5.065686683	NoSig
NONHSAT097221.2	-1.150633827	0.758780193	-2.396609315	0.018211207	0.165952212	-3.533381537	NoSig
MSTRG.40294.1	-1.149939244	1.192117216	-2.462412757	0.015330959	0.148989493	-3.38602362	NoSig
NONHSAT254267.1	-1.149721652	0.811254892	-2.521074729	0.013113595	0.133197301	-3.251656778	NoSig
ENST00000618234	-1.149308451	0.577929665	-3.239821111	0.001576704	0.034157126	-1.384857254	Down
NONHSAT198942.1	-1.149255126	1.604577488	-1.814294554	0.072321589	0.312482684	-4.677520275	NoSig
ENST00000602361	-1.148600476	2.939070185	-1.505893972	0.134922493	0.479000046	-5.162820712	NoSig
NONHSAT168527.1	-1.148463467	0.740557124	-2.219518865	0.028475645	0.22301034	-3.912032769	NoSig
NONHSAT006342.2	-1.147350233	0.825416362	-2.086007555	0.039259228	0.246991694	-4.179951836	NoSig
ENST00000531511	-1.145267572	0.475026063	-3.212396164	0.001720974	0.036446381	-1.46328036	Down
NONHSAT116286.2	-1.145164684	0.565777964	-2.946451518	0.003914695	0.064296548	-2.194856623	NoSig
NONHSAT148032.2	-1.144575132	0.29241704	-4.218545081	5.03E-05	0.003082889	1.751142152	Down
MSTRG.83132.12	-1.144469787	0.746488223	-2.545474642	0.012279244	0.127404416	-3.194940673	NoSig
NONHSAT183953.1	-1.144130222	1.749234562	-1.911016558	0.058570436	0.271253885	-4.50781409	NoSig
NONHSAT037793.2	-1.144118149	2.300034322	-1.293760991	0.198421893	0.616774862	-5.446379412	NoSig
MSTRG.160004.17	-1.143780838	0.504918512	-3.195422169	0.001816333	0.03784194	-1.511543197	Down
NONHSAT055471.2	-1.1437018	0.371859643	-3.787400981	0.000247097	0.009889728	0.291868789	Down
NONHSAT028785.2	-1.14369084	2.730656106	-1.327559302	0.187035699	0.593619771	-5.403981139	NoSig
NONHSAT097654.2	-1.143461617	9.531260505	-2.187892965	0.030764413	0.232630547	-3.976872439	NoSig
NONHSAT003292.2	-1.142388399	1.749658688	-1.565554092	0.120287145	0.444040579	-5.075640686	NoSig
NONHSAT220516.1	-1.142356229	0.372905521	-3.29127356	0.001336006	0.030720092	-1.236252569	Down
ENST00000454385	-1.142304667	0.579548017	-2.87686721	0.004813902	0.071082165	-2.377443944	NoSig
MSTRG.140546.2	-1.142028655	0.30217269	-3.846395297	0.00020005	0.008498776	0.484610439	Down
NONHSAT141813.2	-1.141538366	1.635858921	-1.999212064	0.048018091	0.247008014	-4.345902211	NoSig
NONHSAT204524.1	-1.140483879	2.261696666	-1.550690573	0.123810005	0.451890178	-5.097663461	NoSig
NONHSAT199659.1	-1.140441665	2.179767195	-1.440410517	0.152553714	0.519290385	-5.25476898	NoSig
NONHSAT204565.1	-1.139646815	0.791773166	-2.379800514	0.019019979	0.170420656	-3.570448144	NoSig
NONHSAT246858.1	-1.139540599	0.39326752	-5.119465554	1.29E-06	0.00023665	5.144196243	Down
NONHSAT174777.1	-1.139216986	5.84894799	-1.656838712	0.100363785	0.392904198	-4.935996567	NoSig
NONHSAT151593.1	-1.138830062	0.573892595	-2.358906887	0.020069559	0.175390916	-3.616195206	NoSig
NONHSAT160517.1	-1.138414556	1.825861064	-1.577532504	0.117506367	0.436423526	-5.057746642	NoSig
NONHSAT079419.2	-1.13815789	2.95069314	-1.229155408	0.221601501	0.661611822	-5.524471433	NoSig
NONHSAT086844.2	-1.137404792	0.874258696	-2.170353732	0.032101482	0.238510716	-4.012464641	NoSig
NONHSAT161885.1	-1.13730876	0.595626965	-2.623564973	0.009919818	0.110204902	-3.010181417	NoSig
NONHSAT029107.2	-1.136569546	0.225266036	-4.413751739	2.36E-05	0.001830177	2.448865033	Down
NONHSAT171212.1	-1.134828376	0.425632762	-3.201319486	0.001782658	0.037344966	-1.494799027	Down
ENST00000669726	-1.13245759	0.540354511	-2.436284405	0.016422055	0.156199523	-3.444962288	NoSig
ENST00000613502	-1.132322663	0.396693617	-4.509301208	1.62E-05	0.0013807	2.798332504	Down
NONHSAT024525.2	-1.131994975	2.563311064	-1.157186961	0.249669295	0.707908336	-5.6068806	NoSig
ENST00000655550	-1.130266786	0.865192353	-2.61920317	0.010039952	0.110999951	-3.020631009	NoSig
NONHSAT129506.2	-1.12890096	0.730498756	-3.050181335	0.002857919	0.052814211	-1.915812629	NoSig
MSTRG.103480.17	-1.128872131	0.607971775	-2.848926933	0.005225513	0.073656008	-2.44970742	NoSig
NONHSAT106890.2	-1.128787781	1.225572985	-1.891519701	0.06114989	0.27803548	-4.542686908	NoSig
NONHSAT196327.1	1.128416152	2.259599102	1.617699816	0.108553211	0.413366498	-4.996792915	NoSig
NONHSAT202812.1	-1.128039422	0.701249981	-2.545437432	0.012280479	0.127404416	-3.195027536	NoSig
NONHSAT204298.1	-1.127373646	1.545608749	-1.64300144	0.103200133	0.39973504	-4.957648639	NoSig
NONHSAT151337.1	-1.127301648	1.371017778	-1.902587838	0.059674105	0.274360175	-4.522931038	NoSig
NONHSAT253326.1	-1.127174366	0.390924433	-3.792436274	0.000242703	0.009765259	0.308231246	Down
ENST00000558457	-1.126814181	1.147244252	-2.116499295	0.036527076	0.246991694	-4.120108384	NoSig
MSTRG.25478.1	-1.126279366	0.557802778	-2.765609894	0.006651567	0.085442304	-2.661585168	NoSig
NONHSAT062836.2	-1.126249712	0.615554525	-2.679396162	0.008492716	0.099281877	-2.875079655	NoSig
NONHSAT027907.2	-1.125901604	0.95864075	-2.193090634	0.030377603	0.231237722	-3.966274525	NoSig
NONHSAT059757.2	-1.125790647	0.51841601	-4.018681973	0.000106642	0.005388409	1.06025925	Down
NONHSAT159262.1	-1.125168527	0.449319509	-2.734125672	0.007277009	0.089688837	-2.740232595	NoSig
NONHSAT179541.1	-1.124937914	1.105841762	-2.207703402	0.029312727	0.226149159	-3.936356359	NoSig
NONHSAT104042.2	1.124704292	1.392750456	1.565595946	0.120277338	0.444040579	-5.075578389	NoSig
NONHSAT167135.1	-1.124415765	0.934185827	-2.243103728	0.026866951	0.214405083	-3.863126544	NoSig
NONHSAT162173.1	-1.124005428	0.762100555	-2.210029114	0.029146283	0.225460672	-3.931577961	NoSig
ENST00000663009	-1.123816365	3.512030487	-1.917414837	0.057744151	0.268572109	-4.496297069	NoSig
NONHSAT152085.1	-1.123770554	0.566129245	-2.958838029	0.003771857	0.063475687	-2.161965412	NoSig
NONHSAT067277.2	-1.123587013	0.828363567	-2.036469291	0.044072881	0.246991694	-4.27546685	NoSig
NONHSAT018825.2	-1.123338664	5.914678295	-1.34537759	0.181233368	0.581353755	-5.381203069	NoSig
NONHSAT164152.1	-1.122514176	3.086825178	-1.339323803	0.183189336	0.585443711	-5.388974893	NoSig
MSTRG.193572.33	1.122464978	1.040364504	2.304384362	0.023053372	0.194033609	-3.733857849	NoSig
NONHSAT179450.1	-1.122192663	1.25987521	-1.831421501	0.069707713	0.303864891	-4.648072241	NoSig
MSTRG.126854.1	-1.12218963	2.972951207	-1.709283377	0.090180643	0.364581976	-4.85236901	NoSig
ENST00000666376	1.12176208	2.839727412	1.688366338	0.094136288	0.375877868	-4.886019334	NoSig
MSTRG.50099.3	-1.120656538	0.353511078	-4.053444483	9.37E-05	0.004932379	1.178670905	Down
NONHSAT238373.1	-1.119503999	1.079622679	-1.730358743	0.086333234	0.353919719	-4.818067264	NoSig
NONHSAT222572.1	-1.118441745	0.864822267	-2.157395975	0.033121445	0.242639339	-4.038591149	NoSig
MSTRG.212091.7	-1.118159815	0.552028449	-2.789198679	0.006215508	0.08164768	-2.602149321	NoSig
NONHSAT134606.2	-1.117554926	0.278716634	-3.978647328	0.000123627	0.006024258	0.924821187	Down
NONHSAT121375.2	-1.11735643	1.530667624	-2.238272067	0.027189881	0.215943026	-3.873183966	NoSig
NONHSAT184252.1	-1.116704404	0.62026229	-2.264814086	0.025456992	0.206982913	-3.81769152	NoSig
NONHSAT138520.2	-1.115449988	0.327440439	-3.729034919	0.000303869	0.011553858	0.103419792	Down
ENST00000471244	-1.115318502	0.634283045	-2.977985321	0.003560476	0.061746045	-2.11089132	NoSig
NONHSAT172866.1	-1.115047338	0.561086226	-2.444004902	0.016092672	0.153656246	-3.427605403	NoSig
MSTRG.605.10	-1.114872852	2.079477195	-1.496701299	0.137296699	0.483927113	-5.175965253	NoSig
NONHSAT192985.1	-1.114630501	0.535772581	-3.177216644	0.001924067	0.039491413	-1.56307294	Down
NONHSAT220534.1	-1.114554574	0.770642668	-2.134735218	0.034972822	0.246991694	-4.083936666	NoSig
MSTRG.137873.12	-1.114290907	0.486011603	-2.899412333	0.004503682	0.068223611	-2.318694123	NoSig
NONHSAT062851.2	-1.114169357	0.37295227	-2.693610252	0.008160433	0.096585239	-2.8402865	NoSig
NONHSAT230537.1	-1.112146997	0.611717736	-2.719471862	0.007585965	0.092226169	-2.776570756	NoSig
MSTRG.141358.2	-1.112002426	0.654521257	-2.820244177	0.005681365	0.077807096	-2.523260564	NoSig
NONHSAT150615.1	-1.111475862	0.835516485	-2.10959603	0.037130819	0.246991694	-4.133726826	NoSig
NONHSAT160440.1	-1.110638293	2.201132234	-1.312174212	0.192156604	0.603450296	-5.423412256	NoSig
NONHSAT015729.2	-1.108436972	0.382313363	-2.951365712	0.003857441	0.064296548	-2.181821469	NoSig
MSTRG.210417.6	-1.108212426	0.355351184	-3.312076572	0.001248817	0.02940133	-1.175626877	Down
ENST00000620635	-1.108109941	0.662907486	-2.547875165	0.01219979	0.127086717	-3.189334644	NoSig
NONHSAT208350.1	-1.107869981	0.704486767	-2.280046599	0.024506865	0.202238153	-3.785575853	NoSig
MSTRG.14744.33	-1.107867083	1.328293956	-2.368283778	0.019592339	0.173042905	-3.595709227	NoSig
NONHSAT188833.1	-1.10729832	0.40680881	-3.655867821	0.000392606	0.01351349	-0.129629026	Down
MSTRG.21814.36	-1.107212579	0.727078382	-2.865582107	0.004976435	0.07222004	-2.406704035	NoSig
NONHSAT213846.1	-1.107023399	0.227517191	-4.119222735	7.33E-05	0.004051805	1.404768692	Down
NONHSAT185791.1	-1.106811867	0.562963206	-2.57867443	0.01122057	0.120263322	-3.116993281	NoSig
NONHSAT239601.1	-1.106225033	1.375015621	-1.594691272	0.113612341	0.426754779	-5.031887095	NoSig
MSTRG.113800.1	-1.105552664	0.594484471	-2.798472246	0.006051342	0.080239638	-2.578663509	NoSig
ENST00000499452	-1.105008635	1.677999626	-1.976986653	0.050511867	0.249345985	-4.387344798	NoSig
ENST00000358234	-1.103224157	0.669694537	-2.303241665	0.023119879	0.194378245	-3.736297224	NoSig
NONHSAT246489.1	-1.102369599	2.662415723	-1.317455823	0.190386977	0.600123426	-5.416766385	NoSig
NONHSAT202555.1	-1.099280982	1.592313446	-1.537625977	0.126973442	0.459466829	-5.116854922	NoSig
ENST00000607746	-1.098577412	1.500284275	-2.294236302	0.023649947	0.197705142	-3.75548309	NoSig
NONHSAT151596.1	-1.098507183	0.824199668	-2.363929064	0.019812701	0.174583643	-3.605232209	NoSig
MSTRG.38104.4	-1.097232785	0.268559834	-4.46453348	1.93E-05	0.001561629	2.633959376	Down
NONHSAT180132.1	-1.096815445	0.37475378	-2.920407021	0.004231411	0.066091254	-2.263632407	NoSig
NONHSAT222968.1	-1.096061989	1.126498622	-2.092932097	0.038623793	0.246991694	-4.166431857	NoSig
MSTRG.101466.14	-1.095293584	0.365508571	-3.367813242	0.001040741	0.025737617	-1.011667001	Down
NONHSAT047074.2	-1.095115061	6.145632089	-0.960158836	0.339053017	0.792424587	-5.807603393	NoSig
MSTRG.59082.2	-1.093864866	0.502161019	-3.410588533	0.000903604	0.023430858	-0.884337264	Down
MSTRG.126138.2	1.093527815	5.13123835	1.606756929	0.110936352	0.419709197	-5.013543491	NoSig
NONHSAT040750.2	-1.093467351	1.814307336	-1.609962533	0.110233939	0.418091766	-5.008647804	NoSig
NONHSAT182787.1	-1.092899227	0.362937564	-3.438252792	0.000824153	0.022185042	-0.801301315	Down
NONHSAT087141.2	1.091845571	4.650614811	1.379701231	0.170439557	0.558645664	-5.336498265	NoSig
NONHSAT108931.2	-1.091540422	1.159019023	-1.698601264	0.092183476	0.370512283	-4.869602935	NoSig
MSTRG.59193.1	-1.090115703	0.424254339	-3.279062463	0.001389803	0.031492846	-1.271693897	Down
NONHSAT196319.1	-1.088751768	1.601386076	-1.438455202	0.153106291	0.520239851	-5.257454113	NoSig
NONHSAT037172.2	-1.088718455	0.409536206	-3.157387606	0.002048156	0.041320786	-1.618920626	Down
NONHSAT101123.2	-1.088382954	8.701113475	-2.175236868	0.031724247	0.236865033	-4.002581677	NoSig
NONHSAT212891.1	-1.088233563	0.741645592	-2.829222537	0.005534907	0.076458136	-2.50030561	NoSig
NONHSAT185176.1	-1.087952441	2.100789964	-1.346247441	0.180953616	0.580984494	-5.380083573	NoSig
NONHSAT156980.1	-1.086807634	0.612409988	-3.289467835	0.001343837	0.030797004	-1.241500257	Down
NONHSAT175450.1	-1.085848655	0.678693672	-2.352631842	0.020394632	0.177589403	-3.629863572	NoSig
NONHSAT162918.1	-1.084024601	6.745908464	-1.335441534	0.184452009	0.588366269	-5.393941093	NoSig
MSTRG.126917.1	-1.083500369	5.475690626	-1.275085557	0.204929763	0.629864767	-5.469352195	NoSig
NONHSAT085153.2	-1.082524225	3.726059682	-1.069403704	0.2871977	0.763768111	-5.700828137	NoSig
NONHSAT012718.2	-1.079884481	0.362591533	-3.276149683	0.001402932	0.031704586	-1.280132012	Down
MSTRG.102142.6	-1.079723803	2.118374075	-1.522311288	0.130762502	0.467922013	-5.139153819	NoSig
MSTRG.122858.25	-1.079288677	0.398086254	-2.4971891	0.013979216	0.138779307	-3.306707347	NoSig
NONHSAT196489.1	-1.078779425	0.780560084	-2.757880818	0.006800398	0.086189381	-2.680964724	NoSig
NONHSAT192813.1	-1.078611846	1.608543344	-1.44492588	0.151283541	0.516237688	-5.248554856	NoSig
NONHSAT126320.2	-1.078052739	1.501045953	-1.84281715	0.068012457	0.297926689	-4.628334596	NoSig
NONHSAT168969.1	1.077621087	7.623675182	1.356739554	0.177604817	0.575386204	-5.36652516	NoSig
ENST00000659142	-1.077591936	2.522965066	-1.743090438	0.084074826	0.347672081	-4.797152866	NoSig
ENST00000669835	-1.077318431	1.231118933	-2.062241743	0.04150899	0.246991694	-4.226039475	NoSig
NONHSAT097343.2	-1.076760489	0.650357565	-2.165474324	0.032482314	0.239817242	-4.022319737	NoSig
NONHSAT193448.1	1.076160866	3.292771113	1.221141018	0.224608771	0.667398593	-5.533887867	NoSig
ENST00000657779	-1.076136767	1.24723769	-2.457110978	0.015546978	0.150416023	-3.398028473	NoSig
NONHSAT004350.2	-1.075966351	9.488504924	-1.415725669	0.15964342	0.535631319	-5.288409739	NoSig
NONHSAT192873.1	-1.075607851	1.687717196	-1.293531161	0.19850104	0.616878284	-5.446664096	NoSig
NONHSAT195550.1	-1.075572474	0.263894687	-5.049229609	1.74E-06	0.000294659	4.864658735	Down
NONHSAT179441.1	-1.074206944	1.748778545	-1.554302539	0.122946501	0.449817976	-5.092330205	NoSig
MSTRG.204788.1	1.073426428	2.736377928	1.457984749	0.147656022	0.506472808	-5.230477745	NoSig
NONHSAT223532.1	-1.07330105	0.720104471	-1.942588459	0.054587903	0.258315936	-4.450635427	NoSig
NONHSAT135011.2	-1.073296623	3.000252261	-1.107363766	0.270520152	0.740727984	-5.661090912	NoSig
ENST00000658759	-1.072059109	0.461982892	-3.853551433	0.000194961	0.008481724	0.508143875	Down
NONHSAT061304.2	1.070932923	2.880094067	1.093486003	0.276537529	0.749098608	-5.675775589	NoSig
NONHSAT171835.1	-1.070845847	1.668739075	-1.351964802	0.179122945	0.578086508	-5.37270794	NoSig
NONHSAT179665.1	-1.070454278	6.206725172	-1.150652342	0.252337281	0.711757734	-5.614123274	NoSig
NONHSAT207392.1	-1.07032327	0.606590049	-2.46597571	0.015187296	0.147876819	-3.377943023	NoSig
NONHSAT061168.2	-1.068976132	2.29531014	-1.156601072	0.249907687	0.708206554	-5.607531606	NoSig
NONHSAT178064.1	-1.068471753	0.304797059	-3.574098093	0.000520648	0.016427581	-0.38581948	Down
NONHSAT229477.1	-1.067796428	0.330654707	-2.84936551	0.005218811	0.073656008	-2.44857778	NoSig
NONHSAT172825.1	-1.067749969	2.029254391	-1.386009748	0.168509928	0.555334234	-5.32816346	NoSig
ENST00000664676	-1.067263621	1.060578904	-2.098270969	0.038139935	0.246991694	-4.155979668	NoSig
NONHSAT220446.1	-1.067058196	1.380728817	-1.604992201	0.111324565	0.420654735	-5.016234664	NoSig
NONHSAT152301.1	-1.066789717	0.458171083	-2.637055287	0.009556435	0.107423372	-2.977765899	NoSig
NONHSAT160406.1	1.065842151	6.122346954	1.013654246	0.312942593	0.792424587	-5.756726342	NoSig
NONHSAT223056.1	-1.065475767	0.312760373	-2.861988503	0.005029238	0.072395081	-2.416000858	NoSig
NONHSAT155674.1	-1.06464859	0.526858542	-3.073634798	0.002658861	0.050234311	-1.851594431	NoSig
NONHSAT204341.1	-1.063912058	1.055501481	-1.786767265	0.076692826	0.32490841	-4.72430506	NoSig
ENST00000651540	1.063830264	3.248213816	3.171092509	0.001961624	0.040099925	-1.580352228	Up
NONHSAT167156.1	-1.063812125	0.47430938	-2.938535668	0.004008569	0.06449214	-2.215814993	NoSig
MSTRG.122858.22	-1.063444032	0.643524733	-1.918044766	0.057663335	0.268321657	-4.495161242	NoSig
MSTRG.168000.19	1.063277042	2.485489819	1.233449173	0.220002415	0.658695567	-5.519401873	NoSig
NONHSAT162903.1	-1.062228869	6.136463376	-1.458975483	0.147383587	0.505880607	-5.229099912	NoSig
NONHSAT215582.1	1.061350883	2.111419647	1.107366673	0.270518901	0.740727984	-5.661087817	NoSig
NONHSAT194435.1	-1.06088073	0.407491526	-3.215996244	0.001701358	0.036191939	-1.453017023	Down
NONHSAT195352.1	-1.059465445	1.06863551	-1.957454543	0.052793419	0.25425431	-4.423409615	NoSig
NONHSAT179941.1	-1.059412593	1.14180188	-1.721929653	0.087855571	0.358229324	-4.831833975	NoSig
MSTRG.181639.1	-1.059405448	0.886555651	-2.536779351	0.012570949	0.129356202	-3.215207905	NoSig
NONHSAT185921.1	-1.059195384	1.104352592	-1.857224061	0.065918554	0.292460703	-4.603216904	NoSig
NONHSAT200246.1	1.057604807	1.452634268	1.664611545	0.09879835	0.388475727	-4.923758235	NoSig
NONHSAT056976.2	-1.057240989	1.017200883	-1.657598959	0.100209794	0.392413733	-4.934801958	NoSig
MSTRG.171814.1	-1.056786095	2.64163029	-1.351858677	0.179156798	0.578086508	-5.37284512	NoSig
ENST00000443631	-1.056749789	0.699899731	-2.356956087	0.020170124	0.175999667	-3.620447973	NoSig
NONHSAT165292.1	-1.055939345	7.273865608	-1.274230971	0.205231283	0.630285792	-5.470395675	NoSig
ENST00000658936	-1.055310192	0.493323653	-3.032648907	0.003015634	0.054600933	-1.96354843	NoSig
ENST00000607598	-1.054996521	0.484236588	-3.55128446	0.000562872	0.017259507	-0.456484584	Down
NONHSAT189567.1	-1.054058235	1.708883	-1.560738218	0.121419758	0.44655109	-5.082798193	NoSig
NONHSAT005870.2	-1.05392673	1.019732406	-2.278963314	0.024573392	0.202677178	-3.787866267	NoSig
MSTRG.189058.1	1.053643248	2.957923588	1.225817265	0.222850513	0.664054361	-5.528400832	NoSig
ENST00000577848	-1.052700904	0.769280648	-2.378831553	0.019067557	0.170587341	-3.572577734	NoSig
ENST00000665449	-1.052460958	1.247156881	-2.090730495	0.038824857	0.246991694	-4.170734903	NoSig
NONHSAT143214.2	-1.051583894	0.574174483	-2.019252485	0.045860137	0.246991694	-4.308165292	NoSig
MSTRG.155710.3	-1.050872882	0.305720673	-3.406597827	0.000915642	0.023569342	-0.896271155	Down
NONHSAT031033.2	-1.050378458	1.039533221	-1.735865156	0.085350458	0.350685869	-4.809039649	NoSig
NONHSAT211615.1	-1.0501719	0.701008142	-1.981656913	0.049978907	0.24857748	-4.378672128	NoSig
NONHSAT040069.2	-1.049802926	0.263623319	-4.675997409	8.26E-06	0.000872037	3.420057904	Down
MSTRG.168000.17	-1.04957867	0.755091748	-2.166649888	0.032390206	0.239485971	-4.01994727	NoSig
NONHSAT195719.1	-1.048648995	6.05045155	-0.995041843	0.321870677	0.792424587	-5.774734926	NoSig
NONHSAT119366.2	-1.047516354	0.91899614	-1.810904235	0.07284854	0.31386783	-4.683318733	NoSig
NONHSAT176185.1	1.047341266	2.072455171	1.513765442	0.132915179	0.473642681	-5.151504035	NoSig
NONHSAT162246.1	-1.047242257	0.288665788	-3.445273245	0.000805062	0.021942999	-0.780143518	Down
NONHSAT104756.2	-1.046887159	0.871524513	-1.888017391	0.061623209	0.278976271	-4.548915835	NoSig
NONHSAT131633.2	-1.044607195	2.110624139	-1.537986167	0.12688538	0.459466829	-5.116327896	NoSig
NONHSAT078759.2	-1.044558113	0.572412071	-3.101959887	0.002435594	0.046727567	-1.773488372	Down
NONHSAT192959.1	-1.044428081	0.729631499	-2.380060368	0.019007238	0.170420656	-3.5698769	NoSig
NONHSAT037987.2	-1.044064359	0.315181238	-3.124253854	0.002272235	0.044419565	-1.711592544	Down
MSTRG.35624.1	-1.042555842	0.518106503	-2.668915275	0.008745531	0.100978952	-2.90063159	NoSig
NONHSAT116044.2	-1.041012815	0.206326864	-4.96668539	2.47E-06	0.000383681	4.539163801	Down
MSTRG.50255.17	-1.040017641	0.224992514	-4.209378043	5.21E-05	0.003161817	1.718925545	Down
NONHSAT012619.2	-1.039849114	2.809916305	-1.112273935	0.268413059	0.737987295	-5.655851889	NoSig
MSTRG.68851.1	-1.039176584	0.292890061	-3.394758177	0.000952248	0.024259196	-0.931610556	Down
ENST00000663329	-1.037974343	0.205724644	-4.276609218	4.02E-05	0.002670458	1.956358741	Down
MSTRG.96736.3	-1.037797511	1.277330673	-2.097727853	0.038188917	0.246991694	-4.157044075	NoSig
ENST00000638356	1.037453092	4.647432354	3.489955784	0.00069297	0.019923201	-0.644675182	Up
NONHSAT155871.1	-1.037321493	0.584150027	-2.403071224	0.0179085	0.164474862	-3.519069429	NoSig
NONHSAT155825.1	-1.036635329	0.411992971	-2.771129655	0.006547102	0.08438549	-2.647716389	NoSig
ENST00000647908	-1.036465622	0.30982925	-4.63042572	9.93E-06	0.000987561	3.24859666	Down
NONHSAT037017.2	-1.034632908	0.535763567	-2.841579369	0.005338983	0.074770342	-2.468610262	NoSig
MSTRG.214328.4	-1.03402519	3.782389771	-1.898613867	0.060200497	0.276029352	-4.530036707	NoSig
NONHSAT207198.1	-1.033914984	2.700387707	-1.41011002	0.16129101	0.539255874	-5.295984599	NoSig
NONHSAT217573.1	-1.033879838	1.121483111	-1.889925994	0.061364892	0.278513471	-4.545522686	NoSig
MSTRG.59672.7	-1.033507428	0.587688292	-2.457248416	0.015541344	0.150416023	-3.397717564	NoSig
MSTRG.70330.2	-1.032124822	3.272888472	-1.503506116	0.135536095	0.480169687	-5.166242511	NoSig
NONHSAT221414.1	-1.032098773	1.280765655	-2.011684867	0.046665089	0.246991694	-4.322456441	NoSig
NONHSAT054982.2	-1.031196105	1.279584398	-1.614281285	0.109293249	0.415456393	-5.002037387	NoSig
NONHSAT173482.1	1.030339956	11.01110099	1.463067524	0.14626247	0.503623706	-5.223399503	NoSig
MSTRG.182956.8	-1.029340375	0.291673787	-4.534201537	1.46E-05	0.00130128	2.890240263	Down
NONHSAT182400.1	-1.02783328	0.923948814	-2.059814683	0.041744853	0.246991694	-4.230718686	NoSig
MSTRG.150764.3	-1.027502106	0.543012965	-2.668525494	0.008755063	0.100978952	-2.901580168	NoSig
NONHSAT121632.2	-1.027380682	0.474670873	-3.696527437	0.000340648	0.012514294	-0.000562384	Down
NONHSAT231132.1	-1.027144179	2.288221465	-1.541702425	0.125979607	0.457503306	-5.110883426	NoSig
MSTRG.211395.3	-1.026762468	0.449480358	-3.232599661	0.001613557	0.034710875	-1.405560541	Down
NONHSAT144545.2	-1.026200312	0.203391053	-2.96944467	0.003653376	0.062702237	-2.133707427	NoSig
MSTRG.177502.1	-1.025129948	2.048251993	-1.603205999	0.111718608	0.421829272	-5.018955713	NoSig
NONHSAT142300.2	-1.024854483	0.848340333	-1.886037707	0.061892111	0.27968257	-4.552431964	NoSig
NONHSAT077488.2	-1.024725486	3.94469926	-1.213074716	0.227665254	0.672472489	-5.543304794	NoSig
NONHSAT129584.2	-1.024470728	2.118949309	-1.508108454	0.134355389	0.477767388	-5.159642705	NoSig
NONHSAT171810.1	-1.02440579	0.260469743	-3.580979628	0.00050851	0.016179782	-0.364434104	Down
MSTRG.72540.16	-1.023354772	1.901085191	-1.257001384	0.211380201	0.643104916	-5.491288761	NoSig
NONHSAT000004.2	-1.021547895	0.560033501	-2.414261272	0.017394858	0.161493777	-3.494203435	NoSig
ENST00000655317	1.021177387	2.627170074	2.614751249	0.01016392	0.112016708	-3.031280725	NoSig
MSTRG.35660.1	-1.020882823	0.277921889	-3.46318797	0.000758214	0.021112154	-0.725996961	Down
NONHSAT085062.2	1.020411592	1.566147553	1.299482715	0.196459009	0.612660461	-5.439276279	NoSig
MSTRG.90054.4	1.020383272	1.956915593	1.469221089	0.144589013	0.500412115	-5.214798411	NoSig
ENST00000667674	-1.018525725	0.901813914	-2.538786033	0.012503084	0.129003505	-3.21053613	NoSig
NONHSAT212427.1	-1.018231356	2.101729727	-1.382367122	0.169622085	0.557549664	-5.33298057	NoSig
NONHSAT216661.1	-1.017663605	0.52845272	-2.527434564	0.012891362	0.13149881	-3.236920431	NoSig
NONHSAT165686.1	-1.016239901	3.821042972	-1.145217949	0.254571351	0.715405706	-5.62011603	NoSig
MSTRG.26115.8	-1.015661308	0.674871787	-2.388109623	0.018616283	0.168093108	-3.552154288	NoSig
NONHSAT091590.2	-1.015394691	0.502168856	-2.369909017	0.019510654	0.172648905	-3.592151074	NoSig
NONHSAT170711.1	-1.015212875	2.194044313	-1.32759109	0.187025225	0.593619771	-5.403940764	NoSig
MSTRG.161687.6	-1.014605945	0.554110091	-2.87216021	0.004881093	0.071175978	-2.389660265	NoSig
NONHSAT021751.2	-1.01441562	4.021732006	-1.320364292	0.18941769	0.598183895	-5.413095613	NoSig
NONHSAT185642.1	-1.014067953	0.240207735	-5.313595573	5.57E-07	0.000138149	5.928754361	Down
ENST00000666337	-1.013572688	0.208937072	-4.957013685	2.58E-06	0.000391919	4.501243092	Down
NONHSAT203034.1	-1.013564694	0.863164993	-2.557288256	0.011892666	0.12519825	-3.167306758	NoSig
NONHSAT220759.1	-1.012235181	0.543068466	-2.907065363	0.004402623	0.067452078	-2.298662174	NoSig
NONHSAT184974.1	-1.011222364	0.625901137	-2.05595816	0.042121997	0.246991694	-4.238143338	NoSig
ENST00000566942	-1.011082569	1.67534666	-2.090535602	0.0388427	0.246991694	-4.171115621	NoSig
ENST00000563635	-1.01050782	2.108389812	-1.722772245	0.087702414	0.357796678	-4.830460683	NoSig
NONHSAT097341.2	-1.00978383	0.342561273	-3.409455148	0.000907007	0.023460328	-0.887727702	Down
ENST00000606771	-1.00966511	0.731624143	-2.834553645	0.005449587	0.075485216	-2.48664586	NoSig
ENST00000541782	1.009569338	3.641585389	1.556581328	0.122404173	0.449246004	-5.088959351	NoSig
NONHSAT127720.2	-1.009266099	0.626841938	-2.562274667	0.011732804	0.124178302	-3.155608767	NoSig
NONHSAT084340.2	-1.007506741	0.26595393	-3.172728077	0.001951528	0.039947221	-1.575740163	Down
NONHSAT104288.2	-1.007225448	0.496060086	-2.280614974	0.024472024	0.202132176	-3.784373731	NoSig
NONHSAT194494.1	1.007175823	9.04878873	2.226991268	0.027957091	0.220372795	-3.896588779	NoSig
NONHSAT002083.2	-1.006527853	0.657983062	-2.273705824	0.02489852	0.204141022	-3.798968259	NoSig
MSTRG.161690.5	-1.006035042	1.418824707	-2.544053525	0.012326499	0.1277069	-3.198257254	NoSig
NONHSAT212543.1	-1.005698722	0.274560244	-3.82490364	0.000216105	0.009104541	0.414132747	Down
NONHSAT221415.1	-1.004441469	0.590828876	-1.723261394	0.087613602	0.35753026	-4.829663155	NoSig
MSTRG.114412.13	1.004302086	0.973558533	2.194354246	0.030284208	0.23096387	-3.963694578	NoSig
NONHSAT009089.2	-1.004179231	0.691487883	-2.081336789	0.039692907	0.246991694	-4.189048046	NoSig
ENST00000581398	-1.00385431	0.965483504	-2.6082684	0.010346912	0.113539816	-3.046760232	NoSig
MSTRG.26815.1	1.003390266	1.849080625	1.607807055	0.110705855	0.419141894	-5.011940734	NoSig
NONHSAT228777.1	1.00320655	1.943251479	1.657584608	0.100212699	0.392413733	-4.934824513	NoSig
MSTRG.201869.8	-1.002995194	7.291389243	-1.066214365	0.288630285	0.76600982	-5.704105025	NoSig
NONHSAT208448.1	-1.002576681	0.494054618	-2.597770421	0.010649549	0.115692133	-3.071755131	NoSig
MSTRG.77324.7	-1.002371224	0.27611487	-3.308074938	0.001265164	0.029694251	-1.187312906	Down
ENST00000498624	-1.002255865	0.705599695	-2.306360193	0.022938771	0.193712256	-3.729637353	NoSig
NONHSAT176179.1	-1.001669239	4.457343317	-0.921165588	0.358953014	0.792424587	-5.84297956	NoSig
NONHSAT095675.2	-1.001033082	0.426555143	-3.711462933	0.000323255	0.012086974	0.04712484	Down
NONHSAT157148.1	-1.000813692	1.042881899	-1.84910663	0.067091621	0.295082842	-4.617391788	NoSig
ENST00000445466	-1.000647696	0.816530566	-3.528833737	0.000607564	0.018189838	-0.525676984	Down
NONHSAT151807.1	-0.999654913	5.04067485	-1.373931297	0.172219096	0.56280194	-5.344089359	NoSig
NONHSAT061012.2	-0.999477203	0.469370791	-2.628928646	0.009773871	0.108901683	-2.997310685	NoSig
MSTRG.99226.2	-0.999231173	0.339254769	-3.391493814	0.00096258	0.024399798	-0.941336723	NoSig
NONHSAT115893.2	-0.998657342	2.122030765	-1.608138272	0.110633234	0.419141894	-5.011435006	NoSig
NONHSAT176206.1	-0.997390455	0.415209283	-3.631797798	0.000426812	0.014393327	-0.205512088	NoSig
NONHSAT166746.1	-0.997188701	0.2811809	-3.281310014	0.001379752	0.031357955	-1.265178712	NoSig
NONHSAT179795.1	-0.996708977	2.275583078	-1.245379662	0.215603342	0.650618283	-5.505225602	NoSig
NONHSAT190634.1	0.996696916	14.21821985	6.530538847	2.02E-09	2.56E-06	11.19016391	NoSig
NONHSAT171581.1	-0.996074529	1.115766958	-1.620539996	0.107941435	0.411861837	-4.992427673	NoSig
MSTRG.110337.22	-0.995489835	0.434805532	-2.849967591	0.005209622	0.073636749	-2.447026761	NoSig
NONHSAT195675.1	-0.995296861	0.38835503	-3.134727418	0.002199055	0.043492108	-1.682386842	NoSig
NONHSAT175358.1	-0.994936802	2.197993608	-1.314720772	0.191301843	0.601884513	-5.420211137	NoSig
NONHSAT215999.1	-0.994585656	0.251642454	-4.902307158	3.24E-06	0.000440319	4.28762114	NoSig
NONHSAT235223.1	-0.993622475	0.815413261	-2.90996491	0.004364881	0.067220193	-2.291060782	NoSig
ENST00000529369	-0.992769537	0.870103255	-2.236991362	0.027276045	0.21641025	-3.875846526	NoSig
MSTRG.13104.7	-0.990894157	0.967107015	-2.031538589	0.044578539	0.246991694	-4.284857591	NoSig
MSTRG.32589.1	-0.989348527	0.473002348	-2.443263249	0.016124056	0.153846149	-3.429274887	NoSig
NONHSAT162618.1	-0.989194954	0.477367921	-2.674575172	0.008608171	0.100169609	-2.886843894	NoSig
ENST00000643891	-0.987216922	0.347323763	-3.871315262	0.000182856	0.008131745	0.566704084	NoSig
MSTRG.138289.2	-0.98698633	0.953833056	-1.903484716	0.059555841	0.274064989	-4.521325453	NoSig
MSTRG.161690.10	-0.98656511	1.128368646	-2.108592127	0.037219331	0.246991694	-4.135703869	NoSig
MSTRG.41088.5	-0.985547869	0.289802557	-4.402235327	2.47E-05	0.001886008	2.40709179	NoSig
NONHSAT209748.1	-0.984848487	0.82864411	-1.988975341	0.049153359	0.247021399	-4.365043567	NoSig
NONHSAT188371.1	-0.984832281	0.73247611	-2.559202028	0.011831082	0.124818154	-3.162819481	NoSig
NONHSAT179960.1	-0.984481337	7.666917288	-1.331924425	0.185601543	0.590670405	-5.398428139	NoSig
ENST00000667670	-0.984380014	0.833204895	-2.303314656	0.023115626	0.194378245	-3.736141439	NoSig
MSTRG.112121.1	-0.984267534	0.464758233	-2.512411361	0.013421845	0.135726621	-3.271677572	NoSig
NONHSAT232800.1	-0.984052123	0.323332359	-3.495814471	0.000679413	0.01971983	-0.626809792	NoSig
NONHSAT102211.2	-0.983357435	0.54963214	-2.278258237	0.024616777	0.20270523	-3.789356496	NoSig
MSTRG.53301.2	-0.982739019	0.376075786	-2.763767097	0.00668678	0.085490352	-2.666209988	NoSig
MSTRG.42414.7	-0.982264728	3.759420589	-0.991568411	0.323555307	0.792424587	-5.7780594	NoSig
NONHSAT159433.1	-0.98216353	0.41414316	-2.547913303	0.012198531	0.127086717	-3.18924554	NoSig
NONHSAT007275.2	-0.981842878	0.470763202	-2.800972463	0.006007765	0.079940588	-2.572320052	NoSig
ENST00000656340	-0.981174174	0.440833695	-3.173772755	0.001945104	0.039869392	-1.572793292	NoSig
ENST00000620902	-0.980696495	1.242663485	-1.938155454	0.05513289	0.259843858	-4.458716612	NoSig
NONHSAT220237.1	0.980157713	9.39144701	3.438349991	0.000823886	0.022185042	-0.801008619	NoSig
NONHSAT159939.1	-0.97907439	1.016298817	-1.694859715	0.0928935	0.372652867	-4.875615131	NoSig
NONHSAT055540.2	-0.978777972	1.71410138	-1.339145704	0.183247119	0.585505343	-5.389203023	NoSig
MSTRG.70036.12	-0.978568606	0.476586049	-2.831563405	0.005497294	0.076007589	-2.494310396	NoSig
NONHSAT156864.1	-0.978521448	0.499501238	-2.474982919	0.014829458	0.145228558	-3.357468635	NoSig
NONHSAT018538.2	-0.978307443	0.233089311	-3.835693601	0.000207897	0.00880754	0.449478934	NoSig
NONHSAT013429.2	-0.978069091	0.325032866	-4.358719159	2.93E-05	0.002118987	2.249929715	NoSig
MSTRG.35288.10	-0.977749838	0.494273911	-2.603088944	0.010495243	0.114541086	-3.059103226	NoSig
NONHSAT165697.1	-0.977617152	1.561893755	-1.511988048	0.133366375	0.474805522	-5.154064306	NoSig
NONHSAT105806.2	-0.977250485	0.350259735	-3.664732302	0.000380676	0.013422315	-0.101584707	NoSig
NONHSAT184674.1	-0.977128565	0.601869973	-2.115897669	0.036579353	0.246991694	-4.121296872	NoSig
MSTRG.216171.2	0.977073418	2.495019344	1.208997494	0.229221575	0.675336548	-5.548041603	NoSig
NONHSAT118697.2	-0.976982469	0.203914358	-4.58296603	1.20E-05	0.001115821	3.071218541	NoSig
NONHSAT006720.2	-0.976100752	0.19346141	-3.892194445	0.000169543	0.007606432	0.635793538	NoSig
NONHSAT021676.2	-0.975858841	0.536489621	-2.738097442	0.007195263	0.089114627	-2.730354241	NoSig
ENST00000614819	0.974102439	1.608665423	2.152004576	0.033554038	0.243707434	-4.049419481	NoSig
NONHSAT185808.1	-0.973647017	0.630531968	-2.434178018	0.016512957	0.156419331	-3.449689242	NoSig
MSTRG.196301.13	-0.972980033	0.715161085	-2.47928268	0.014661308	0.143675149	-3.347671323	NoSig
NONHSAT199605.1	-0.972954734	1.768108023	-1.428462568	0.155954352	0.526506046	-5.271121673	NoSig
NONHSAT249850.1	-0.972604033	0.947551662	-1.855046364	0.066231564	0.293336008	-4.607025375	NoSig
NONHSAT193972.1	-0.972501919	0.620987865	-2.304573906	0.023042356	0.194033609	-3.733453113	NoSig
ENST00000646928	-0.971840036	0.568361706	-3.587440317	0.000497359	0.015924916	-0.344327167	NoSig
NONHSAT231047.1	-0.971254384	1.170947875	-2.063747424	0.041363243	0.246991694	-4.223134062	NoSig
NONHSAT144079.2	-0.971186589	0.926738333	-1.802253893	0.074207488	0.317741699	-4.698067165	NoSig
NONHSAT155828.1	-0.970859773	4.915087042	-0.9964585	0.32118526	0.792424587	-5.773375745	NoSig
NONHSAT172865.1	-0.970659224	2.01216537	-1.293186562	0.198619755	0.617121115	-5.447090848	NoSig
MSTRG.28380.6	-0.970010505	0.393074892	-3.254074946	0.001506257	0.03324914	-1.343881456	NoSig
NONHSAT157002.1	-0.968746134	0.354843644	-2.971639107	0.003629295	0.062582714	-2.127850351	NoSig
NONHSAT150975.1	-0.968118287	0.981174857	-1.708505565	0.09032527	0.364972642	-4.853627342	NoSig
MSTRG.87650.9	-0.96806823	0.306331436	-3.639600675	0.000415426	0.014075238	-0.18095553	NoSig
NONHSAT002404.2	0.966422474	8.733013492	0.888295338	0.376294397	0.792424587	-5.871679171	NoSig
MSTRG.30355.24	0.965968233	0.910441534	1.818925791	0.07160688	0.310364503	-4.669582995	NoSig
ENST00000619314	-0.965140741	0.524244552	-2.966977138	0.003680629	0.062897406	-2.140289027	NoSig
MSTRG.38406.9	-0.964602346	2.216232424	-1.305936613	0.194262289	0.608179324	-5.431227749	NoSig
NONHSAT024832.2	-0.964510798	8.730773124	-1.011016795	0.31419759	0.792424587	-5.759298144	NoSig
NONHSAT027538.2	-0.962782998	0.618385596	-1.955268754	0.053054091	0.254864076	-4.427424801	NoSig
ENST00000661416	-0.962223937	1.176005488	-2.210627613	0.029103584	0.225260258	-3.930347545	NoSig
NONHSAT047437.2	-0.962183699	0.591533773	-2.085417681	0.039313772	0.246991694	-4.181101639	NoSig
NONHSAT207061.1	-0.96166262	5.34558471	-1.027291411	0.306506953	0.792126466	-5.743323776	NoSig
NONHSAT202090.1	0.960338699	0.969375347	2.497695864	0.013960332	0.138747135	-3.305544218	NoSig
NONHSAT141513.2	-0.960059299	1.896653688	-1.232665325	0.220293708	0.65914339	-5.520328628	NoSig
NONHSAT193547.1	-0.959672657	1.602011468	-1.439041337	0.152940486	0.519908773	-5.256649573	NoSig
NONHSAT010291.2	-0.959672209	0.398345142	-2.241318827	0.026985854	0.214874153	-3.866844233	NoSig
NONHSAT022195.2	-0.959219956	0.558660191	-2.129377043	0.035423453	0.246991694	-4.094594419	NoSig
NONHSAT123829.2	-0.959067412	3.877578825	-0.913328115	0.363040916	0.792424587	-5.849915825	NoSig
ENST00000417089	-0.959023516	1.053550832	-1.84676186	0.067433693	0.296244668	-4.621475449	NoSig
NONHSAT210033.1	-0.958957401	0.488440645	-2.386912737	0.018673961	0.168266922	-3.554792962	NoSig
NONHSAT217164.1	-0.958584453	6.128218942	-0.988178499	0.325205036	0.792424587	-5.78129293	NoSig
MSTRG.77315.1	-0.957585623	0.467291832	-2.745964308	0.007035812	0.088140651	-2.71075146	NoSig
NONHSAT061005.2	0.957187402	1.185808012	1.432216277	0.154879743	0.524041383	-5.265998241	NoSig
ENST00000540866	0.957163086	1.243524553	1.851145378	0.066795372	0.294461104	-4.613837148	NoSig
NONHSAT179847.1	-0.956763853	1.88907052	-1.302659925	0.195375285	0.610407294	-5.43531887	NoSig
NONHSAT193522.1	-0.956315031	1.125678746	-2.162447626	0.032720511	0.24075774	-4.028422641	NoSig
NONHSAT200447.1	-0.956249175	0.683716113	-1.948024667	0.053925807	0.257139828	-4.440701959	NoSig
NONHSAT172810.1	-0.956006432	0.237757736	-3.408378343	0.000910252	0.023504286	-0.890948048	NoSig
MSTRG.72391.1	-0.955920778	0.203584819	-4.433728381	2.18E-05	0.00171805	2.52150428	NoSig
NONHSAT102705.2	-0.955053684	0.826794988	-3.019903504	0.003135296	0.056231985	-1.998105124	NoSig
NONHSAT175180.1	-0.954847229	1.617350279	-1.720323625	0.088148102	0.358973723	-4.834449786	NoSig
NONHSAT150188.1	-0.954622992	0.440328796	-3.052645784	0.002836372	0.052672021	-1.909084101	NoSig
NONHSAT257867.1	-0.954358119	0.932801569	-2.06661753	0.041086638	0.246991694	-4.217590387	NoSig
NONHSAT055511.2	-0.95396008	0.475227644	-2.288607495	0.023986667	0.199025215	-3.767440623	NoSig
NONHSAT190641.1	0.953673537	12.53357306	4.720691825	6.88E-06	0.000768222	3.589289914	NoSig
NONHSAT200118.1	-0.952987941	0.368573092	-3.410347214	0.000904327	0.023430858	-0.885059229	NoSig
NONHSAT031571.2	-0.952563761	0.854319019	-1.91459304	0.058107345	0.270013628	-4.501380787	NoSig
NONHSAT145315.2	-0.952094843	0.723646466	-1.732462275	0.085956711	0.352851719	-4.814621781	NoSig
NONHSAT207831.1	-0.951916074	0.188668051	-4.033252706	0.000101033	0.005191234	1.10980038	NoSig
NONHSAT159207.1	-0.951033774	1.047476065	-1.592744496	0.114048897	0.427655244	-5.034834456	NoSig
MSTRG.60890.23	-0.950767706	0.188440446	-4.118865014	7.34E-05	0.004051805	1.403531955	NoSig
NONHSAT105595.2	-0.949940419	4.341654766	-1.176424127	0.241931223	0.697013064	-5.585326837	NoSig
ENST00000530248	-0.948774008	0.573791192	-2.985759532	0.003477812	0.060851493	-2.090074496	NoSig
NONHSAT220198.1	-0.948184637	5.100686141	-1.170968939	0.244107971	0.699787115	-5.591474146	NoSig
NONHSAT162883.1	-0.947826197	0.306706165	-3.671754995	0.000371469	0.013293346	-0.07932978	NoSig
ENST00000643276	-0.947513524	0.709536803	-2.702038625	0.007969017	0.095208782	-2.819579681	NoSig
NONHSAT215803.1	-0.947382616	0.296651769	-4.038422913	9.91E-05	0.005119167	1.127410985	NoSig
NONHSAT007398.2	-0.947280482	0.989700306	-1.694509512	0.092960184	0.372652867	-4.876177221	NoSig
NONHSAT148229.1	0.946607455	4.657500556	0.928723846	0.355038638	0.792424587	-5.836235148	NoSig
NONHSAT163984.1	-0.946535651	0.730607438	-2.110971197	0.037009868	0.246991694	-4.131017225	NoSig
NONHSAT207227.1	-0.946153979	0.897843512	-1.891659698	0.061131034	0.27803548	-4.542437696	NoSig
NONHSAT113525.2	-0.944496089	0.613242696	-2.173606203	0.031849789	0.23745267	-4.005884238	NoSig
ENST00000646052	-0.943288986	0.456038068	-3.312077003	0.001248815	0.02940133	-1.175625618	NoSig
NONHSAT102002.2	-0.943196931	4.938422678	-1.588029199	0.115111827	0.430326734	-5.041959037	NoSig
NONHSAT173477.1	-0.942964888	0.186893942	-3.718744163	0.000315084	0.011891083	0.070426692	NoSig
NONHSAT168604.1	-0.942877111	3.134000448	-1.19145343	0.236005879	0.687202071	-5.56824671	NoSig
NONHSAT022079.2	-0.942392858	3.067237926	-1.531732826	0.128421108	0.462285592	-5.125460914	NoSig
NONHSAT214053.1	-0.942327598	2.915583744	-1.310387508	0.192758013	0.604839409	-5.42565462	NoSig
NONHSAT005925.2	0.941673913	5.418211542	0.883211517	0.379022529	0.792424587	-5.876026216	NoSig
NONHSAT165599.1	-0.941027729	0.18651	-4.2744767	4.06E-05	0.002670458	1.948786617	NoSig
NONHSAT040367.2	-0.940984326	0.186501398	-3.639529229	0.000415529	0.014075238	-0.181180565	NoSig
ENST00000533992	-0.940734137	0.445768084	-2.406555343	0.017747148	0.163750329	-3.511338299	NoSig
NONHSAT208998.1	0.940669788	1.823017979	1.322299987	0.188774638	0.597372909	-5.410648233	NoSig
MSTRG.109713.14	-0.940392675	0.306834447	-3.267314099	0.001443467	0.032380069	-1.305690558	NoSig
NONHSAT017750.2	-0.940040164	4.56266225	-0.965096503	0.33658526	0.792424587	-5.8030209	NoSig
MSTRG.16813.2	-0.93974891	0.391946168	-2.988347526	0.003450688	0.060532312	-2.083134495	NoSig
ENST00000598368	-0.93960402	0.90618959	-2.359080415	0.020060635	0.175390916	-3.615816758	NoSig
MSTRG.109137.7	0.939578407	2.69158444	1.261000139	0.209941226	0.640649299	-5.486464361	NoSig
MSTRG.126912.10	-0.93939256	2.300535353	-1.447407082	0.150589063	0.514444982	-5.245132217	NoSig
NONHSAT237710.1	-0.939031964	0.772880905	-2.169938786	0.032133716	0.238633638	-4.01330351	NoSig
NONHSAT155601.1	-0.938567033	0.636078206	-1.990763001	0.048953475	0.247021399	-4.361707449	NoSig
ENST00000602520	-0.938333223	2.056836057	-1.233096103	0.220133588	0.658927718	-5.519819384	NoSig
MSTRG.41991.8	-0.937028293	0.336824391	-2.55601599	0.011933767	0.125519127	-3.170288231	NoSig
ENST00000653468	-0.936919903	0.229363709	-3.750424016	0.00028176	0.010931853	0.172219311	NoSig
MSTRG.185402.14	-0.93673303	1.711139981	-1.322279204	0.188781534	0.597372909	-5.410674528	NoSig
NONHSAT098930.2	-0.936211827	0.356221073	-3.041487532	0.002935146	0.053719182	-1.939512291	NoSig
ENST00000531894	-0.935837422	1.664858557	-2.318814861	0.022227864	0.189710204	-3.702958059	NoSig
NONHSAT175841.1	-0.935766953	0.46407738	-2.704873019	0.007905567	0.094748435	-2.812603465	NoSig
ENST00000666901	-0.93510684	0.277446577	-3.93628361	0.000144403	0.006778454	0.782599765	NoSig
ENST00000448136	0.934376188	3.232825357	1.460176365	0.147053887	0.505430615	-5.227428616	NoSig
MSTRG.182956.10	-0.934286039	0.367093997	-3.074641388	0.002650612	0.050203169	-1.848829048	NoSig
NONHSAT220026.1	-0.933989513	1.176778689	-1.610439054	0.110129829	0.417905331	-5.007919255	NoSig
MSTRG.155697.4	-0.933276899	0.812772679	-2.125467303	0.035755429	0.246991694	-4.10235561	NoSig
NONHSAT180492.1	-0.933268571	2.302300381	-1.398590895	0.164711327	0.547260007	-5.31143175	NoSig
NONHSAT067043.2	-0.933049367	1.28590717	-1.506562061	0.134751206	0.478503641	-5.161862408	NoSig
NONHSAT195389.1	-0.932717842	0.455716154	-2.132381022	0.035170199	0.246991694	-4.088622343	NoSig
NONHSAT166621.1	-0.932521984	0.530937546	-2.481862296	0.014561246	0.142970947	-3.341786208	NoSig
NONHSAT175865.1	-0.929133963	4.633762364	-1.018410474	0.31068787	0.792424587	-5.752071886	NoSig
MSTRG.197772.20	-0.927894406	0.544220665	-2.406725508	0.0177393	0.163750329	-3.510960452	NoSig
MSTRG.59082.3	-0.927836535	0.96245617	-2.107947458	0.037276267	0.246991694	-4.136972997	NoSig
NONHSAT095158.2	0.927721136	10.0470215	0.97531671	0.331514684	0.792424587	-5.793462463	NoSig
NONHSAT015049.2	-0.927200139	0.48527281	-2.862947494	0.005015097	0.072388255	-2.413520882	NoSig
MSTRG.72540.7	-0.926524406	1.783486196	-1.435759191	0.153870718	0.52155555	-5.261150651	NoSig
NONHSAT180487.1	-0.92568212	0.823776461	-1.792454708	0.075772213	0.322065761	-4.714694008	NoSig
NONHSAT005052.2	-0.924922089	0.552945724	-2.261704368	0.025654883	0.207987801	-3.824223895	NoSig
ENST00000429998	0.92431861	3.975753479	1.325130986	0.187837101	0.595417773	-5.407062634	NoSig
ENST00000653276	-0.923457934	0.850734584	-1.763974003	0.080475508	0.336772259	-4.762533779	NoSig
NONHSAT026368.2	-0.92334393	1.356748963	-1.705869666	0.090816799	0.36635508	-4.857887628	NoSig
NONHSAT141130.2	-0.922037699	0.638157694	-2.453982908	0.015675699	0.151180541	-3.405100541	NoSig
ENST00000534123	-0.921918093	2.274564971	-2.010994668	0.0467391	0.246991694	-4.323757378	NoSig
ENST00000659223	-0.921504447	0.469091477	-2.804595806	0.00594512	0.079734855	-2.563118358	NoSig
ENST00000458392	-0.920669672	0.427636202	-3.020663965	0.003128035	0.056167994	-1.996046719	NoSig
NONHSAT231364.1	-0.920223229	0.776172178	-2.843295061	0.005312287	0.074533742	-2.464200111	NoSig
NONHSAT119528.2	-0.919920726	0.216675754	-3.574536382	0.000519867	0.016427581	-0.384458395	NoSig
MSTRG.61183.1	-0.919897775	0.416582668	-2.538550734	0.012511024	0.129003505	-3.211084101	NoSig
MSTRG.102115.1	-0.91921246	0.287918543	-3.14576124	0.002124333	0.042344669	-1.651530953	NoSig
NONHSAT127775.2	-0.917821228	0.295120348	-2.850897548	0.005195459	0.073611104	-2.444630549	NoSig
ENST00000593741	-0.917389372	0.549776854	-2.662538944	0.008902652	0.102166627	-2.916133911	NoSig
ENST00000602325	-0.916145025	0.809219954	-1.825478635	0.070605652	0.306724181	-4.658319854	NoSig
NONHSAT215512.1	0.916141651	1.120685136	3.800083248	0.000236172	0.009553015	0.333112181	NoSig
MSTRG.48640.12	-0.915674614	0.196222537	-3.898663152	0.00016561	0.007496297	0.657255207	NoSig
NONHSAT245570.1	-0.915436769	8.88616734	-1.242419261	0.21668888	0.652727507	-5.508755636	NoSig
ENST00000514146	-0.915357556	1.02013093	-1.586956159	0.115354814	0.430710232	-5.043577534	NoSig
MSTRG.150174.5	-0.915208455	0.181392667	-3.660863055	0.000385841	0.013422315	-0.113832226	NoSig
NONHSAT174821.1	-0.914605291	0.27656635	-2.745543948	0.00704425	0.088140651	-2.711800155	NoSig
NONHSAT167326.1	-0.913921418	0.181137578	-4.267897281	4.16E-05	0.002703877	1.925441308	NoSig
NONHSAT138425.2	-0.913680914	0.52041718	-2.260697563	0.025719241	0.208332324	-3.826337074	NoSig
NONHSAT258971.1	-0.913466616	0.973327151	-1.67404867	0.096924346	0.382789505	-4.908826368	NoSig
NONHSAT169424.1	-0.913112654	0.381888939	-2.675883424	0.008576701	0.099956358	-2.883653315	NoSig
NONHSAT215732.1	0.912878444	8.038579207	1.327230987	0.187143901	0.593827007	-5.404398084	NoSig
NONHSAT168996.1	-0.912669827	0.505412326	-2.417240631	0.017260326	0.160557985	-3.487565379	NoSig
ENST00000658121	-0.91252821	1.414424847	-2.198857147	0.029953422	0.22927106	-3.954489856	NoSig
MSTRG.167858.4	-0.912129957	0.318536257	-3.434723666	0.00083391	0.022340626	-0.811924119	NoSig
NONHSAT168288.1	-0.912115608	2.027893203	-1.169374859	0.244746671	0.700523533	-5.593265214	NoSig
NONHSAT113328.2	-0.911808402	0.884763527	-1.960058693	0.052484272	0.253559588	-4.418620468	NoSig
NONHSAT172632.1	-0.910795334	1.516540918	-1.549326918	0.124137256	0.45275864	-5.099673885	NoSig
NONHSAT160337.1	-0.91068759	0.665085801	-1.908802782	0.058858634	0.272008802	-4.511790553	NoSig
NONHSAT033783.2	-0.910357482	0.331510748	-3.036432381	0.002980934	0.054166099	-1.953266692	NoSig
MSTRG.160078.10	-0.909315002	0.187669931	-4.184466546	5.72E-05	0.003366893	1.631629906	NoSig
ENST00000436715	-0.907896163	0.414668874	-2.316110645	0.022380548	0.190407591	-3.708761842	NoSig
NONHSAT173481.1	-0.907519452	2.225309734	-1.116427694	0.266639505	0.734501909	-5.65140225	NoSig
NONHSAT168181.1	-0.907272246	0.510134653	-2.467930331	0.015108995	0.147243485	-3.37350561	NoSig
NONHSAT246144.1	-0.907216757	0.86688997	-2.298602784	0.02339161	0.196120723	-3.746188834	NoSig
NONHSAT239544.1	-0.906883477	0.327126884	-3.595480576	0.000483804	0.015622453	-0.319264591	NoSig
NONHSAT243546.1	-0.904601473	0.680611448	-2.546860997	0.012233301	0.127261474	-3.191703639	NoSig
ENST00000561674	-0.903391054	0.26103833	-3.782406918	0.00025153	0.010014433	0.275656688	NoSig
NONHSAT156219.1	-0.902472498	4.424449944	-1.044127891	0.298684924	0.781138864	-5.72653472	NoSig
NONHSAT148348.1	-0.902301508	1.764712365	-1.240850492	0.21726574	0.653575513	-5.510622953	NoSig
NONHSAT151355.1	0.901716269	0.90755578	1.684112871	0.094957671	0.378312691	-4.892814045	NoSig
NONHSAT159183.1	0.901663161	3.608737687	0.846113558	0.399301815	0.792424587	-5.907002863	NoSig
NONHSAT162263.1	-0.901314195	0.801600386	-1.770033003	0.079455292	0.333729782	-4.75241683	NoSig
NONHSAT209547.1	-0.900905313	5.190621722	-0.944579267	0.346916314	0.792424587	-5.821910799	NoSig
ENST00000445000	-0.90073826	0.836477994	-2.052755025	0.042437461	0.246991694	-4.244300296	NoSig
ENST00000548149	0.900637557	2.690392733	1.595771662	0.113370645	0.426373428	-5.030249937	NoSig
NONHSAT181485.1	-0.900602474	2.217114041	-1.062706314	0.290211656	0.768290528	-5.707698306	NoSig
NONHSAT172864.1	-0.900258869	1.678070905	-1.292183205	0.198965713	0.617434953	-5.448332783	NoSig
NONHSAT203912.1	0.899959308	1.579138555	1.47204243	0.143826741	0.4993063	-5.210843312	NoSig
ENST00000501665	-0.89991542	0.330607646	-3.111770244	0.002362411	0.045654265	-1.746296936	NoSig
MSTRG.16813.4	-0.899883486	0.178355286	-4.296221915	3.73E-05	0.002532218	2.026124215	NoSig
ENST00000417930	-0.899268995	1.155407174	-1.569395644	0.1193897	0.44147774	-5.069916143	NoSig
MSTRG.167645.1	0.899076412	3.909566113	1.353548164	0.178618436	0.577244893	-5.370659994	NoSig
NONHSAT245049.1	-0.898478307	0.629361523	-2.088458998	0.039033249	0.246991694	-4.175170183	NoSig
NONHSAT021155.2	-0.898470691	5.9832618	-1.006255627	0.316471613	0.792424587	-5.763924156	NoSig
NONHSAT141167.2	-0.897602106	0.454232475	-2.170874487	0.032061067	0.23844341	-4.011411653	NoSig
MSTRG.209938.3	0.89749311	2.356460031	1.159395499	0.248772116	0.706418056	-5.604423711	NoSig
NONHSAT258426.1	-0.896881105	0.930704052	-1.80838688	0.073241864	0.314671049	-4.687617562	NoSig
NONHSAT166926.1	-0.896063549	0.430821083	-2.377075948	0.01915403	0.171059099	-3.57643423	NoSig
MSTRG.180692.10	-0.895820131	2.985346253	-1.253736235	0.212560533	0.645791678	-5.495217047	NoSig
NONHSAT169789.1	0.894600477	5.30195299	1.036935716	0.302009647	0.785124862	-5.733739368	NoSig
NONHSAT230577.1	-0.893510882	2.823268576	-1.01399491	0.312780736	0.792424587	-5.756393678	NoSig
ENST00000344620	-0.893384078	0.952922014	-2.083153481	0.039523741	0.246991694	-4.185512315	NoSig
NONHSAT149963.1	-0.89141193	0.262501924	-3.116487443	0.002327953	0.045218174	-1.733196749	NoSig
NONHSAT127256.2	-0.890857744	1.217357753	-1.631549701	0.105596039	0.406070837	-4.9754373	NoSig
MSTRG.59080.1	-0.890563291	0.310476346	-3.272178376	0.001421017	0.032018155	-1.291626731	NoSig
NONHSAT018043.2	-0.889978376	4.240866755	-1.428526222	0.155936081	0.526506046	-5.271034898	NoSig
ENST00000525653	-0.889833981	0.241436748	-3.430631848	0.000845359	0.022477381	-0.824229713	NoSig
NONHSAT215463.1	-0.889260882	0.752264329	-1.719003995	0.088389062	0.359724387	-4.8365974	NoSig
NONHSAT174813.1	0.889032467	1.614037421	1.154590086	0.250727158	0.709607181	-5.609763649	NoSig
ENST00000656239	-0.888444659	0.549415168	-2.710119424	0.00778933	0.094022159	-2.799673803	NoSig
NONHSAT192239.1	-0.888272642	3.340637006	-0.884916962	0.378105964	0.792424587	-5.874570674	NoSig
ENST00000360656	-0.885364903	0.311675749	-2.98470799	0.003488888	0.060851493	-2.092892872	NoSig
NONHSAT080950.2	-0.88516536	0.374840581	-2.662570571	0.008901866	0.102166627	-2.916057098	NoSig
NONHSAT150901.1	-0.884586628	3.616888443	-0.841980514	0.401601382	0.792424587	-5.910372763	NoSig
MSTRG.103480.20	-0.884567121	0.840052797	-2.188027092	0.030754377	0.232630547	-3.976599246	NoSig
NONHSAT089287.2	-0.884082923	0.537328638	-2.410969445	0.017544582	0.1623001	-3.501529138	NoSig
NONHSAT191018.1	0.883565168	2.027988231	1.177111115	0.241658082	0.696490009	-5.584550714	NoSig
NONHSAT151254.1	0.883293975	7.663966699	1.510592555	0.133721464	0.475735615	-5.156072443	NoSig
NONHSAT066075.2	-0.881482621	0.262637199	-3.447952418	0.000797887	0.02178647	-0.772060096	NoSig
NONHSAT191931.1	0.880182051	1.921197928	1.470522798	0.144236927	0.500282761	-5.212974514	NoSig
MSTRG.31516.8	-0.879890151	0.174392643	-4.383574013	2.66E-05	0.001979408	2.339562335	NoSig
ENST00000660020	-0.879886156	0.743353559	-2.018375338	0.045952826	0.246991694	-4.309824299	NoSig
NONHSAT197168.1	-0.878979365	0.223521827	-3.373312986	0.001022075	0.025522575	-0.995368456	NoSig
MSTRG.106693.3	-0.878199209	0.22126559	-4.572304117	1.26E-05	0.001150658	3.031538229	NoSig
NONHSAT002895.2	-0.878176032	3.404033018	-1.075233836	0.284591518	0.759759943	-5.694813202	NoSig
NONHSAT021278.2	-0.877326657	0.425620194	-2.276599297	0.024719121	0.203217897	-3.79286113	NoSig
NONHSAT036750.2	0.876819004	12.52391292	0.82361323	0.411917745	0.792424587	-5.925151585	NoSig
NONHSAT058685.2	-0.876636352	0.173747745	-4.387187857	2.62E-05	0.001966134	2.352624188	NoSig
NONHSAT013859.2	-0.876614653	0.496038323	-2.101738516	0.037828479	0.246991694	-4.14917793	NoSig
NONHSAT219401.1	-0.875218893	1.629045542	-1.373607254	0.172319452	0.563008925	-5.344514769	NoSig
NONHSAT193053.1	0.874890959	3.804590817	1.009177929	0.315074573	0.792424587	-5.76108735	NoSig
MSTRG.179070.6	-0.874593532	0.378644723	-2.719923883	0.007576259	0.092181859	-2.775452388	NoSig
NONHSAT105414.2	-0.874520066	0.449867622	-2.706720894	0.007864448	0.094478977	-2.808051906	NoSig
MSTRG.168000.18	-0.874333012	0.573639957	-1.94198006	0.054662428	0.258507734	-4.451745533	NoSig
MSTRG.178078.3	-0.874077663	0.444484709	-3.047512844	0.002881421	0.052990974	-1.923093091	NoSig
MSTRG.165426.15	-0.873776621	1.595414199	-1.350804754	0.179493254	0.578371376	-5.374206894	NoSig
NONHSAT090444.2	-0.873231605	0.378009096	-2.74682494	0.007018565	0.0880322	-2.708603959	NoSig
ENST00000521127	0.8731574	1.624690661	1.789237063	0.076291917	0.323570485	-4.720134951	NoSig
NONHSAT152444.1	-0.872949263	0.390777013	-2.30789582	0.02285005	0.193500227	-3.726354897	NoSig
NONHSAT209615.1	-0.872775218	0.367899333	-2.506949481	0.013619503	0.137178158	-3.284268338	NoSig
MSTRG.185379.8	-0.87242033	0.461340782	-2.451377216	0.015783649	0.15183651	-3.410985448	NoSig
NONHSAT208272.1	-0.870107928	0.36024432	-2.244285407	0.026788485	0.214006919	-3.860663796	NoSig
MSTRG.179342.5	0.869939749	1.212594724	1.639788885	0.103867794	0.401486619	-4.962650833	NoSig
NONHSAT066981.2	-0.869901383	0.42678395	-2.226899385	0.027963417	0.220372795	-3.89677897	NoSig
NONHSAT179459.1	-0.869296857	0.30754114	-2.58111266	0.011146157	0.119761296	-3.111233553	NoSig
NONHSAT248083.1	-0.869032776	2.181791033	-1.566115673	0.120155618	0.44387826	-5.074804675	NoSig
NONHSAT181757.1	-0.868798674	0.525792775	-2.426881784	0.016831301	0.158303419	-3.466034453	NoSig
ENST00000540093	-0.868702095	0.17217519	-4.222602545	4.95E-05	0.003072613	1.765417651	NoSig
NONHSAT114430.2	-0.86841194	0.68599361	-1.885432933	0.061974454	0.279914588	-4.553505418	NoSig
NONHSAT022831.2	-0.868340965	1.475371148	-1.387982434	0.167909952	0.554140542	-5.32554962	NoSig
MSTRG.10439.27	0.867888281	0.695874387	1.793939297	0.075533416	0.321473702	-4.712180506	NoSig
ENST00000608547	-0.867361777	0.171909541	-3.948252765	0.000138217	0.006589807	0.822667227	NoSig
NONHSAT237681.1	-0.867229134	1.058997302	-1.673837645	0.096965934	0.382854334	-4.909161138	NoSig
NONHSAT181997.1	-0.866403541	0.231113329	-3.425594136	0.000859657	0.022637276	-0.839363801	NoSig
NONHSAT005989.2	-0.866086955	0.36943811	-2.989158338	0.003442231	0.060523566	-2.080959164	NoSig
ENST00000584675	-0.864868006	0.230942258	-4.200081174	5.39E-05	0.003241697	1.686303804	NoSig
ENST00000522525	-0.864329055	0.358129815	-2.654657669	0.009100386	0.103879011	-2.935250207	NoSig
NONHSAT202681.1	-0.863835818	1.163308772	-1.469402561	0.144539889	0.500412115	-5.214544234	NoSig
NONHSAT107814.2	-0.863431382	0.755306723	-2.179902126	0.031367448	0.235240396	-3.993120687	NoSig
NONHSAT151514.1	-0.863149007	0.422809907	-2.606482149	0.010397852	0.113934391	-3.051019431	NoSig
NONHSAT216660.1	-0.862979661	1.891735775	-1.102728453	0.272519817	0.742920576	-5.66601588	NoSig
NONHSAT213585.1	-0.862876437	0.269966315	-3.289053419	0.00134564	0.030797004	-1.242704276	NoSig
MSTRG.212397.2	-0.862677208	1.530701096	-1.401019312	0.163985702	0.546036954	-5.308185404	NoSig
MSTRG.122858.16	-0.862673293	0.277989267	-2.687826599	0.008294189	0.097560954	-2.854463095	NoSig
NONHSAT207133.1	-0.862657123	1.797022501	-1.445323669	0.151172036	0.516088775	-5.248006516	NoSig
NONHSAT149796.1	-0.86241386	0.436838249	-2.127885904	0.03554975	0.246991694	-4.097556013	NoSig
NONHSAT027932.2	-0.862008473	0.553818816	-1.961207775	0.052348349	0.253198535	-4.416505371	NoSig
ENST00000510740	-0.861890703	0.502547035	-2.215715912	0.028742764	0.22429297	-3.919874548	NoSig
NONHSAT156457.1	-0.861866288	0.40505974	-2.405658962	0.017788536	0.163844698	-3.513328294	NoSig
NONHSAT179322.1	-0.861772554	0.626134877	-1.711841267	0.089706357	0.363437397	-4.848227067	NoSig
NONHSAT119611.2	-0.861548578	1.061087211	-2.59698646	0.010672466	0.115758991	-3.073618118	NoSig
ENST00000561652	-0.860668939	0.488448835	-3.303252	0.001285131	0.029977857	-1.201382113	NoSig
ENST00000653259	-0.86063594	1.014991886	-1.945231411	0.054265155	0.257786557	-4.445809248	NoSig
NONHSAT202713.1	-0.86056735	0.265353602	-3.456759606	0.000774721	0.021423155	-0.745452244	NoSig
NONHSAT097651.2	-0.85879928	0.609786341	-1.680510822	0.095657802	0.379945825	-4.898555432	NoSig
NONHSAT257403.1	0.858581963	2.081871818	1.273827081	0.205373899	0.630506991	-5.470888603	NoSig
NONHSAT036011.2	-0.858445478	2.964402681	-1.204758295	0.230847847	0.678972134	-5.552950136	NoSig
ENST00000658342	-0.858185921	0.421073433	-2.698390776	0.008051357	0.09566648	-2.828548644	NoSig
NONHSAT030604.2	-0.857861851	0.909711616	-1.670129278	0.097699123	0.384850031	-4.915037547	NoSig
NONHSAT180157.1	-0.857828331	0.382502471	-2.693007054	0.008174291	0.096602099	-2.841766272	NoSig
ENST00000476910	-0.857776495	0.693405661	-2.38994693	0.01852805	0.167933919	-3.548101418	NoSig
ENST00000531702	-0.857318419	0.438784112	-2.825184457	0.005600345	0.077082038	-2.510637536	NoSig
NONHSAT222530.1	-0.856265822	0.496628864	-2.560925561	0.011775864	0.12446082	-3.158775724	NoSig
NONHSAT163309.1	-0.855809558	0.74315109	-1.945688165	0.054209541	0.257728325	-4.44497457	NoSig
ENST00000663878	-0.85561293	0.329199413	-3.051561858	0.002845831	0.052718926	-1.912044036	NoSig
MSTRG.90054.7	-0.855314893	0.872490312	-1.65928693	0.099868571	0.391368486	-4.932147716	NoSig
NONHSAT180432.1	-0.854330418	0.324815266	-2.780112785	0.006380284	0.082983978	-2.625094464	NoSig
NONHSAT021484.2	-0.853232034	0.169109052	-3.621087332	0.000442923	0.014805317	-0.239152205	NoSig
NONHSAT101149.2	-0.852309598	0.450327231	-1.981408253	0.050007163	0.24857748	-4.379134369	NoSig
MSTRG.97078.2	-0.85226569	0.676325914	-2.119460458	0.036270709	0.246991694	-4.114254196	NoSig
NONHSAT133708.2	-0.851801185	0.322143382	-2.613374547	0.010202534	0.112198367	-3.034570792	NoSig
NONHSAT155998.1	-0.8509068	0.629340942	-1.727970218	0.086762406	0.354913778	-4.821974751	NoSig
NONHSAT087547.2	-0.85072834	2.177357486	-2.113400105	0.036797067	0.246991694	-4.126227386	NoSig
NONHSAT162755.1	-0.850445422	4.038394532	-0.920946117	0.359067086	0.792424587	-5.843174588	NoSig
NONHSAT006764.2	-0.850414701	0.96542113	-1.769373095	0.079565888	0.333917657	-4.753520293	NoSig
NONHSAT170934.1	-0.850038648	1.720095883	-1.247769261	0.214730009	0.649990019	-5.50237025	NoSig
NONHSAT179699.1	0.849963733	1.007467974	1.412720093	0.160523622	0.537431519	-5.292467521	NoSig
NONHSAT207199.1	0.849691962	2.050058363	1.187056051	0.237728689	0.689780573	-5.573265992	NoSig
NONHSAT108910.2	-0.848829619	2.112987112	-1.133124417	0.25959293	0.724165237	-5.633352744	NoSig
NONHSAT174936.1	-0.847842466	6.357104893	-1.479202594	0.141906223	0.495352706	-5.200773118	NoSig
NONHSAT148574.1	-0.847367274	2.060076076	-1.009791672	0.314781688	0.792424587	-5.760490537	NoSig
NONHSAT252243.1	-0.846426668	2.069895096	-1.577092985	0.11760749	0.436692458	-5.058405522	NoSig
NONHSAT160155.1	-0.846202722	0.427679892	-2.324883993	0.021888531	0.187234344	-3.689910203	NoSig
NONHSAT220907.1	-0.845287846	1.265511295	-1.33294415	0.185267704	0.589914091	-5.397128376	NoSig
MSTRG.188056.2	-0.84486303	0.42925197	-2.452061934	0.015755218	0.151658935	-3.409439566	NoSig
NONHSAT207187.1	-0.843264871	0.756158401	-1.661374849	0.099447798	0.389920485	-4.928861026	NoSig
MSTRG.121276.9	0.843078116	0.700789396	1.890482549	0.061289737	0.278338491	-4.544532628	NoSig
NONHSAT207073.1	0.84251411	4.758663708	0.971369451	0.333467085	0.792424587	-5.79716586	NoSig
NONHSAT175051.1	0.842362729	0.698472086	1.313078628	0.191852708	0.602993974	-5.42227606	NoSig
ENST00000411861	-0.842154624	1.885702559	-1.597913843	0.112892628	0.425417238	-5.027000675	NoSig
NONHSAT182102.1	-0.842090649	1.111177178	-1.367346436	0.174267143	0.567194	-5.352715064	NoSig
NONHSAT193849.1	-0.84195042	2.149880704	-1.170404376	0.244334039	0.700011494	-5.592108747	NoSig
NONHSAT152058.1	-0.841295853	8.384171971	-1.025477855	0.307357644	0.792424587	-5.74511626	NoSig
ENST00000478759	-0.840613286	0.482050698	-2.386877425	0.018675665	0.168266922	-3.554870793	NoSig
NONHSAT136135.2	-0.840571097	0.206317347	-3.344154994	0.001124743	0.027109681	-1.081533106	NoSig
MSTRG.122858.19	-0.840156745	0.389275866	-2.077789959	0.040024975	0.246991694	-4.195942853	NoSig
ENST00000513560	-0.840149455	1.102206437	-1.894979431	0.060685325	0.277139694	-4.536523107	NoSig
MSTRG.103481.3	-0.839687882	0.312246688	-3.5591205	0.000548017	0.016993368	-0.432252673	NoSig
MSTRG.81376.1	-0.83884211	0.545303978	-2.230067464	0.027746025	0.219215215	-3.890217133	NoSig
NONHSAT037113.2	-0.838501631	5.153370772	-1.007923123	0.315673943	0.792424587	-5.762306434	NoSig
NONHSAT152341.1	-0.838094632	1.123577865	-1.258839604	0.210717812	0.641988622	-5.489072841	NoSig
NONHSAT169051.1	-0.838005895	1.135835409	-1.720932259	0.088037149	0.358873491	-4.833458749	NoSig
NONHSAT031249.2	-0.83763156	4.490036304	-0.990525221	0.324062395	0.792424587	-5.779055624	NoSig
NONHSAT036519.2	-0.837220207	0.888417653	-1.576928783	0.117645286	0.436726179	-5.058651632	NoSig
NONHSAT152129.1	-0.837127532	1.247106885	-1.347536493	0.180539643	0.580320644	-5.378423281	NoSig
NONHSAT223223.1	-0.8369716	0.165886263	-4.441813761	2.11E-05	0.001681544	2.550968541	NoSig
NONHSAT189059.1	-0.836755175	7.944617697	-0.890096517	0.375330784	0.792424587	-5.87013313	NoSig
NONHSAT054232.2	-0.835864216	0.880171045	-1.954316735	0.053167966	0.255169328	-4.429172307	NoSig
ENST00000674087	-0.835713828	0.348015287	-3.170149775	0.001967466	0.040165356	-1.583009705	NoSig
ENST00000635600	-0.835604185	0.301902874	-3.692837085	0.000345081	0.012585925	-0.012322342	NoSig
ENST00000602946	-0.835356975	1.965148974	-1.557133266	0.122273103	0.449191212	-5.088142196	NoSig
ENST00000426699	-0.835103147	0.620242328	-1.906323751	0.05918278	0.273009068	-4.516238366	NoSig
ENST00000434063	-0.834946956	0.450178252	-2.293426771	0.023698116	0.197705142	-3.757204454	NoSig
MSTRG.72720.8	-0.834390163	0.392588377	-3.03782415	0.002968262	0.05412986	-1.94948179	NoSig
NONHSAT171037.1	-0.834206699	0.743800549	-1.995966215	0.048375619	0.247021399	-4.351981411	NoSig
NONHSAT141172.2	-0.834100295	0.22617806	-3.080797866	0.002600675	0.049442083	-1.831898991	NoSig
ENST00000457566	-0.833896248	0.291561708	-3.132313898	0.002215722	0.043708061	-1.689124193	NoSig
NONHSAT084366.2	-0.832768712	0.303549989	-2.430079073	0.016691133	0.157283426	-3.458877213	NoSig
NONHSAT009769.2	-0.831791627	0.835196767	-1.890831098	0.06124271	0.278207996	-4.543912454	NoSig
NONHSAT099901.2	-0.831360757	0.216120737	-4.967156935	2.47E-06	0.000383681	4.541013806	NoSig
NONHSAT119570.2	-0.830974679	0.465807034	-1.798362589	0.074825614	0.31931054	-4.704679982	NoSig
MSTRG.131650.27	-0.830285959	1.166361933	-1.563362725	0.120801474	0.44518285	-5.078900179	NoSig
NONHSAT256730.1	-0.829854217	0.691699533	-2.186554433	0.030864717	0.232963516	-3.979597946	NoSig
MSTRG.59221.5	-0.829508526	0.301843396	-2.899892469	0.00449728	0.068194548	-2.317438684	NoSig
MSTRG.32589.3	-0.829407331	0.380184582	-2.715487562	0.007672005	0.09312332	-2.78642153	NoSig
NONHSAT245539.1	-0.829276045	0.678004307	-1.826114744	0.070509081	0.306538473	-4.657224472	NoSig
MSTRG.72204.2	-0.829008357	0.342679176	-2.553921545	0.012001706	0.12614647	-3.175193569	NoSig
NONHSAT121484.2	0.827611694	0.892730528	1.482834916	0.140939614	0.493205773	-5.195646614	NoSig
NONHSAT184352.1	-0.827289685	0.267231738	-2.827546314	0.005561986	0.076692874	-2.504595977	NoSig
MSTRG.39859.1	-0.827192489	0.534727172	-2.200433275	0.029838385	0.228869268	-3.951263899	NoSig
NONHSAT000778.2	-0.826890762	0.245633828	-3.280938741	0.001381408	0.031357955	-1.266255207	NoSig
NONHSAT046649.2	-0.826533438	0.517093068	-1.895527524	0.060612001	0.277139694	-4.535545666	NoSig
NONHSAT173121.1	-0.826529769	0.931387209	-1.618659212	0.108346247	0.413217161	-4.995319177	NoSig
NONHSAT037341.2	-0.826180975	0.346463699	-2.348230521	0.020625407	0.179047839	-3.639430982	NoSig
ENST00000440326	-0.825452606	0.353333015	-2.701027684	0.007991759	0.095326137	-2.822066339	NoSig
ENST00000593427	-0.825135186	0.973140323	-2.35937019	0.020045741	0.175390916	-3.615184733	NoSig
NONHSAT175012.1	-0.824673113	0.228868333	-3.777105633	0.000256318	0.010178418	0.258465132	NoSig
MSTRG.34448.4	-0.824264635	0.384881307	-2.59533502	0.010720887	0.116052646	-3.077540941	NoSig
ENST00000603037	-0.823951377	0.834282897	-2.604426904	0.010456743	0.11439114	-3.055916847	NoSig
MSTRG.33601.30	-0.823608845	0.280405496	-3.256297542	0.00149554	0.033062979	-1.33747882	NoSig
NONHSAT180415.1	-0.823504536	0.301150979	-3.305235025	0.001276886	0.029923202	-1.195599364	NoSig
NONHSAT010625.2	-0.8232678	1.48203636	-1.285185642	0.201390895	0.622551651	-5.456968229	NoSig
NONHSAT200725.1	-0.823109317	0.261305871	-3.15354213	0.002073066	0.041540535	-1.629717697	NoSig
ENST00000427722	-0.821779265	0.269075491	-3.597986148	0.000479652	0.01555442	-0.311445394	NoSig
MSTRG.41991.5	-0.821775587	0.313403361	-2.726611419	0.007433978	0.090886952	-2.758887482	NoSig
ENST00000609131	-0.821462057	0.290797231	-2.771156291	0.006546602	0.08438549	-2.647649406	NoSig
ENST00000449500	-0.821359933	0.388271031	-2.548885163	0.012166499	0.12692445	-3.186974558	NoSig
NONHSAT104564.2	-0.821073121	0.378273487	-2.410756195	0.017554321	0.1623001	-3.502003398	NoSig
ENST00000426529	-0.82051175	0.518348982	-2.746701113	0.007021044	0.0880322	-2.708912974	NoSig
NONHSAT163184.1	-0.818961019	0.396268223	-2.230337363	0.027727573	0.219183292	-3.889657716	NoSig
MSTRG.62743.20	-0.818248485	0.239487531	-3.168717861	0.00197637	0.040293042	-1.587044885	NoSig
NONHSAT068038.2	-0.817644986	0.244538796	-3.092834256	0.002505552	0.047812983	-1.798717582	NoSig
MSTRG.3566.1	-0.817247947	0.98223339	-1.861870677	0.065254806	0.290703086	-4.595076649	NoSig
ENST00000621924	-0.816121007	0.769654777	-2.376053627	0.019204545	0.171146917	-3.578678758	NoSig
ENST00000609974	-0.815455622	0.729309173	-1.994858508	0.048498149	0.247021399	-4.354053952	NoSig
NONHSAT175327.1	-0.814667442	0.327455269	-2.858944032	0.005074374	0.072645319	-2.423869219	NoSig
ENST00000570379	-0.814342409	0.406032981	-2.493679935	0.014110607	0.139718896	-3.31475584	NoSig
ENST00000582787	-0.81401981	0.420061453	-2.537950018	0.012531317	0.129125208	-3.212482862	NoSig
ENST00000652112	-0.81324903	1.712148689	-1.383894582	0.169155048	0.556856952	-5.330962104	NoSig
NONHSAT026394.2	-0.81310153	0.901737814	-2.020316261	0.045747941	0.246991694	-4.306152405	NoSig
NONHSAT163701.1	-0.812867332	0.541053286	-1.878794419	0.062884372	0.28329633	-4.565267382	NoSig
ENST00000602422	-0.812207268	0.504141373	-2.181190924	0.031269498	0.234853235	-3.990503775	NoSig
NONHSAT092437.2	-0.8120155	0.258963131	-2.568617108	0.011532261	0.122653255	-3.140700444	NoSig
MSTRG.140449.8	-0.812008754	0.765554481	-1.649638469	0.101831723	0.396304676	-4.947284791	NoSig
MSTRG.150749.13	-0.811859472	0.545769192	-1.945429579	0.05424102	0.257786557	-4.445447134	NoSig
MSTRG.19169.1	-0.811811941	0.160899664	-4.13422372	6.92E-05	0.003929311	1.4567012	NoSig
NONHSAT134547.2	-0.811608991	4.020237323	-1.023006137	0.308519611	0.792424587	-5.747554258	NoSig
MSTRG.62175.1	-0.811521616	0.339751118	-2.635673583	0.009593093	0.107596863	-2.981092673	NoSig
NONHSAT066917.2	-0.810937161	0.436581827	-2.33267052	0.021459871	0.184164311	-3.673125023	NoSig
MSTRG.78831.1	-0.810575591	1.460045862	-1.251489411	0.213375543	0.647362585	-5.497914428	NoSig
ENST00000416202	-0.81004718	1.639640473	-1.206824305	0.230054234	0.677030737	-5.550560017	NoSig
NONHSAT200253.1	-0.809690086	0.459461514	-1.999885076	0.047944242	0.247008014	-4.344640569	NoSig
NONHSAT223445.1	-0.809303232	0.368347352	-2.814349342	0.005779441	0.078551852	-2.538297683	NoSig
ENST00000522817	-0.809294834	0.57521893	-2.306484844	0.022931558	0.193712256	-3.729370981	NoSig
NONHSAT068255.2	-0.809206564	0.756996584	-1.629112768	0.106111616	0.407435308	-4.979207456	NoSig
NONHSAT055235.2	-0.809183105	0.743026921	-1.414271288	0.160068881	0.536585325	-5.290374314	NoSig
NONHSAT157530.1	-0.809158053	0.413079721	-2.099473946	0.038031634	0.246991694	-4.153621151	NoSig
NONHSAT024040.2	-0.808645152	0.330901942	-2.297172901	0.023475932	0.196502726	-3.749234169	NoSig
NONHSAT175609.1	0.808608934	0.958502184	2.019536613	0.045830147	0.246991694	-4.307627759	NoSig
NONHSAT083560.2	-0.807544758	1.217282347	-1.235915504	0.219087705	0.656701795	-5.516482157	NoSig
MSTRG.182183.27	-0.807212238	0.179549475	-3.888788833	0.00017165	0.00767829	0.624505261	NoSig
MSTRG.102396.11	-0.806881612	0.694889234	-1.680398523	0.095679697	0.379945825	-4.89873424	NoSig
MSTRG.45126.4	-0.805672945	0.417533336	-2.39166773	0.018445749	0.167311655	-3.544303008	NoSig
MSTRG.13368.4	-0.805008296	0.647446025	-1.888908357	0.061502509	0.278805266	-4.547332259	NoSig
NONHSAT028252.2	0.803869897	1.396504509	1.154532863	0.250750504	0.709607181	-5.609827107	NoSig
NONHSAT061315.2	-0.803827225	0.62356342	-1.501106183	0.136154999	0.481465097	-5.16967637	NoSig
NONHSAT155793.1	-0.803798209	8.004798621	-1.347180419	0.180653924	0.580446009	-5.378882056	NoSig
NONHSAT179871.1	-0.803701066	0.686520597	-1.852155662	0.066648973	0.294413078	-4.612074314	NoSig
ENST00000563230	-0.802968539	0.291948598	-2.838286016	0.005390571	0.075078015	-2.477069344	NoSig
MSTRG.6019.14	-0.802899756	0.159133285	-3.952427377	0.00013612	0.006530766	0.836663299	NoSig
ENST00000416769	-0.802540254	0.322268707	-2.864452049	0.004992985	0.072388255	-2.409628629	NoSig
MSTRG.201869.11	-0.801564108	0.824656207	-1.522557589	0.130700868	0.467834668	-5.138796884	NoSig
MSTRG.181027.8	-0.801504008	1.041818644	-1.95979257	0.052515793	0.253559588	-4.419110151	NoSig
NONHSAT189745.1	-0.800988497	0.511276739	-1.824673106	0.0707281	0.307168382	-4.659706463	NoSig
NONHSAT148490.1	-0.800964029	0.158749627	-2.948632131	0.003889193	0.064296548	-2.189074711	NoSig
ENST00000527426	-0.800919403	1.813406248	-1.274148475	0.205260407	0.630285792	-5.470496369	NoSig
NONHSAT160917.1	-0.800661592	0.59116458	-1.62977654	0.105970983	0.407306719	-4.978181073	NoSig
NONHSAT250196.1	-0.800437504	0.251697779	-2.668881128	0.008746365	0.100978952	-2.900714695	NoSig
ENST00000659884	0.800434876	1.791828819	1.426793196	0.156434096	0.527774216	-5.273396038	NoSig
ENST00000449063	-0.800104599	0.233508788	-2.860710773	0.005048136	0.072499626	-2.419303996	NoSig
NONHSAT165293.1	-0.799975683	0.468534681	-1.972063108	0.051078948	0.249992302	-4.396467215	NoSig
NONHSAT148351.1	0.798873208	1.628448549	1.105945077	0.271131086	0.740727984	-5.662600398	NoSig
NONHSAT168193.1	-0.798815177	0.456271254	-2.030812115	0.044653458	0.246991694	-4.286239412	NoSig
ENST00000406089	-0.798747017	0.241848934	-2.752288659	0.006909965	0.087142335	-2.694956931	NoSig
NONHSAT061452.2	-0.797925106	2.227175251	-1.150446958	0.252421461	0.711863157	-5.614350265	NoSig
MSTRG.38104.3	-0.797519661	0.15806696	-4.323528975	3.36E-05	0.002338265	2.123633537	NoSig
NONHSAT195078.1	-0.797109957	0.346774162	-2.692995314	0.008174561	0.096602099	-2.841795071	NoSig
MSTRG.9288.1	-0.796609263	0.411561858	-2.503191561	0.013757006	0.137832876	-3.292916974	NoSig
NONHSAT029217.2	0.796277374	1.833591948	0.990313654	0.3241653	0.792424587	-5.77925754	NoSig
NONHSAT153293.1	-0.796184002	0.490144998	-2.032956061	0.044432667	0.246991694	-4.282160112	NoSig
NONHSAT247218.1	-0.795827608	1.044371665	-1.687428424	0.094316909	0.376401437	-4.887519003	NoSig
NONHSAT202937.1	-0.795728076	0.640379501	-1.86938783	0.064192847	0.287149708	-4.581867225	NoSig
ENST00000654503	-0.79567545	0.440180917	-2.644950179	0.009349396	0.105957502	-2.958727762	NoSig
NONHSAT047040.2	-0.794920089	0.952150453	-1.714556673	0.089205095	0.36188858	-4.843823645	NoSig
ENST00000424349	0.794430525	3.357353065	1.218822144	0.225484379	0.668672731	-5.536601232	NoSig
NONHSAT208246.1	-0.794193476	0.684431332	-1.817594775	0.071811684	0.310720883	-4.671866115	NoSig
NONHSAT178453.1	-0.793993146	0.531481588	-1.926637305	0.056570442	0.26454626	-4.479633225	NoSig
ENST00000623091	-0.793170482	3.546982396	-1.172041252	0.243678996	0.699062053	-5.590267983	NoSig
NONHSAT162649.1	-0.792819644	0.790488247	-1.588656192	0.114970036	0.430154804	-5.041012844	NoSig
MSTRG.141355.34	-0.792232071	0.634084818	-2.079107543	0.03990134	0.246991694	-4.193382822	NoSig
NONHSAT055467.2	-0.790779423	2.358461628	-1.170897936	0.244136395	0.699787115	-5.591553974	NoSig
MSTRG.104804.11	-0.790458511	0.258446521	-2.698652638	0.008045421	0.09566648	-2.827905156	NoSig
NONHSAT222544.1	-0.790407794	0.156657401	-3.638604569	0.000416864	0.014089061	-0.184092677	NoSig
MSTRG.35177.1	-0.790334874	0.872722249	-1.638855304	0.104062469	0.40190099	-4.964102744	NoSig
MSTRG.186520.9	-0.790200976	0.851971348	-1.64731683	0.10230872	0.397341288	-4.950914593	NoSig
NONHSAT165404.1	0.78884815	1.111584123	1.469782977	0.144436952	0.500282761	-5.214011309	NoSig
MSTRG.161448.2	-0.788195783	0.156218984	-3.647183043	0.000404638	0.013860657	-0.157053617	NoSig
NONHSAT121633.2	-0.788140352	1.823135971	-1.682042961	0.09535949	0.379169276	-4.896114746	NoSig
NONHSAT048024.2	-0.787886356	0.334619309	-2.31603748	0.022384691	0.190407591	-3.708918783	NoSig
NONHSAT204851.1	-0.787608608	0.689028192	-1.858781839	0.065695407	0.291811169	-4.600490009	NoSig
NONHSAT204068.1	-0.787451675	0.380689102	-2.092166932	0.038693571	0.246991694	-4.16792785	NoSig
ENST00000582838	-0.787384626	0.435924319	-2.39233134	0.018414097	0.167200003	-3.542837532	NoSig
NONHSAT150682.1	-0.787021256	0.870310153	-1.326513051	0.187380672	0.594094777	-5.405309484	NoSig
NONHSAT060669.2	-0.786420373	0.478029708	-2.290277976	0.0238863	0.198561021	-3.763894724	NoSig
MSTRG.15180.7	-0.786333097	1.088309185	-1.347125964	0.180671405	0.580446009	-5.378952207	NoSig
NONHSAT220528.1	-0.785857052	0.466829646	-1.81831189	0.071701281	0.310685124	-4.670636228	NoSig
NONHSAT125844.2	-0.785805089	0.227751528	-3.065678924	0.0027249	0.051101106	-1.873424732	NoSig
NONHSAT209378.1	-0.785325967	2.461068184	-0.851953646	0.396066195	0.792424587	-5.902213356	NoSig
NONHSAT251022.1	-0.785323472	0.247789049	-4.335215672	3.21E-05	0.002268087	2.165497268	NoSig
NONHSAT090912.2	0.784208662	5.706393607	0.833614712	0.406280583	0.792424587	-5.917144019	NoSig
NONHSAT204865.1	-0.784134504	3.56366153	-0.978338868	0.330024932	0.792424587	-5.790617041	NoSig
NONHSAT092663.2	-0.783934954	2.641619222	-0.861135336	0.391011768	0.792424587	-5.894617659	NoSig
NONHSAT026200.2	0.783653371	2.041936213	1.049833828	0.296064925	0.776560216	-5.720784174	NoSig
MSTRG.20307.2	-0.783384588	1.003793495	-1.622320385	0.10755935	0.410963802	-4.989687569	NoSig
NONHSAT169466.1	-0.783335032	3.492071088	-1.020778405	0.309569397	0.792424587	-5.749746654	NoSig
MSTRG.13815.7	-0.782997426	0.303562959	-2.578706135	0.0112196	0.120263322	-3.116918419	NoSig
NONHSAT096462.2	-0.782889039	0.618923235	-1.743772361	0.083955243	0.347672081	-4.796028579	NoSig
NONHSAT169203.1	-0.782874495	0.905841607	-1.614793013	0.109182215	0.415272993	-5.001253003	NoSig
NONHSAT168908.1	-0.782630205	0.493173051	-2.751634932	0.006922878	0.087232848	-2.69659102	NoSig
NONHSAT063597.2	-0.782539755	0.526975866	-2.153315542	0.033448401	0.243707434	-4.046788763	NoSig
NONHSAT175863.1	-0.782161716	0.392433238	-1.895850603	0.060568815	0.277049955	-4.53496938	NoSig
MSTRG.209665.5	0.781607962	0.916322309	1.621642524	0.107704696	0.41116484	-4.990731167	NoSig
NONHSAT148553.1	-0.780348133	3.27629222	-1.118645099	0.26569608	0.73338869	-5.649020262	NoSig
ENST00000568861	-0.780087382	0.215853494	-3.554353691	0.000557009	0.017148874	-0.446998411	NoSig
MSTRG.103480.14	-0.780051762	0.879818667	-1.665515186	0.098617647	0.387965804	-4.92233192	NoSig
MSTRG.217946.2	-0.779733241	0.919832454	-1.447776265	0.150485941	0.514323748	-5.244622473	NoSig
MSTRG.124306.2	-0.779589207	0.307214728	-2.803722405	0.005960165	0.079795911	-2.565337351	NoSig
MSTRG.21814.23	-0.779520624	0.580913592	-1.972500679	0.051028332	0.249992302	-4.395657333	NoSig
NONHSAT008579.2	-0.778981211	0.421041844	-2.36241909	0.019889621	0.175058589	-3.608530566	NoSig
NONHSAT162245.1	-0.778741237	0.45567478	-1.720150132	0.088179751	0.358973723	-4.834732225	NoSig
NONHSAT035109.2	-0.778737283	15.26893784	-2.513972263	0.013365832	0.135250125	-3.268074894	NoSig
NONHSAT232131.1	-0.777928808	3.524042196	-0.867318447	0.387630502	0.792424587	-5.889457336	NoSig
NONHSAT175714.1	-0.777822284	0.276052777	-2.003606929	0.047537589	0.246991694	-4.337656394	NoSig
NONHSAT239726.1	-0.777748126	0.227427725	-3.345270076	0.001120645	0.027053785	-1.078249072	NoSig
MSTRG.209493.3	-0.777118864	0.842398032	-1.707356032	0.090539361	0.365643427	-4.855486048	NoSig
NONHSAT047353.2	-0.776674822	0.258148989	-2.726885313	0.007428203	0.090886952	-2.758208297	NoSig
NONHSAT007626.2	-0.776427508	0.250817408	-3.071613258	0.002675499	0.05042338	-1.857145873	NoSig
MSTRG.39765.25	-0.776324933	0.234784982	-2.840479442	0.005356162	0.074804286	-2.471436397	NoSig
ENST00000634930	-0.776294814	0.284432814	-2.795353939	0.006106097	0.080824748	-2.586568308	NoSig
MSTRG.38328.7	0.775946612	1.747030247	1.174725358	0.242607583	0.697904052	-5.587244121	NoSig
NONHSAT001750.2	-0.775830279	1.206461629	-1.474270449	0.143226983	0.497792317	-5.207714812	NoSig
ENST00000607010	-0.775589344	0.299483086	-2.427668695	0.016796707	0.158082372	-3.464273709	NoSig
NONHSAT226466.1	-0.77553417	0.458040217	-3.011581078	0.003215784	0.057472223	-2.020603563	NoSig
MSTRG.209160.2	-0.775385661	0.309151581	-2.968984749	0.003658442	0.062702237	-2.134934517	NoSig
NONHSAT141816.2	-0.774971914	1.066531282	-1.414020453	0.160142348	0.536713303	-5.290712945	NoSig
NONHSAT136504.2	-0.774917101	0.396339032	-1.748550701	0.083121221	0.344707829	-4.78813888	NoSig
ENST00000585258	-0.774687445	0.667211047	-1.856662604	0.065999136	0.292732827	-4.60419921	NoSig
NONHSAT196684.1	-0.774477121	1.588446762	-1.186541871	0.237930722	0.690041004	-5.57385171	NoSig
MSTRG.13815.12	-0.77421857	0.206637498	-3.075567638	0.002643043	0.050184819	-1.846283711	NoSig
NONHSAT233772.1	-0.773985396	0.214628316	-3.256274882	0.001495649	0.033062979	-1.337544114	NoSig
NONHSAT182901.1	-0.773734082	0.249105108	-2.581365771	0.011138458	0.119761296	-3.110635364	NoSig
NONHSAT113565.2	-0.773543832	0.472892319	-1.56151022	0.12123763	0.446249542	-5.081652237	NoSig
NONHSAT185291.1	-0.77317763	0.202743918	-2.759637551	0.006766307	0.085986927	-2.676564095	NoSig
ENST00000558388	-0.772968573	0.479566339	-2.212794475	0.028949448	0.224983214	-3.925890284	NoSig
NONHSAT134554.2	-0.77206958	0.43376995	-2.388913042	0.018577655	0.16805764	-3.55038239	NoSig
NONHSAT182110.1	-0.771948146	1.02801812	-1.564639713	0.120501544	0.444561169	-5.077001286	NoSig
NONHSAT017537.2	-0.771370159	0.653242834	-1.911891778	0.058456824	0.270892699	-4.506240801	NoSig
NONHSAT213709.1	0.771293888	3.531600185	0.893537665	0.373494103	0.792424587	-5.867170844	NoSig
NONHSAT088450.2	-0.771219746	1.563726007	-1.425924671	0.156684141	0.52826626	-5.274578309	NoSig
NONHSAT120010.2	-0.770711027	0.762531389	-1.568082675	0.119695829	0.442502156	-5.07187419	NoSig
MSTRG.132131.1	-0.770612858	0.808038018	-1.644934303	0.102800098	0.398746926	-4.954634536	NoSig
MSTRG.56080.150	-0.770468901	0.294311768	-3.320712404	0.001214211	0.028764697	-1.150368373	NoSig
ENST00000457075	-0.770346365	1.158138279	-1.356688403	0.177621029	0.575386204	-5.366591507	NoSig
NONHSAT159266.1	-0.769814587	0.850346068	-1.463828119	0.146054817	0.503475835	-5.222338266	NoSig
MSTRG.112261.6	-0.769688845	1.57664998	-1.476520192	0.142623352	0.496715951	-5.204551197	NoSig
MSTRG.21814.39	-0.769632443	0.152539764	-4.139176188	6.80E-05	0.003885554	1.473876326	NoSig
NONHSAT179962.1	-0.769540875	0.506364997	-1.762272969	0.080763859	0.337640884	-4.765368175	NoSig
MSTRG.114412.10	-0.769267191	0.426730494	-2.317131575	0.022322796	0.190208053	-3.706571443	NoSig
NONHSAT234057.1	-0.768293462	1.420103966	-1.73056359	0.086296508	0.353919719	-4.817731909	NoSig
ENST00000378953	-0.767889487	0.708157107	-1.651971191	0.101354258	0.394894975	-4.943632769	NoSig
ENST00000452622	-0.767541638	0.557938469	-2.24131677	0.026985991	0.214874153	-3.866848516	NoSig
NONHSAT028987.2	-0.766995555	1.208539912	-1.295379869	0.197865055	0.615804078	-5.444372767	NoSig
ENST00000586356	-0.76687074	1.018952676	-1.462479219	0.146423243	0.504063173	-5.224219984	NoSig
MSTRG.24194.9	-0.765869993	2.760558753	-1.031036498	0.304755241	0.790148183	-5.739612376	NoSig
NONHSAT172513.1	-0.765242848	4.644661508	-0.921313969	0.358875905	0.792424587	-5.842847678	NoSig
NONHSAT002217.2	-0.765022899	2.463415598	-0.857542749	0.392984705	0.792424587	-5.897599248	NoSig
ENST00000666670	-0.764797229	0.263932228	-3.393943579	0.000954816	0.024283953	-0.934038358	NoSig
MSTRG.175817.1	-0.764402912	0.15150328	-3.709222386	0.000325809	0.012145169	0.039961585	NoSig
MSTRG.138592.1	-0.764321556	0.282737528	-2.411161808	0.017535801	0.1623001	-3.501101296	NoSig
NONHSAT166167.1	-0.763838254	0.45975083	-1.740188627	0.084585252	0.349201167	-4.801932432	NoSig
NONHSAT231073.1	-0.763300644	0.241909807	-2.614178464	0.01017997	0.112051409	-3.032649762	NoSig
NONHSAT180593.1	-0.762660662	1.171968669	-1.327818224	0.1869504	0.59359679	-5.403652249	NoSig
NONHSAT119464.2	-0.761427965	2.767713815	-1.272870831	0.205711848	0.630984172	-5.472055054	NoSig
NONHSAT255742.1	-0.761293688	1.568351429	-1.106764054	0.270778291	0.740727984	-5.661729236	NoSig
NONHSAT185060.1	-0.760574974	0.587992674	-1.64907385	0.101947562	0.396451157	-4.948168001	NoSig
MSTRG.12063.4	-0.759906382	0.197339147	-3.209956186	0.001734388	0.036535055	-1.470231018	NoSig
NONHSAT127947.2	0.759847011	2.037886192	0.988764535	0.324919441	0.792424587	-5.780734705	NoSig
NONHSAT212241.1	0.759149021	2.297916121	0.89627948	0.372034728	0.792424587	-5.864802512	NoSig
NONHSAT180161.1	-0.758687023	1.376760002	-1.063052748	0.290055227	0.768143819	-5.707343971	NoSig
NONHSAT248850.1	-0.758415993	0.432788589	-2.384497333	0.018790842	0.169006458	-3.560114377	NoSig
MSTRG.13815.10	-0.758192859	0.298232289	-2.62103152	0.009989436	0.11065501	-3.016252685	NoSig
NONHSAT213693.1	-0.758175777	0.22345758	-2.808776987	0.005873572	0.079405472	-2.552487245	NoSig
ENST00000642112	-0.757943185	0.447731635	-2.867253647	0.004952048	0.07193476	-2.402376274	NoSig
NONHSAT042114.2	-0.757624949	0.370221387	-2.413802381	0.017415662	0.161509024	-3.495225199	NoSig
MSTRG.112120.5	-0.757125992	0.232273423	-2.995075137	0.00338109	0.059586318	-2.06506985	NoSig
MSTRG.65709.3	-0.757061959	0.5448857	-2.188783936	0.030697804	0.232511404	-3.975057403	NoSig
NONHSAT180189.1	0.757015036	2.225049888	1.183077959	0.23929497	0.692303062	-5.577791114	NoSig
NONHSAT150163.1	-0.756064594	1.174520213	-1.111208032	0.268869495	0.738411085	-5.656991105	NoSig
NONHSAT236501.1	-0.755450981	0.288497441	-2.790468609	0.00619279	0.081617106	-2.598937137	NoSig
NONHSAT006131.2	-0.754944237	4.238575905	-1.173428939	0.243124654	0.698338748	-5.588705483	NoSig
NONHSAT184512.1	-0.754484874	0.304394923	-2.433028576	0.01656275	0.156419331	-3.452267167	NoSig
NONHSAT252074.1	-0.754208652	0.354949349	-2.054591704	0.042256327	0.246991694	-4.240770978	NoSig
ENST00000481027	-0.752901977	0.588921264	-1.783007513	0.077306468	0.326942123	-4.730642759	NoSig
NONHSAT100878.2	-0.752611336	0.233915958	-2.664593928	0.008851738	0.101758183	-2.911141319	NoSig
MSTRG.45352.3	-0.752580784	0.217855506	-3.471627667	0.000737043	0.020721637	-0.70041065	NoSig
ENST00000667520	-0.752204131	1.507738596	-1.545037217	0.125171163	0.45534898	-5.105987118	NoSig
[truncated: 13,210 more rows]
