# Supplementary material for: Integrated transcriptome profiling of plasma exosomes reveals molecular stratification of exocrine and endocrine disorders and S100A8-mediated cell interactions in chronic pancreatitis
Source: Cell Discov. 2025 Nov 18;11:91. doi: 10.1038/s41421-025-00832-x (PMC12623818; doi:10.1038/s41421-025-00832-x)
Supplement: Supplementary file 7 — Table S3. [file 41421_2025_832_MOESM7_ESM.txt]

Gene	logFC	AveExpr	t	P.Value	adj.P.Val	B	Category
hsa-miR-4279	-3.075808089	5.45051974	-8.360109505	1.54E-13	4.10E-10	20.23672393	Down
hsa-miR-640	-2.594703412	8.757547188	-3.394954863	0.000939405	0.008153786	-0.998729091	Down
hsa-miR-7155-5p	2.313922702	6.048522753	4.404352944	2.37E-05	0.000820092	2.394627315	Up
hsa-miR-3649	1.91160801	5.692457658	4.630159581	9.58E-06	0.000471063	3.240837167	Up
hsa-miR-3170	1.84643592	6.231334451	3.709206207	0.000320151	0.004168238	-0.015020769	Up
hsa-miR-148a-5p	1.770726067	6.646047603	4.603442442	1.07E-05	0.000488938	3.139198787	Up
hsa-miR-3171	1.680686169	4.532362189	4.442945401	2.03E-05	0.000792361	2.537167008	Up
hsa-miR-4321	-1.654832898	5.234318152	-5.691752972	9.56E-08	1.95E-05	7.575200538	Down
hsa-miR-5692a	1.64767272	6.370053806	4.662032704	8.41E-06	0.000437889	3.362611464	Up
hsa-miR-579-3p	1.640253156	6.103732441	4.286689379	3.76E-05	0.001032891	1.96549168	Up
hsa-miR-4675	1.637199204	3.201441848	4.266199832	4.07E-05	0.00109072	1.891613844	Up
hsa-miR-3115	1.611817581	6.710757106	4.133770411	6.76E-05	0.001521725	1.42032972	Up
hsa-miR-6529-5p	1.608863922	4.454837776	4.895034562	3.19E-06	0.0002495	4.269639195	Up
hsa-miR-4273	1.593725057	4.851797381	3.858810141	0.000187483	0.00286181	0.47723336	Up
hsa-miR-6134	1.580555457	8.519467084	8.190253267	3.79E-13	5.03E-10	19.38378643	Up
hsa-miR-4714-3p	1.569121147	4.497355759	5.507195154	2.21E-07	3.45E-05	6.783484628	Up
hsa-miR-6815-3p	1.566411229	6.990417622	5.487482716	2.42E-07	3.56E-05	6.699796355	Up
hsa-miR-4789-3p	1.558551054	5.577040005	3.863409833	0.000184382	0.00286181	0.49260553	Up
hsa-miR-1275	1.550001594	5.190724941	4.413559547	2.29E-05	0.000820092	2.428552115	Up
hsa-miR-6819-3p	1.513075456	5.801928131	5.368179465	4.12E-07	5.06E-05	6.197016563	Up
hsa-miR-301b-5p	1.500478207	4.636591557	4.902629341	3.09E-06	0.000248959	4.299690907	Up
hsa-miR-5047	1.500404695	4.608920981	4.981193577	2.22E-06	0.000196782	4.612315723	Up
hsa-miR-181d-3p	1.498870745	6.710748277	3.920261198	0.000149872	0.002503525	0.683755785	Up
hsa-miR-1827	1.496669489	6.083825603	5.048491034	1.66E-06	0.000157742	4.882618292	Up
hsa-miR-3689c	1.49537514	3.796973034	3.757417344	0.000269863	0.003670722	0.141964529	Up
hsa-miR-433-3p	1.495062136	6.281106079	3.794369126	0.000236496	0.003305968	0.263352352	Up
hsa-miR-6803-5p	-1.46324813	7.346526623	-6.671271352	9.00E-10	4.78E-07	11.99623507	Down
hsa-miR-3144-3p	1.460853135	5.809323806	5.145839679	1.09E-06	0.000116078	5.277634965	Up
hsa-miR-516b-5p	1.458719425	5.287388771	4.219056429	4.88E-05	0.001246646	1.722603212	Up
hsa-miR-450a-5p	1.453420185	5.053365328	3.901728324	0.000160382	0.002597407	0.621209361	Up
hsa-miR-1287-3p	1.453106055	7.949003687	3.444691184	0.000795735	0.007548114	-0.847697029	Up
hsa-miR-1298-5p	1.449127554	6.744050482	3.89028414	0.000167219	0.002659482	0.582699179	Up
hsa-miR-383-3p	1.446787	5.785781602	3.687598372	0.000345465	0.004346925	-0.08486603	Up
hsa-miR-521	1.445373596	4.89486948	3.695540804	0.000335947	0.004264745	-0.059230024	Up
hsa-miR-380-3p	1.439393184	3.209113337	3.694485598	0.000337197	0.004264745	-0.062638429	Up
hsa-miR-489-3p	1.423255965	3.007258262	3.70454382	0.000325459	0.004197193	-0.030118514	Up
hsa-miR-30b-3p	1.420015989	5.163667422	4.261295741	4.15E-05	0.00109072	1.873969295	Up
hsa-miR-6506-5p	-1.418813198	7.018113326	-2.173711143	0.031752063	0.08766474	-4.108171017	NoSig
hsa-miR-593-3p	1.416082811	3.720971639	3.86011344	0.000186599	0.00286181	0.481587562	Up
hsa-miR-519c-5p	1.414461346	2.938590528	3.830529441	0.000207667	0.003051659	0.383028028	Up
hsa-miR-9903	1.404357419	4.466616792	3.857225117	0.000188563	0.002861848	0.471939461	Up
hsa-miR-5195-5p	1.403169594	5.777353127	3.520944347	0.00061496	0.006454099	-0.612701246	Up
hsa-miR-9902	-1.398422036	6.622913074	-2.174547022	0.031687738	0.08758319	-4.106461573	NoSig
hsa-miR-1285-5p	1.382814051	5.408495306	4.109168421	7.42E-05	0.001615509	1.333977036	Up
hsa-miR-6743-3p	1.377462393	6.955795232	4.380544408	2.60E-05	0.000869796	2.307128678	Up
hsa-miR-22-5p	1.375069267	6.259298185	4.440066887	2.06E-05	0.000792361	2.526505215	Up
hsa-miR-6088	1.372266284	6.269847111	4.204583703	5.16E-05	0.001293018	1.67099133	Up
hsa-miR-554	1.37029259	7.083425476	4.019660199	0.000103818	0.002021485	1.023033164	Up
hsa-miR-518a-3p	1.368183598	7.3995255	4.199517719	5.26E-05	0.001306056	1.652955767	Up
hsa-miR-3150a-5p	1.367572246	5.817465284	4.316709767	3.34E-05	0.000971688	2.074192819	Up
hsa-miR-8087	1.365092056	6.434334831	4.021141774	0.000103246	0.002021485	1.02813847	Up
hsa-miR-1266-3p	1.363646582	4.205346025	4.194676745	5.36E-05	0.001306565	1.635736067	Up
hsa-let-7b-3p	1.358993202	8.648343445	5.125579767	1.19E-06	0.000121855	5.195039317	Up
hsa-miR-6806-3p	1.354822903	5.364660851	4.694569241	7.36E-06	0.000398821	3.487501112	Up
hsa-miR-11181-5p	1.353541561	6.088855303	4.433546588	2.11E-05	0.000792361	2.502372446	Up
hsa-miR-3201	1.352088698	2.959314069	4.282870807	3.82E-05	0.001033952	1.951704001	Up
hsa-miR-3689b-3p	1.348266501	3.89048591	3.559293943	0.000539412	0.005969498	-0.492957418	Up
hsa-miR-5003-3p	1.345703982	5.43753034	3.607225125	0.000457275	0.005280531	-0.341843737	Up
hsa-miR-1208	1.342164389	5.600415569	4.432808259	2.12E-05	0.000792361	2.499641328	Up
hsa-miR-3125	1.339788988	6.964307149	5.933844575	3.12E-08	7.53E-06	8.635158131	Up
hsa-miR-5680	1.338838903	7.091027459	3.408923755	0.000896769	0.007946515	-0.95649055	Up
hsa-miR-761	1.338014512	6.063728148	3.694728127	0.00033691	0.004264745	-0.061855108	Up
hsa-miR-6735-5p	1.337818217	6.120183089	3.828606001	0.000209112	0.003051659	0.376640227	Up
hsa-miR-3686	1.33554177	5.754205332	3.817508369	0.00021764	0.003124603	0.339832889	Up
hsa-miR-934	1.332356475	5.303299876	3.340068211	0.001126039	0.009317008	-1.163321714	Up
hsa-miR-6512-3p	1.331696103	4.339462533	3.434313688	0.000823889	0.007708587	-0.879356974	Up
hsa-miR-3151-3p	1.331485994	6.522327473	4.424156521	2.19E-05	0.000808623	2.467661894	Up
hsa-miR-3064-5p	1.329664469	5.026602288	4.613829275	1.02E-05	0.00047695	3.178665244	Up
hsa-miR-5011-3p	1.323393457	2.23521623	3.520292317	0.000616327	0.006454099	-0.614728184	Up
hsa-miR-5581-5p	1.317098284	4.962385283	4.178582404	5.70E-05	0.00134785	1.578591476	Up
hsa-miR-134-3p	1.317093645	4.08165605	4.064901774	8.77E-05	0.001819048	1.179562289	Up
hsa-miR-4297	-1.316450558	5.129885654	-2.707422332	0.007802584	0.034597102	-2.896282042	Down
hsa-miR-6749-5p	1.312139758	8.258103838	3.958739914	0.00013011	0.002303814	0.814334486	Up
hsa-miR-5580-5p	1.303092255	4.846016609	3.661782537	0.000378196	0.004524728	-0.167893337	Up
hsa-miR-6504-3p	1.30025311	4.062459361	2.99878089	0.003315303	0.019183976	-2.136533785	Up
hsa-miR-6862-3p	1.299823471	6.477610549	4.927235311	2.79E-06	0.000231391	4.397260397	Up
hsa-miR-4271	1.298460468	5.53081627	4.358741625	2.84E-05	0.000919617	2.227295941	Up
hsa-miR-576-3p	1.297646269	7.110342041	3.585482922	0.00049295	0.005595193	-0.410589978	Up
hsa-miR-3140-5p	1.296138412	5.296338725	3.938002719	0.000140429	0.002453807	0.74384219	Up
hsa-miR-6866-5p	1.295551617	4.448917362	4.32928484	3.18E-05	0.000950231	2.119887256	Up
hsa-miR-122b-3p	1.293258912	7.174403644	3.559587312	0.00053887	0.005969498	-0.492037401	Up
hsa-miR-4695-5p	1.29164078	4.456903939	4.559633125	1.27E-05	0.000555135	2.973407385	Up
hsa-miR-8072	1.291618537	8.514514647	4.358561965	2.84E-05	0.000919617	2.226639276	Up
hsa-miR-4662a-3p	1.288397072	3.560794211	3.813310909	0.000220951	0.003138209	0.325932689	Up
hsa-miR-497-3p	1.28606252	4.097301125	4.059909496	8.93E-05	0.001839059	1.162225692	Up
hsa-miR-3684	1.285872443	5.367231388	3.556787206	0.00054407	0.00599606	-0.500816167	Up
hsa-miR-6776-5p	1.284997568	5.028321489	4.747324632	5.92E-06	0.000357295	3.691234601	Up
hsa-miR-6073	-1.284469133	8.021211325	-6.120390062	1.29E-08	4.30E-06	9.467472701	Down
hsa-miR-6833-5p	1.278478129	5.787540013	5.069706476	1.52E-06	0.000149333	4.968304144	Up
hsa-miR-6807-5p	1.27813539	4.534361826	4.416280479	2.26E-05	0.000820092	2.438587841	Up
hsa-miR-5683	1.272199912	4.517569094	3.527653216	0.000601061	0.006425149	-0.59182819	Up
hsa-miR-6880-5p	1.267197257	6.940945873	4.245256695	4.41E-05	0.001149079	1.816364347	Up
hsa-miR-518e-3p	1.266463585	5.221941373	3.570608005	0.000518854	0.005790241	-0.457432344	Up
hsa-miR-3917	1.265214039	3.95767296	3.496768212	0.000667598	0.006716439	-0.687655085	Up
hsa-miR-6749-3p	1.262048032	5.325777115	3.489930524	0.000683238	0.006822107	-0.708778843	Up
hsa-miR-766-5p	1.260323972	4.966313039	4.49548742	1.65E-05	0.000684754	2.732625595	Up
hsa-miR-4639-5p	1.258786637	5.046470838	3.977629127	0.000121344	0.002184937	0.878788064	Up
hsa-miR-2054	1.258544052	2.948438644	3.275440069	0.001390184	0.010704739	-1.354302256	Up
hsa-miR-6735-3p	1.256932215	6.193502649	3.704477771	0.000325535	0.004197193	-0.030332284	Up
hsa-miR-34b-3p	1.254989487	5.772181868	3.974902381	0.000122574	0.002184937	0.869469608	Up
hsa-miR-4324	1.251335656	6.427561535	4.339165204	3.06E-05	0.000943909	2.15585636	Up
hsa-miR-518f-3p	1.250624725	2.979024419	3.926582934	0.00014644	0.002493232	0.705142437	Up
hsa-miR-6871-5p	1.250508301	7.186539024	3.685023498	0.000348605	0.004346925	-0.093167737	Up
hsa-miR-1537-5p	1.248913986	4.057956904	3.822628156	0.000213665	0.003084214	0.356803383	Up
hsa-miR-4793-5p	1.246517167	6.603721021	3.652228998	0.000391037	0.004636583	-0.198502526	Up
hsa-miR-1247-3p	1.245462611	6.442310125	3.534494309	0.000587194	0.006363911	-0.570510991	Up
hsa-miR-2276-3p	1.245011759	7.304635397	3.680510134	0.000354174	0.00436499	-0.107708398	Up
hsa-miR-4765	1.243828829	4.963684624	4.138264008	6.65E-05	0.001521725	1.436143172	Up
hsa-miR-8086	1.241794197	4.669609639	4.025375859	0.00010163	0.002021485	1.042736304	Up
hsa-miR-5700	1.240503092	5.023807789	3.056263387	0.002779932	0.016895879	-1.978793166	Up
hsa-miR-219a-1-3p	1.23490653	5.298517495	4.000531807	0.000111471	0.002145413	0.95724594	Up
hsa-miR-98-3p	1.234738864	6.851042248	6.475782953	2.34E-09	1.04E-06	11.08749747	Up
hsa-miR-6514-3p	1.226556541	7.257612355	3.428257594	0.000840749	0.007717304	-0.897797304	Up
hsa-miR-1301-5p	1.226523417	2.144959687	3.469891193	0.000731086	0.007035376	-0.770494798	Up
hsa-miR-4501	1.226376087	8.286572049	3.533381918	0.000589429	0.006363911	-0.573979509	Up
hsa-miR-217-5p	1.225608199	4.937428795	3.873342952	0.000177852	0.002795113	0.525849804	Up
hsa-miR-518e-5p	1.225400287	2.900247544	3.120422829	0.002277474	0.01480392	-1.799740016	Up
hsa-miR-4652-5p	1.2203685	7.678578076	3.527021347	0.000602358	0.006425149	-0.593795457	Up
hsa-miR-203a-5p	1.218950275	5.248478448	3.723173166	0.000304735	0.004006811	0.030295839	Up
hsa-miR-218-2-3p	1.21501054	6.783250853	4.48377225	1.73E-05	0.000706557	2.688905999	Up
hsa-miR-6751-5p	1.214740904	5.084580922	4.379013944	2.62E-05	0.000869796	2.301515546	Up
hsa-miR-3176	1.214462632	3.582093478	3.304519925	0.001264874	0.0098809	-1.268749324	Up
hsa-miR-510-5p	1.213786682	3.787439076	4.194582113	5.36E-05	0.001306565	1.635399598	Up
hsa-miR-3180-3p	1.211287485	5.190855503	4.336412663	3.10E-05	0.000943909	2.145829963	Up
hsa-miR-6746-5p	1.210463077	5.590698404	4.726003608	6.46E-06	0.000365299	3.608713004	Up
hsa-miR-6752-5p	1.209947494	6.495390486	4.775790292	5.26E-06	0.000329456	3.801793338	Up
hsa-miR-1277-5p	-1.20904777	6.622926022	-5.218194044	7.97E-07	9.21E-05	5.574240011	Down
hsa-miR-4440	1.203997262	7.798362496	4.018490936	0.000104271	0.002021485	1.019005039	Up
hsa-miR-383-5p	1.203734619	3.845295981	4.179052657	5.69E-05	0.00134785	1.580258879	Up
hsa-miR-3668	1.201467329	4.243693069	3.923053953	0.000148346	0.002503525	0.693200546	Up
hsa-miR-6811-3p	1.200224266	4.930955206	3.190918538	0.001823335	0.012847137	-1.599404649	Up
hsa-miR-598-3p	1.199673916	7.36106979	4.292863824	3.67E-05	0.001025996	1.987804354	Up
hsa-miR-4525	1.19788102	3.144683081	2.932155593	0.004054053	0.022064683	-2.316164138	Up
hsa-miR-577	1.197145236	2.482254675	3.484930125	0.000694894	0.006867585	-0.724205578	Up
hsa-miR-6848-3p	1.196659786	3.040930521	3.196864311	0.001789166	0.012740015	-1.582336887	Up
hsa-miR-100-3p	1.195462415	2.542765366	3.124591377	0.002247938	0.014681076	-1.787998243	Up
hsa-miR-6823-5p	1.190436801	6.020481188	3.67985951	0.000354984	0.00436499	-0.109803357	Up
hsa-miR-6759-5p	1.190407857	4.590722648	3.214424609	0.001691702	0.012412045	-1.531774309	Up
hsa-miR-6887-3p	1.189904177	6.848377386	4.864846872	3.63E-06	0.000267547	4.150488455	Up
hsa-miR-6818-3p	1.187237957	8.730153418	2.446252485	0.015931029	0.055969331	-3.519111299	NoSig
hsa-miR-1269a	1.184612466	3.917428107	3.835446695	0.000204015	0.003044179	0.399369588	Up
hsa-miR-6798-3p	1.18268914	5.240937307	4.104197209	7.56E-05	0.001632746	1.316574339	Up
hsa-miR-423-3p	-1.181619654	7.992148566	-6.900941248	2.88E-10	2.21E-07	13.07836756	Down
hsa-miR-3120-3p	-1.180934047	2.468165213	-2.737051128	0.007172527	0.032453546	-2.822106161	Down
hsa-miR-508-5p	1.175603086	5.406762461	3.50673997	0.000645392	0.006603736	-0.656789642	Up
hsa-miR-668-3p	1.174423805	6.785790156	3.737123152	0.000290042	0.003871115	0.075689995	Up
hsa-miR-3150b-5p	1.173915288	3.561606334	3.098457161	0.002439147	0.015627136	-1.861393952	Up
hsa-miR-520h	1.172389766	4.636755524	3.206338883	0.001735949	0.012595865	-1.555084746	Up
hsa-miR-4431	1.170731582	6.380852047	3.341887308	0.001119333	0.009317008	-1.157901821	Up
hsa-miR-4463	1.169527657	3.969557686	3.729797952	0.000297671	0.003953077	0.051836817	Up
hsa-miR-551b-5p	1.168554582	5.881352527	3.351369752	0.001084979	0.00911932	-1.129610293	Up
hsa-miR-3605-3p	1.168254364	6.129529689	4.802368346	4.71E-06	0.000315067	3.905414919	Up
hsa-miR-4730	1.166553293	4.632653672	4.701778549	7.14E-06	0.000395237	3.515252567	Up
hsa-miR-6739-5p	1.165947438	5.318967852	4.530829744	1.43E-05	0.000603664	2.86499768	Up
hsa-miR-3148	1.165707772	4.027103973	3.28538589	0.001346076	0.010423259	-1.325111829	Up
hsa-miR-4708-3p	1.165526328	3.588909535	2.98414116	0.003466086	0.019712902	-2.176299967	Up
hsa-miR-3973	1.165174649	3.077334431	3.151350554	0.002066645	0.014002575	-1.712310915	Up
hsa-miR-6761-5p	1.165023877	4.805669281	3.725293507	0.000302457	0.003996646	0.037187031	Up
hsa-miR-6715b-3p	1.164296734	5.249260426	3.993996439	0.000114207	0.002161939	0.934823168	Up
hsa-miR-325	1.162978114	8.047181457	2.415593238	0.017265166	0.05924584	-3.588519826	NoSig
hsa-miR-6891-5p	1.160581549	5.061895963	4.209415653	5.07E-05	0.001281356	1.688208442	Up
hsa-miR-548n	1.159654299	4.941295519	3.190994318	0.001822895	0.012847137	-1.599187284	Up
hsa-miR-19b-2-5p	1.158101661	4.180563728	3.128989863	0.002217159	0.014540182	-1.775594506	Up
hsa-miR-6801-5p	1.15739829	4.60598696	3.890859544	0.000166869	0.002659482	0.584633381	Up
hsa-miR-1269b	1.155588321	4.748572104	3.912810913	0.000154016	0.002522835	0.658584806	Up
hsa-miR-4452	-1.155104497	7.377027435	-1.906280534	0.059079943	0.138001828	-4.623749428	NoSig
hsa-miR-5692b	1.1525986	2.498680057	3.080408346	0.002579885	0.016237381	-1.91177908	Up
hsa-miR-8057	1.151761774	4.33610014	2.999562483	0.003307426	0.01918018	-2.134406065	Up
hsa-miR-5582-5p	1.149292526	3.519900769	2.814443565	0.005738938	0.028122915	-2.625029555	Up
hsa-miR-6133	1.148781165	4.52095556	4.57867484	1.18E-05	0.00052257	3.0453353	Up
hsa-miR-4752	1.148683918	5.11052161	3.807728412	0.000225428	0.003184774	0.307464107	Up
hsa-miR-4433b-3p	-1.143832142	3.225497253	-3.242752455	0.00154484	0.011590664	-1.44972284	Down
hsa-miR-6777-5p	1.143179971	5.708651156	4.318891714	3.32E-05	0.000971688	2.08211462	Up
hsa-miR-4776-3p	1.142982333	4.646225303	3.95411765	0.000132345	0.002327875	0.798597709	Up
hsa-miR-541-5p	1.139051097	5.552920595	4.772441839	5.33E-06	0.000329456	3.788765451	Up
hsa-miR-6883-5p	1.13771996	5.15362106	4.0839074	8.16E-05	0.001728802	1.245707532	Up
hsa-miR-130a-5p	1.134586877	5.227421375	3.060216777	0.002746224	0.016884191	-1.967851119	Up
hsa-miR-6758-5p	1.133241866	6.466429566	4.980613068	2.22E-06	0.000196782	4.609994102	Up
hsa-miR-4778-5p	1.131297427	6.721858709	3.336849354	0.001137997	0.009386708	-1.172906185	Up
hsa-miR-6893-5p	1.129946212	4.609464128	4.313656866	3.38E-05	0.000971688	2.063113728	Up
hsa-miR-34b-5p	1.12989875	5.501025866	3.795779129	0.000235304	0.003305968	0.268002465	Up
hsa-miR-6800-5p	1.129696036	7.087374886	3.598517672	0.000471259	0.005394453	-0.369415254	Up
hsa-miR-1-3p	1.128917641	7.828048688	2.806650954	0.005870418	0.028509441	-2.645089745	Up
hsa-miR-4533	1.127147749	5.823405882	4.400359846	2.41E-05	0.000820092	2.379928937	Up
hsa-miR-486-3p	1.126450629	11.02314069	4.312300778	3.40E-05	0.000971688	2.058194234	Up
hsa-miR-3194-3p	1.125517343	4.631787496	2.929160031	0.00409058	0.022217956	-2.324159326	Up
hsa-miR-4637	1.124360173	4.18358329	3.259002289	0.001466053	0.011157129	-1.40238587	Up
hsa-miR-4518	1.119839013	5.43043438	4.129071971	6.88E-05	0.001536062	1.403808919	Up
hsa-miR-3662	1.11681232	5.555977391	3.39790419	0.000930247	0.008152666	-0.989822792	Up
hsa-miR-6769b-5p	1.116700634	4.827421829	3.929460843	0.000144902	0.002493232	0.714887162	Up
hsa-miR-3135b	-1.116235932	7.12570151	-5.642010192	1.20E-07	1.99E-05	7.360380612	Down
hsa-miR-3681-3p	1.115494076	5.157215736	3.441673555	0.000803827	0.00759774	-0.856911267	Up
hsa-miR-1276	1.115358567	7.572153219	2.996039729	0.003343067	0.019289543	-2.14399228	Up
hsa-miR-4322	1.113702471	4.90694305	3.990760452	0.000115586	0.002161939	0.923730727	Up
hsa-miR-3670	1.113668634	5.268018698	4.26271857	4.12E-05	0.00109072	1.879087019	Up
hsa-miR-10395-5p	1.111690045	3.80978735	2.622876231	0.00988608	0.040646173	-3.10403419	Up
hsa-miR-7114-5p	1.111318119	3.734021513	3.318057422	0.001210216	0.009681725	-1.228709653	Up
hsa-miR-6886-3p	1.108887157	5.113625466	4.133988194	6.76E-05	0.001521725	1.421095829	Up
hsa-miR-8077	1.105540588	4.90835243	2.939872296	0.003961336	0.02173824	-2.29553588	Up
hsa-miR-1197	1.104854485	6.952117644	3.35588133	0.001068983	0.009042605	-1.116126651	Up
hsa-miR-522-3p	1.103305739	4.534171335	3.032281485	0.00299275	0.017862343	-2.044912355	Up
hsa-miR-6823-3p	1.103259586	6.343333556	4.402145147	2.39E-05	0.000820092	2.386499372	Up
hsa-miR-3679-3p	1.102896613	5.749022473	3.92742772	0.000145987	0.002493232	0.708002359	Up
hsa-miR-522-5p	1.10189607	2.903213303	2.97546919	0.00355836	0.020108521	-2.199777467	Up
hsa-miR-4264	1.100637588	3.795856654	2.333585007	0.021333661	0.068021854	-3.770285628	NoSig
hsa-miR-4703-5p	1.100081937	3.920905333	3.396169398	0.000935623	0.008152666	-0.995062235	Up
hsa-miR-137-3p	1.096859043	6.607899037	2.857998306	0.005052337	0.026056326	-2.512020444	Up
hsa-miR-4789-5p	1.094409462	5.051498977	3.207302217	0.001730621	0.012593232	-1.552310103	Up
hsa-miR-4774-5p	1.093971213	5.311139812	2.722752832	0.007470568	0.033356862	-2.857990397	Up
hsa-miR-4723-3p	1.092934616	6.242167683	3.864690233	0.000183528	0.00286181	0.496887122	Up
hsa-miR-4502	1.091572968	4.358864916	3.506257626	0.00064645	0.006603736	-0.658284261	Up
hsa-miR-24-2-5p	1.088283321	5.147524347	3.298851933	0.001288438	0.010031483	-1.285473454	Up
hsa-miR-3065-3p	1.085853672	5.472442175	3.663774166	0.00037557	0.00451364	-0.161504302	Up
hsa-miR-6132	1.085406783	6.447460382	3.574635995	0.000511716	0.005758969	-0.444763163	Up
hsa-miR-3147	1.08375764	6.356619665	3.42732014	0.000843388	0.007717304	-0.900649421	Up
hsa-miR-4632-5p	1.083524638	5.808113369	4.285777162	3.77E-05	0.001032891	1.962197146	Up
hsa-miR-520b-5p	1.082780389	5.185324975	2.810500024	0.005805135	0.028290713	-2.635187287	Up
hsa-miR-6796-3p	1.08156136	5.791421431	2.781676992	0.00631053	0.030038479	-2.709053017	Up
hsa-miR-6808-5p	1.079508715	4.098783644	2.985876203	0.003447892	0.019679017	-2.171595709	Up
hsa-miR-4799-5p	1.078239442	2.734938867	2.568181965	0.011489019	0.044874757	-3.235323778	Up
hsa-miR-5586-5p	1.076348551	5.972473561	2.623176592	0.009877864	0.040646173	-3.103306427	Up
hsa-miR-1266-5p	1.076314983	8.074730823	3.6751994	0.000360835	0.004396234	-0.124800025	Up
hsa-miR-138-1-3p	1.073654667	5.410816553	4.617873184	1.01E-05	0.00047695	3.194047106	Up
hsa-miR-578	1.073642786	5.518194259	2.696148518	0.008055228	0.035305208	-2.924319991	Up
hsa-miR-518d-3p	1.072177203	7.314636493	2.859485659	0.005030277	0.025993028	-2.508134759	Up
hsa-miR-4433b-5p	-1.071762603	6.459188398	-4.333882632	3.13E-05	0.000943909	2.136618079	Down
hsa-miR-548aa	1.071414764	4.991870879	4.350806087	2.93E-05	0.000936604	2.198309486	Up
hsa-miR-523-5p	1.070720983	3.014982629	2.847995378	0.005203014	0.026524386	-2.538107482	Up
hsa-miR-6511b-5p	1.070484954	5.586792057	3.482791568	0.000699935	0.006867585	-0.730797806	Up
hsa-miR-7852-3p	1.069841138	3.746082499	2.942908459	0.003925394	0.021656402	-2.287406875	Up
hsa-miR-7107-3p	1.066287636	5.423082828	3.975890986	0.000122126	0.002184937	0.872847535	Up
hsa-miR-4751	1.066033706	6.304877138	3.467837917	0.000736163	0.007058656	-0.776802175	Up
hsa-miR-1237-5p	1.065614148	6.910794519	4.119332203	7.14E-05	0.001580504	1.369605726	Up
hsa-miR-6873-3p	1.064615787	7.059332094	3.917716993	0.000151275	0.002511166	0.675156035	Up
hsa-miR-519a-2-5p	1.064447939	5.235186854	2.781662424	0.006310795	0.030038479	-2.709090182	Up
hsa-miR-4652-3p	-1.064059082	7.715528994	-5.804272143	5.70E-08	1.26E-05	8.06491378	Down
hsa-miR-4742-5p	1.064052645	4.071828603	2.981463238	0.003494343	0.019831141	-2.183556093	Up
hsa-miR-188-5p	1.063808689	3.420744359	2.804465159	0.005907788	0.028581209	-2.650707862	Up
hsa-miR-3200-5p	1.060317081	4.670997273	2.751810754	0.006876247	0.031597424	-2.784891609	Up
hsa-miR-526a-3p	1.060138734	2.898000719	2.683598314	0.008345183	0.036335748	-2.955411334	Up
hsa-miR-7110-3p	1.059092683	5.996355132	3.828995855	0.000208818	0.003051659	0.377934744	Up
hsa-miR-6716-3p	1.059090195	5.914114863	2.902576615	0.004428232	0.023475814	-2.394802971	Up
hsa-miR-3197	1.058821684	5.31520427	3.063597587	0.002717698	0.016817859	-1.958484342	Up
hsa-miR-4688	1.05646885	4.886816828	3.225706326	0.00163172	0.012105721	-1.499168527	Up
hsa-miR-6870-3p	1.052180561	6.613527929	3.540012834	0.000576229	0.006298202	-0.55329091	Up
hsa-miR-936	1.052053623	6.783791544	3.664949917	0.000374028	0.00451364	-0.157731278	Up
hsa-miR-520a-3p	1.050244657	6.226957665	3.058378387	0.002761851	0.016895879	-1.972940838	Up
hsa-miR-7159-3p	1.050173563	5.717337211	3.170059819	0.001948064	0.013369658	-1.659071288	Up
hsa-miR-1185-2-3p	1.049468282	3.23618575	2.836176249	0.005386343	0.027014643	-2.568828976	Up
hsa-miR-6077	1.048916506	3.919302213	2.877764143	0.004766286	0.024725108	-2.460239898	Up
hsa-miR-659-3p	1.048866448	4.220201637	3.240122969	0.001557954	0.011656131	-1.457364289	Up
hsa-miR-504-3p	1.048580481	4.289732324	3.323622242	0.001188395	0.009593849	-1.212211643	Up
hsa-miR-4446-5p	1.047855603	6.364290434	3.320255578	0.001201552	0.009668709	-1.222195498	Up
hsa-miR-5002-5p	1.047051461	5.667687749	2.820766593	0.005634237	0.027866916	-2.608716948	Up
hsa-miR-6776-3p	1.045343494	4.928439073	3.597308115	0.000473233	0.005394453	-0.373241048	Up
hsa-miR-6884-3p	1.044203072	5.67719921	4.432954372	2.12E-05	0.000792361	2.500181782	Up
hsa-miR-4764-5p	1.043829077	4.342092529	3.682473883	0.000351741	0.00436499	-0.101383528	Up
hsa-miR-5703	1.042473055	8.047116448	3.106907122	0.002375734	0.015278327	-1.837719735	Up
hsa-miR-6505-3p	1.042034796	5.633877993	3.995211517	0.000113694	0.002161939	0.938990005	Up
hsa-miR-6512-5p	1.04192485	4.153114224	3.823297123	0.000213151	0.003084214	0.359022094	Up
hsa-miR-762	1.041677624	5.375858455	3.497741914	0.000665398	0.006716439	-0.68464431	Up
hsa-miR-519b-5p	1.040630224	2.897857812	2.697734154	0.008019252	0.035263464	-2.920382729	Up
hsa-miR-6717-5p	1.037912842	7.293064306	3.978447076	0.000120977	0.002184937	0.881584283	Up
hsa-miR-3156-3p	1.036941124	4.726772338	3.414238574	0.00088103	0.007932256	-0.940382804	Up
hsa-miR-6801-3p	1.03599811	6.449342498	2.92349256	0.004160516	0.022460019	-2.339266671	Up
hsa-miR-376a-5p	1.035430669	4.959625157	3.057312542	0.002770949	0.016895879	-1.975890523	Up
hsa-miR-4635	1.033851984	7.565377498	3.685461198	0.000348069	0.004346925	-0.091756861	Up
hsa-miR-6795-3p	1.033406013	4.753437249	3.756328466	0.000270911	0.003670722	0.138401506	Up
hsa-miR-5090	1.031592745	6.254357806	3.164973467	0.001979659	0.013551483	-1.673571264	Up
hsa-miR-1207-5p	1.031451111	6.279654004	2.987569844	0.003430216	0.019635029	-2.167001455	Up
hsa-miR-7156-5p	1.029174072	5.182895535	3.328413689	0.001169902	0.009531471	-1.197988263	Up
hsa-miR-6818-5p	1.028782716	4.278909001	2.760398396	0.006709029	0.031210963	-2.76315844	Up
hsa-miR-6879-5p	1.027792025	6.444254579	3.652921007	0.000390093	0.004636583	-0.196287469	Up
hsa-miR-5690	1.027568406	4.952587274	3.912912564	0.000153958	0.002522835	0.658927993	Up
hsa-miR-4505	-1.026239905	8.924080308	-4.344780348	3.00E-05	0.000943909	2.176324116	Down
hsa-miR-4662b	1.025691551	3.166352924	2.744052411	0.007030568	0.032082649	-2.804475127	Up
hsa-miR-200b-3p	1.024880563	3.817210432	3.397375298	0.000931883	0.008152666	-0.991420391	Up
hsa-miR-3617-3p	1.02482241	7.876314068	2.903203401	0.004419984	0.023475814	-2.393143707	Up
hsa-miR-5584-5p	1.023574553	6.454202049	3.189966204	0.001828863	0.012850426	-1.60213593	Up
hsa-miR-5091	1.022363873	4.92501138	3.429998134	0.000835871	0.007708587	-0.892500198	Up
hsa-miR-3162-3p	1.022320844	6.644498474	3.838941285	0.000201457	0.003022992	0.410992985	Up
hsa-miR-10525-3p	1.021039651	2.66848526	2.789684409	0.006166244	0.029562354	-2.688598644	Up
hsa-miR-7843-5p	1.019841457	5.349244844	3.252356116	0.001497813	0.011269661	-1.421770351	Up
hsa-miR-4744	1.019613909	5.212955202	2.841900326	0.00529683	0.026796917	-2.553964188	Up
hsa-miR-3168	1.01944682	5.693714305	3.113127205	0.002330035	0.01502081	-1.820258267	Up
hsa-miR-1237-3p	1.019379909	7.355018589	3.222731984	0.001647338	0.01218755	-1.507774018	Up
hsa-miR-224-3p	1.019306004	4.748955314	2.434893279	0.016414225	0.057212838	-3.544918964	NoSig
hsa-miR-744-5p	-1.017040818	7.976820649	-5.655463691	1.13E-07	1.99E-05	7.4183783	Down
hsa-miR-5688	1.016589265	4.408130129	3.312740858	0.001231413	0.009757315	-1.244450437	Up
hsa-miR-33a-3p	1.016100594	5.119519235	3.177858941	0.001900526	0.013239042	-1.636800057	Up
hsa-miR-1471	1.015407972	5.9663566	4.73079624	6.34E-06	0.000365299	3.627241004	Up
hsa-miR-8074	1.015034297	6.223151302	3.472110723	0.000725635	0.007008314	-0.763673326	Up
hsa-miR-6877-5p	1.013128699	5.067063915	3.43095403	0.000833203	0.007708587	-0.889590127	Up
hsa-miR-1976	1.011412415	5.730729902	4.019522316	0.000103871	0.002021485	1.022558112	Up
hsa-miR-626	1.010970018	5.670045104	2.94250816	0.003930115	0.021656402	-2.288479044	Up
hsa-miR-4267	1.01059293	3.028264395	2.839631088	0.005332153	0.026924329	-2.559860254	Up
hsa-miR-3184-3p	1.009632155	7.675575583	4.543379451	1.36E-05	0.000583184	2.912173912	Up
hsa-miR-6715b-5p	1.009345122	5.310367616	2.805730207	0.005886133	0.028528411	-2.647456789	Up
hsa-miR-219b-5p	1.009141106	4.809633236	3.613638639	0.000447227	0.005187049	-0.32150204	Up
hsa-miR-513c-5p	1.006473029	4.753220082	3.136147707	0.002167905	0.014252366	-1.755378052	Up
hsa-miR-3651	1.005778441	5.859387877	4.224443665	4.78E-05	0.001232941	1.741847785	Up
hsa-miR-708-5p	1.00523601	5.014063439	3.1991036	0.001776453	0.012683493	-1.575901983	Up
hsa-miR-1226-5p	1.00392532	4.567038628	3.373144025	0.001009796	0.008679671	-1.064397161	Up
hsa-miR-4498	1.00327029	4.425581444	3.186685326	0.00184803	0.012950841	-1.611540231	Up
hsa-miR-34a-3p	1.002452081	3.50415489	2.526862163	0.012851003	0.048209412	-3.332876129	Up
hsa-miR-6760-3p	1.001407562	5.828035799	4.306740421	3.48E-05	0.000982408	2.038034439	Up
hsa-miR-2909	1.001174332	5.290455957	3.622352924	0.000433908	0.005076914	-0.293817164	Up
hsa-miR-1288-3p	0.999876752	5.295910581	2.908493893	0.004350932	0.023251659	-2.379126126	NoSig
hsa-miR-542-5p	0.999713073	5.54971999	4.135028713	6.73E-05	0.001521725	1.424756545	NoSig
hsa-miR-4689	0.999518118	4.383416157	3.204464977	0.001746356	0.012604133	-1.560480077	NoSig
hsa-miR-4647	0.99934005	4.405144565	2.903146871	0.004420727	0.023475814	-2.39329337	NoSig
hsa-miR-1180-5p	0.999007953	6.392413818	3.99210081	0.000115013	0.002161939	0.92832444	NoSig
hsa-miR-487b-5p	0.998335364	6.44088163	3.3353863	0.001143471	0.009402663	-1.177260071	NoSig
hsa-miR-320e	0.997964163	7.068494389	4.731909943	6.31E-06	0.000365299	3.631548298	NoSig
hsa-miR-214-3p	0.997560651	4.362658295	3.120114964	0.00227967	0.01480392	-1.800606675	NoSig
hsa-miR-1302	0.997455804	4.084297829	2.48969738	0.014197799	0.051515512	-3.419411212	NoSig
hsa-miR-7153-3p	0.997155326	4.849037386	2.407336346	0.017641029	0.059868121	-3.607077482	NoSig
hsa-miR-5092	0.996422229	4.430952569	3.920879047	0.000149533	0.002503525	0.685844836	NoSig
hsa-miR-4293	0.99602919	2.372928169	2.750107195	0.006909865	0.031642418	-2.789195854	NoSig
hsa-miR-4536-3p	0.996028624	3.026554862	2.919278112	0.004213232	0.022652517	-2.350484508	NoSig
hsa-miR-5088-5p	0.995540827	5.248284548	3.529161712	0.000597977	0.006425149	-0.587130478	NoSig
hsa-miR-4283	0.995455429	2.693837766	2.525366456	0.012902912	0.048335874	-3.336380889	NoSig
hsa-miR-4746-5p	0.995407437	5.047762464	2.887595672	0.004629603	0.024202651	-2.434369537	NoSig
hsa-miR-10396b-3p	0.99438116	6.007287086	3.81587006	0.000218926	0.003126176	0.334406105	NoSig
hsa-miR-135b-5p	0.994229811	4.769553016	3.098116019	0.00244174	0.015627136	-1.862348587	NoSig
hsa-miR-548t-3p	0.99385025	4.905466644	3.492227319	0.000677946	0.006794814	-0.701687033	NoSig
hsa-miR-4509	0.993815144	4.601266585	3.253120321	0.001494128	0.011269661	-1.41954311	NoSig
hsa-miR-4288	0.992605488	4.510641208	2.522863008	0.012990216	0.048594387	-3.342242851	NoSig
hsa-miR-597-3p	0.990941476	5.891232548	2.743472004	0.007042238	0.032082649	-2.80593824	NoSig
hsa-miR-921	0.990339836	5.750983396	3.145802682	0.002103077	0.014105485	-1.72804735	NoSig
hsa-miR-642a-5p	0.990304995	2.796917644	2.574122005	0.011304275	0.044482123	-3.221184082	NoSig
hsa-miR-5706	0.987612522	4.897782452	3.678007143	0.000357299	0.00437321	-0.115766233	NoSig
hsa-miR-7975	0.985777026	5.413498253	2.642785412	0.00935466	0.039251148	-3.055635559	NoSig
hsa-miR-6839-3p	0.985716152	4.325442022	2.557211521	0.011837365	0.045830965	-3.261361447	NoSig
hsa-miR-4706	0.985418835	5.966750789	4.181573369	5.64E-05	0.00134785	1.589199067	NoSig
hsa-miR-1293	0.985320021	6.334225115	2.966164848	0.003659876	0.0205318	-2.22490205	NoSig
hsa-miR-92a-2-5p	0.984019269	5.169232462	2.760353852	0.006709887	0.031210963	-2.763271321	NoSig
hsa-miR-548q	0.983741316	4.098925806	3.036527587	0.002954005	0.017670804	-2.033237851	NoSig
hsa-miR-6835-3p	0.983538036	3.851157606	2.853006849	0.005127018	0.026187232	-2.525047757	NoSig
hsa-miR-431-5p	-0.98206984	5.87689063	-3.875272362	0.000176609	0.002792104	0.532314744	NoSig
hsa-miR-624-3p	0.981874616	5.972013027	2.815675213	0.005718406	0.028074094	-2.621854555	NoSig
hsa-miR-6856-5p	0.9814046	5.060700691	2.800967248	0.005968043	0.028767916	-2.659690568	NoSig
hsa-miR-891a-3p	0.980693764	2.91779509	2.57950174	0.011139267	0.04415805	-3.208353083	NoSig
hsa-miR-3124-3p	0.980075838	6.070945482	3.673569408	0.000362904	0.004401242	-0.130041969	NoSig
hsa-miR-4638-5p	0.977741848	5.214681189	3.162274865	0.001996616	0.013632419	-1.681256422	NoSig
hsa-miR-4661-3p	0.976247645	6.679958439	4.166689334	5.97E-05	0.001389766	1.536467063	NoSig
hsa-miR-548ad-3p	0.974601476	5.596932304	3.349919897	0.001090167	0.00913402	-1.133940285	NoSig
hsa-miR-8053	0.973934142	5.759729634	3.275372634	0.001390488	0.010704739	-1.354499924	NoSig
hsa-miR-4749-5p	0.972849299	4.538061239	3.307008981	0.001254654	0.009859059	-1.26139758	NoSig
hsa-miR-3192-5p	0.972418103	5.723742526	3.97664609	0.000121786	0.002184937	0.875428052	NoSig
hsa-miR-548o-3p	0.971701876	1.794959897	2.685798441	0.008293678	0.036170787	-2.949970057	NoSig
hsa-miR-3675-5p	0.970670198	3.818629424	3.115518915	0.002312682	0.014945212	-1.813536259	NoSig
hsa-miR-3180-5p	0.970591331	6.114852337	3.69774616	0.000333349	0.004264745	-0.052104072	NoSig
hsa-miR-1267	0.970428901	4.441370847	3.053028468	0.002807798	0.016951931	-1.987737743	NoSig
hsa-miR-520g-3p	0.970360977	4.624438332	2.767897038	0.006566054	0.030833369	-2.744132892	NoSig
hsa-miR-4468	0.969076769	4.762527318	2.815851077	0.005715479	0.028074094	-2.621401106	NoSig
hsa-miR-4769-5p	0.96863753	4.724840368	3.024055908	0.003069145	0.018129973	-2.067488804	NoSig
hsa-miR-4530	0.968360851	6.868728836	3.433902492	0.000825024	0.007708587	-0.880609869	NoSig
hsa-miR-219a-2-3p	0.967637033	4.851102886	2.669146787	0.008690757	0.037230084	-2.991054755	NoSig
hsa-miR-4436b-5p	0.967023774	6.145224222	2.616111403	0.010072757	0.041222252	-3.120405574	NoSig
hsa-miR-4317	0.966525204	2.468411122	2.586413074	0.010930464	0.043656107	-3.191834195	NoSig
hsa-miR-197-3p	0.966172515	8.711974082	4.440719038	2.05E-05	0.000792361	2.528920305	NoSig
hsa-miR-548m	0.966092996	3.929123207	2.846918611	0.005219476	0.026557336	-2.540910908	NoSig
hsa-miR-196a-1-3p	0.964630235	6.196201008	3.4835447	0.000698156	0.006867585	-0.728476604	NoSig
hsa-miR-6855-3p	0.963845753	7.89014857	3.484602628	0.000695663	0.006867585	-0.725215319	NoSig
hsa-miR-6846-3p	0.961956173	5.228547025	3.506390957	0.000646158	0.006603736	-0.657871129	NoSig
hsa-miR-4725-5p	0.961468003	4.699163562	2.882679548	0.004697494	0.024463811	-2.44731518	NoSig
hsa-miR-4802-3p	0.96126329	4.35821698	2.713164152	0.007676695	0.034095822	-2.881962672	NoSig
hsa-miR-4476	0.961239513	4.792863092	2.413678774	0.017351675	0.059381844	-3.592827754	NoSig
hsa-miR-3157-5p	0.960430257	4.437996278	3.047295556	0.002857819	0.017172775	-2.003569573	NoSig
hsa-miR-3145-3p	0.958157636	5.763581021	2.767652881	0.006570665	0.030833369	-2.744753077	NoSig
hsa-miR-6774-5p	0.958085793	3.915327695	2.886967047	0.004638234	0.024202651	-2.436025958	NoSig
hsa-miR-4269	0.95772494	3.862244555	2.369687664	0.019448458	0.063693102	-3.690966489	NoSig
hsa-miR-4290	0.957193257	7.228056158	2.798811042	0.006005465	0.028895859	-2.665222893	NoSig
hsa-miR-3136-5p	0.956543076	4.936029058	3.144166407	0.002113935	0.014107066	-1.732684174	NoSig
hsa-miR-6515-5p	0.956262279	6.532578743	3.345259399	0.001107001	0.009245899	-1.147848475	NoSig
hsa-miR-380-5p	0.955861551	4.068153181	3.298073825	0.001291704	0.010031483	-1.287767513	NoSig
hsa-miR-589-5p	0.954684211	7.077230869	2.828483486	0.005508822	0.027451089	-2.588765296	NoSig
hsa-miR-193b-5p	0.954110302	5.266293002	3.312008619	0.001234359	0.009757315	-1.246616753	NoSig
hsa-miR-451b	0.953437191	5.670774472	3.304905641	0.001263285	0.0098809	-1.267610362	NoSig
hsa-miR-6787-5p	0.953082122	6.820622793	3.537575589	0.000581048	0.006324846	-0.560898771	NoSig
hsa-miR-1245b-5p	0.952010098	4.92983713	2.575763097	0.011253708	0.044435913	-3.217272501	NoSig
hsa-miR-8078	0.951653827	5.198982845	2.705134693	0.007853261	0.034705924	-2.901979706	NoSig
hsa-miR-4780	0.951010878	4.749502515	3.357241591	0.001064204	0.009042605	-1.112058359	NoSig
hsa-miR-889-5p	0.950756611	5.386288958	3.137263428	0.00216032	0.014252366	-1.75222334	NoSig
hsa-miR-6802-3p	0.948606292	6.46565969	3.136745458	0.002163838	0.014252366	-1.753688022	NoSig
hsa-miR-1199-5p	0.94827154	6.212869203	3.229247975	0.001613303	0.012002609	-1.488913075	NoSig
hsa-miR-6124	0.94807227	7.267772355	3.316908384	0.001214768	0.009688958	-1.232113375	NoSig
hsa-miR-1224-3p	0.947549446	5.414542808	3.521733881	0.000613309	0.006454099	-0.61024645	NoSig
hsa-miR-9985	0.947221747	4.746663739	3.177264865	0.001904109	0.013239042	-1.638498114	NoSig
hsa-let-7d-3p	0.946823649	8.464113479	3.519261163	0.000618494	0.006454099	-0.617933078	NoSig
hsa-miR-6766-3p	0.943440394	4.469414311	2.72783513	0.007363365	0.032979927	-2.845254286	NoSig
hsa-miR-6770-3p	0.943081321	3.863297201	3.065454965	0.002702143	0.016768441	-1.953334618	NoSig
hsa-miR-4753-5p	0.942406383	5.207100722	3.831428981	0.000206994	0.003051659	0.386016274	NoSig
hsa-miR-630	0.941313688	3.852943292	2.731321856	0.007290628	0.032820184	-2.836504603	NoSig
hsa-miR-1185-1-3p	0.941132593	3.433122712	2.536267216	0.012528863	0.047385077	-3.310795659	NoSig
hsa-miR-6809-3p	0.939581048	5.772237023	3.319392037	0.001204948	0.009668709	-1.224754994	NoSig
hsa-miR-519d-5p	0.938287001	3.447510837	2.492542392	0.014090409	0.05125936	-3.412827399	NoSig
hsa-miR-3190-3p	0.937087455	2.990464595	2.428737011	0.016681512	0.057765444	-3.558860581	NoSig
hsa-miR-520d-3p	0.936052149	4.329113487	2.481821299	0.014498921	0.052393381	-3.437602575	NoSig
hsa-miR-6767-5p	0.935841222	5.697609089	3.370869213	0.001017416	0.008716957	-1.071226278	NoSig
hsa-miR-6888-5p	0.935153877	5.900903318	2.80658834	0.005871485	0.028509441	-2.645250733	NoSig
hsa-miR-6814-3p	0.934574017	6.837093111	2.819503084	0.005655019	0.027917713	-2.611979183	NoSig
hsa-miR-203a-3p	0.933735203	9.516140468	2.822087352	0.005612589	0.027831822	-2.605305547	NoSig
hsa-miR-152-5p	0.933356439	6.125314697	3.763657718	0.000263931	0.003632121	0.162399716	NoSig
hsa-miR-7976	0.932362163	3.959052296	4.408026528	2.34E-05	0.000820092	2.408157877	NoSig
hsa-let-7a-2-3p	0.930552971	4.398551352	3.093621013	0.002476143	0.015745052	-1.87491891	NoSig
hsa-miR-3130-5p	0.929370504	5.929860074	3.713509854	0.000315324	0.004125613	-0.00107152	NoSig
hsa-miR-548ar-5p	0.92887337	1.680374393	2.506972469	0.013556823	0.049871083	-3.379330256	NoSig
hsa-miR-622	0.928857662	5.345492067	2.621498664	0.009923839	0.040730671	-3.107371039	NoSig
hsa-miR-520f-5p	0.92816323	2.875721271	2.402189069	0.017878998	0.060262206	-3.618617157	NoSig
hsa-miR-3714	0.926042007	3.320821599	2.755525988	0.006803444	0.031480745	-2.775496544	NoSig
hsa-miR-6068	0.925984302	6.161092291	3.008477153	0.003218792	0.01887221	-2.110104353	NoSig
hsa-miR-4711-3p	0.924847827	5.000769052	3.231926155	0.001599504	0.011933381	-1.481151741	NoSig
hsa-miR-6737-5p	0.923707792	5.333305772	3.075863987	0.002616487	0.016390068	-1.924425961	NoSig
hsa-miR-4326	0.923181497	5.204787611	3.081880623	0.002568129	0.016201783	-1.907678377	NoSig
hsa-miR-7111-3p	0.922260574	5.167538505	3.513255792	0.00063126	0.006549326	-0.636583194	NoSig
hsa-miR-532-3p	0.920718556	7.400623265	4.054843192	9.10E-05	0.001859888	1.144648232	NoSig
hsa-miR-5189-5p	0.91970131	4.94609314	2.900744637	0.004452418	0.023557015	-2.399650921	NoSig
hsa-miR-187-5p	0.919537318	5.553258269	3.482459481	0.000700721	0.006867585	-0.731821191	NoSig
hsa-miR-5197-5p	0.918987967	5.200783822	2.402361699	0.017870971	0.060262206	-3.618230501	NoSig
hsa-miR-5006-5p	0.918619225	4.124049415	3.367589038	0.001028498	0.008783574	-1.08106693	NoSig
hsa-miR-1227-5p	0.918388771	3.692281246	2.563936681	0.011622712	0.045217343	-3.245411461	NoSig
hsa-miR-4540	0.917139722	5.818403007	3.256164957	0.001479534	0.011195564	-1.410665348	NoSig
hsa-miR-4510	0.916770394	7.001099865	3.894259819	0.000164813	0.002652989	0.596067743	NoSig
hsa-miR-6765-3p	0.915379658	5.48871832	2.927179466	0.004114896	0.022258989	-2.329441622	NoSig
hsa-miR-411-3p	0.914878415	5.510870381	3.199975839	0.001771524	0.012682392	-1.573394468	NoSig
hsa-miR-499b-5p	0.914223399	2.266339884	2.346841213	0.020623496	0.066556507	-3.74128944	NoSig
hsa-miR-5705	0.913593527	6.017524712	3.503612703	0.00065228	0.006612428	-0.666477029	NoSig
hsa-miR-4292	0.913095851	3.516006756	2.270794147	0.024998559	0.075794718	-3.905601505	NoSig
hsa-miR-10396a-3p	0.912460113	6.04007862	3.330934368	0.001160282	0.009511445	-1.19049889	NoSig
hsa-miR-5004-3p	0.911814618	7.065976788	2.574106403	0.011304757	0.044482123	-3.221221261	NoSig
hsa-miR-10a-3p	0.911540396	4.525384898	4.079076268	8.31E-05	0.001738314	1.228872051	NoSig
hsa-miR-3613-3p	0.911229068	8.207184632	3.617062246	0.000441949	0.005148314	-0.310631696	NoSig
hsa-miR-6829-5p	0.910746046	4.037094417	2.834814896	0.005407835	0.027014643	-2.572360436	NoSig
hsa-miR-6501-5p	0.908741201	4.715945013	2.782555697	0.006294547	0.030038479	-2.706810929	NoSig
hsa-miR-676-5p	0.90859504	4.061830601	2.838194251	0.005354629	0.026986518	-2.563591416	NoSig
hsa-miR-744-3p	0.906365311	5.005372151	3.05391863	0.002800105	0.016951931	-1.985277239	NoSig
hsa-miR-6792-3p	0.906169081	6.322444085	4.110416692	7.39E-05	0.001615509	1.338349296	NoSig
hsa-miR-4435	0.905682289	4.711900921	3.141493251	0.002131787	0.014155064	-1.740254926	NoSig
hsa-miR-1228-3p	0.904931463	3.708707519	2.656554802	0.009002371	0.038134445	-3.021973485	NoSig
hsa-miR-2114-5p	0.90388502	5.83025115	2.256362928	0.025915094	0.077774564	-3.936225465	NoSig
hsa-miR-544a	0.903420337	5.077955556	2.28237372	0.024283817	0.074220733	-3.880900093	NoSig
hsa-miR-3613-5p	0.902815453	8.719408126	6.209846153	8.45E-09	3.21E-06	9.871139078	NoSig
hsa-miR-4735-5p	0.902795017	4.660975695	2.571231799	0.011393828	0.044568495	-3.228067569	NoSig
hsa-miR-7977	0.902469341	7.207770195	3.118185964	0.002293472	0.014857221	-1.806035281	NoSig
hsa-miR-580-3p	0.90228456	5.376223564	2.672122668	0.008618555	0.036980422	-2.983728864	NoSig
hsa-miR-1298-3p	0.901666083	4.300034824	3.190879955	0.001823558	0.012847137	-1.599515317	NoSig
hsa-miR-654-5p	0.899584723	3.484166429	2.370014265	0.019432099	0.063693102	-3.690243898	NoSig
hsa-miR-3159	0.899374425	3.66141807	2.777275478	0.006391145	0.030260292	-2.720274543	NoSig
hsa-miR-6746-3p	0.89803168	6.59504619	3.174391037	0.001921529	0.013276624	-1.646708678	NoSig
hsa-miR-431-3p	0.897060866	4.788517472	2.889744281	0.004600215	0.024098957	-2.428705628	NoSig
hsa-miR-1322	0.896892056	4.366910817	2.521012338	0.013055096	0.048768402	-3.346572959	NoSig
hsa-miR-3689a-5p	0.896748509	3.214436238	2.638489746	0.009467087	0.039597767	-3.066105566	NoSig
hsa-miR-6782-5p	0.896055411	5.5210767	3.205523884	0.001740468	0.012595865	-1.557431606	NoSig
hsa-miR-370-5p	0.895999029	4.336668347	2.679635847	0.008438676	0.036563006	-2.965201272	NoSig
hsa-miR-4691-3p	0.895214375	4.30684862	2.579721364	0.011132577	0.04415805	-3.207828759	NoSig
hsa-miR-4536-5p	0.894571786	1.518668793	2.442384238	0.016094135	0.056393169	-3.527911935	NoSig
hsa-miR-4761-3p	0.893296218	4.528935022	2.777252121	0.006391575	0.030260292	-2.72033405	NoSig
hsa-miR-6510-3p	0.893223329	5.112246878	2.811562196	0.005787237	0.028255333	-2.632452573	NoSig
hsa-miR-4685-5p	0.893100562	5.033693827	3.324902129	0.001183428	0.009582883	-1.208413954	NoSig
hsa-miR-5572	0.892001848	5.716740541	2.818340219	0.005674207	0.027960469	-2.614980443	NoSig
hsa-miR-6881-3p	0.891775068	5.654964011	3.093386679	0.002477949	0.015745052	-1.875573805	NoSig
hsa-miR-409-3p	-0.89126949	6.477171892	-3.583948706	0.000495564	0.00560093	-0.415428516	NoSig
hsa-miR-6785-5p	0.890993442	7.294881986	3.089101506	0.002511186	0.01588026	-1.887542234	NoSig
hsa-miR-6814-5p	0.890177118	4.524133882	3.004347095	0.003259579	0.018944072	-2.121370676	NoSig
hsa-miR-4284	0.889827941	3.137966032	2.295185259	0.023513997	0.072619971	-3.853437214	NoSig
hsa-miR-549a-5p	0.888792105	5.541560288	2.450324124	0.01576094	0.055518643	-3.509834396	NoSig
hsa-miR-26a-2-3p	0.888159414	6.045143837	4.965359992	2.37E-06	0.0002032	4.54905441	NoSig
hsa-miR-299-3p	0.887344008	3.929068944	2.676903828	0.008503688	0.036690706	-2.971943765	NoSig
hsa-miR-488-3p	0.886945465	4.049012923	2.502047308	0.013736875	0.05046354	-3.390782692	NoSig
hsa-miR-6737-3p	0.88647383	6.555161986	3.477056469	0.000713626	0.006942826	-0.748460493	NoSig
hsa-miR-4646-3p	0.886462591	5.618655652	3.790528037	0.000239773	0.003334223	0.250691425	NoSig
hsa-miR-6741-5p	0.885853984	6.054326314	3.911373533	0.000154828	0.002522835	0.65373277	NoSig
hsa-miR-128-2-5p	0.885344101	5.143910872	2.694842098	0.008084979	0.035376779	-2.927562407	NoSig
hsa-miR-1252-5p	0.884448794	4.160057513	2.293096897	0.023638	0.072833558	-3.857923391	NoSig
hsa-miR-764	0.883963249	4.560342276	2.492077603	0.014107904	0.05125936	-3.413903455	NoSig
hsa-miR-8081	0.883544423	4.308223877	2.465859425	0.015126734	0.054005074	-3.474311118	NoSig
hsa-miR-519a-5p	0.882394536	3.073614151	2.413478484	0.017360748	0.059381844	-3.59327827	NoSig
hsa-miR-511-5p	0.882285646	4.642904471	2.965077291	0.003671915	0.0205318	-2.227834397	NoSig
hsa-miR-6756-5p	0.882126534	5.855717551	3.426560111	0.000845533	0.007717304	-0.902961271	NoSig
hsa-miR-7110-5p	0.881022188	5.526089066	3.407655048	0.000900565	0.007946515	-0.960332636	NoSig
hsa-miR-2355-5p	0.880974921	7.19279442	2.131120147	0.035183293	0.094486175	-4.194471922	NoSig
hsa-miR-378h	0.879869053	3.013126766	2.512974558	0.013340258	0.049485652	-3.365346418	NoSig
hsa-miR-3915	0.877511113	3.39140799	2.232751607	0.027478187	0.080200071	-3.985945236	NoSig
hsa-miR-6795-5p	0.877281317	5.18083567	2.965530247	0.003666896	0.0205318	-2.226613218	NoSig
hsa-miR-3691-5p	0.876967675	5.217430564	3.407697855	0.000900437	0.007946515	-0.960203021	NoSig
hsa-miR-5691	0.87681507	6.013046985	2.739725658	0.007117993	0.032261756	-2.815375657	NoSig
hsa-miR-4781-5p	0.876012335	6.559737026	2.66710929	0.008740508	0.037378074	-2.996066426	NoSig
hsa-miR-664b-5p	0.875831125	5.806345336	3.976820454	0.000121707	0.002184937	0.87602398	NoSig
hsa-miR-3913-3p	0.875525521	5.462885235	2.950896033	0.003832264	0.02129392	-2.265986648	NoSig
hsa-miR-6775-5p	0.87535917	5.675030519	3.025928173	0.0030516	0.018129973	-2.062354645	NoSig
hsa-miR-320a-5p	0.874110717	6.977576799	2.869527617	0.004883631	0.025284453	-2.481854588	NoSig
hsa-miR-4743-3p	0.873908328	4.125059587	2.509166596	0.013477293	0.049785384	-3.374221783	NoSig
hsa-miR-6502-5p	0.872258024	4.236905683	2.422584343	0.016952503	0.058399283	-3.572762282	NoSig
hsa-miR-6508-5p	0.871123377	4.536553057	2.437328233	0.016309563	0.056997631	-3.539395945	NoSig
hsa-miR-147b-5p	0.870031142	3.481228928	2.640119702	0.009424284	0.039480913	-3.062134579	NoSig
hsa-miR-4420	0.86927077	6.262413603	3.387851238	0.000961809	0.008294038	-1.020154566	NoSig
hsa-miR-3928-5p	0.866798659	4.411396229	2.754102698	0.006831251	0.031551414	-2.779097063	NoSig
hsa-miR-6748-5p	0.866266529	5.371944669	2.93568932	0.00401135	0.021967311	-2.306723565	NoSig
hsa-miR-3178	0.865621983	5.965179634	3.622354729	0.000433905	0.005076914	-0.293811424	NoSig
hsa-miR-924	0.865441476	4.662227899	2.338389766	0.021073805	0.067481024	-3.75979308	NoSig
hsa-miR-891a-5p	0.864829056	5.593227519	2.254622517	0.026027593	0.077936062	-3.939906676	NoSig
hsa-miR-195-3p	0.864026434	3.477213492	2.608169503	0.010295968	0.041622667	-3.139577766	NoSig
hsa-miR-3619-3p	0.861260548	5.636914785	3.455929526	0.000766266	0.007294637	-0.813323647	NoSig
hsa-miR-6837-5p	0.860930927	4.946109099	2.551941079	0.012008068	0.04615547	-3.273835223	NoSig
hsa-miR-4769-3p	0.860899089	5.089538786	3.144894854	0.002109095	0.014107066	-1.730620174	NoSig
hsa-miR-3182	0.860795179	9.557087935	2.880283404	0.004730914	0.024589642	-2.453618053	NoSig
hsa-miR-3166	0.860594634	4.327160297	2.461381661	0.015307155	0.05435268	-3.484570731	NoSig
hsa-miR-4704-5p	0.860484032	3.106334786	2.194924363	0.030154235	0.084661361	-4.064601358	NoSig
hsa-miR-1914-3p	0.860027791	5.516795859	2.650294375	0.009161029	0.038600329	-3.037297515	NoSig
hsa-miR-4418	0.859218182	4.848508079	2.244670686	0.026679124	0.078820637	-3.960906305	NoSig
hsa-miR-374a-5p	-0.859164768	7.709548351	-5.653591228	1.14E-07	1.99E-05	7.410301576	NoSig
hsa-miR-675-5p	0.858617697	5.761551864	2.372003045	0.019332745	0.063549223	-3.685841855	NoSig
hsa-miR-374c-5p	0.856588713	3.515777803	2.890827901	0.004585459	0.024069126	-2.42584774	NoSig
hsa-miR-1294	0.856483605	5.573342983	4.85269137	3.82E-06	0.000273938	4.102646068	NoSig
hsa-miR-6828-5p	0.855212563	6.388384545	2.941675173	0.003939957	0.021665685	-2.290709734	NoSig
hsa-miR-548at-5p	0.855022544	5.258734176	2.17452345	0.03168955	0.08758319	-4.106509789	NoSig
hsa-miR-592	0.854924418	5.060572077	2.678030287	0.008476827	0.036668491	-2.969164452	NoSig
hsa-miR-381-3p	-0.85459181	5.378425667	-3.604041084	0.000462342	0.005315937	-0.3519319	NoSig
hsa-miR-449b-3p	0.854169861	5.117901317	2.798149404	0.00601699	0.028898963	-2.666919759	NoSig
hsa-miR-616-3p	0.853095081	6.407738841	3.007509058	0.00322831	0.018886324	-2.112746389	NoSig
hsa-miR-3129-5p	0.852979722	5.64124668	2.600285472	0.010521955	0.042342897	-3.158559157	NoSig
hsa-miR-6731-3p	0.851853537	6.226624624	3.552552153	0.000552026	0.006058595	-0.51408324	NoSig
hsa-miR-4763-3p	0.851552639	4.005059911	2.572846507	0.011343718	0.044568495	-3.224222733	NoSig
hsa-miR-3972	0.85102148	8.389143818	2.844988858	0.005249099	0.026606122	-2.545932833	NoSig
hsa-miR-1243	0.849665569	4.752152378	2.722655227	0.00747264	0.033356862	-2.858234789	NoSig
hsa-miR-942-3p	0.849445717	5.442186786	3.756437571	0.000270806	0.003670722	0.138758482	NoSig
hsa-miR-12119	0.849061812	5.698957814	2.988308991	0.003422528	0.019633336	-2.164995709	NoSig
hsa-miR-6774-3p	0.848387258	4.544323231	3.17444764	0.001921185	0.013276624	-1.646547023	NoSig
hsa-miR-4727-3p	0.848323499	5.40981973	3.069113916	0.002671742	0.016618611	-1.94318217	NoSig
hsa-miR-6769a-3p	0.84811948	5.612007866	3.023782003	0.00307172	0.018129973	-2.068239687	NoSig
hsa-miR-3934-5p	0.847983638	6.196421735	2.705995158	0.007834165	0.034679235	-2.8998371	NoSig
hsa-miR-588	0.847961178	4.481451158	2.547124295	0.012166008	0.046627586	-3.285215252	NoSig
hsa-miR-2277-5p	0.847713831	4.63685721	3.507243428	0.00064429	0.006603736	-0.655229426	NoSig
hsa-miR-5704	0.847557992	5.968161508	2.378523839	0.019010132	0.062799639	-3.671385043	NoSig
hsa-miR-8089	0.84589689	7.090509272	3.124341607	0.002249698	0.014681076	-1.788702155	NoSig
hsa-miR-203b-3p	0.845682458	5.225695669	3.518711768	0.000619652	0.006454099	-0.619640324	NoSig
hsa-miR-3941	0.845458262	3.767649176	2.360871347	0.01989469	0.06491437	-3.710438168	NoSig
hsa-miR-6812-3p	0.845274499	6.005646663	2.748646221	0.006938816	0.031720302	-2.792885325	NoSig
hsa-miR-6840-3p	0.845042354	4.28042763	2.508639924	0.013496345	0.049786518	-3.37544837	NoSig
hsa-miR-552-3p	0.844286572	5.147622171	2.834952437	0.00540566	0.027014643	-2.57200371	NoSig
hsa-miR-4528	0.843626688	4.161218956	1.921867388	0.057067358	0.134839656	-4.595429979	NoSig
hsa-miR-4732-5p	0.843585365	7.237912721	4.842703752	3.98E-06	0.000278129	4.063394594	NoSig
hsa-miR-376a-2-5p	0.843124809	3.017743378	2.30896209	0.02271019	0.071298185	-3.823748937	NoSig
hsa-miR-602	0.842979821	5.229863616	2.496362556	0.013947352	0.050954839	-3.403976339	NoSig
hsa-miR-190a-3p	0.842811351	3.132757444	2.195673665	0.030099099	0.084661361	-4.063055266	NoSig
hsa-miR-4513	0.842144285	5.022698524	3.058500708	0.002760809	0.016895879	-1.972602262	NoSig
hsa-miR-6511a-5p	0.841856014	7.02820443	2.499016349	0.01384874	0.050734141	-3.397820536	NoSig
hsa-miR-525-5p	0.84137184	2.978995174	2.111084641	0.036905338	0.097922655	-4.234524388	NoSig
hsa-miR-4522	0.84094066	4.507510792	2.243778384	0.026738232	0.078907494	-3.962785025	NoSig
hsa-miR-593-5p	0.840537259	6.156451304	2.934345125	0.004027545	0.021968985	-2.310315817	NoSig
hsa-miR-1291	0.839178728	5.686263333	3.39598195	0.000936206	0.008152666	-0.995628236	NoSig
hsa-miR-500b-5p	0.836026403	2.573890318	2.143052877	0.034191045	0.092475983	-4.170451657	NoSig
hsa-miR-429	0.836005186	4.323647334	2.856356096	0.005076797	0.026081185	-2.516308658	NoSig
hsa-miR-1288-5p	0.835569281	7.37885701	3.153393415	0.002053378	0.013948269	-1.706510525	NoSig
hsa-miR-548au-3p	0.83538992	2.295285064	2.224347918	0.028054073	0.081167339	-4.003525873	NoSig
hsa-miR-199b-3p	-0.835262713	10.94781392	-4.641704693	9.14E-06	0.000457872	3.284881053	NoSig
hsa-miR-6842-5p	0.835020953	5.438978645	2.464725468	0.015172244	0.054005074	-3.476910863	NoSig
hsa-miR-6760-5p	0.834712611	5.358797146	2.834610668	0.005411066	0.027014643	-2.572890091	NoSig
hsa-miR-3690	0.834495321	5.68415026	2.265561848	0.025327527	0.076356313	-3.916725377	NoSig
hsa-miR-513b-3p	0.834390646	2.429140756	2.052636994	0.042350184	0.109357566	-4.349364545	NoSig
hsa-miR-6769b-3p	0.834239867	4.49645097	2.660991736	0.008891435	0.037785044	-3.011093617	NoSig
hsa-miR-4456	-0.834027128	3.733330534	-2.001271937	0.04768982	0.118577418	-4.447816364	NoSig
hsa-miR-3974	0.8339437	8.557477891	2.328497532	0.021611885	0.068631951	-3.781374209	NoSig
hsa-miR-4729	0.833177825	6.007508171	3.20113128	0.001765014	0.012669938	-1.570071926	NoSig
hsa-miR-221-3p	-0.832846256	10.01819754	-5.364345509	4.19E-07	5.06E-05	6.180966395	NoSig
hsa-miR-3916	0.831564213	6.595297374	3.31203329	0.00123426	0.009757315	-1.246543773	NoSig
hsa-miR-6500-3p	0.831284377	4.8272069	2.583983432	0.011003462	0.043864536	-3.197645796	NoSig
hsa-miR-3144-5p	0.829777694	5.522173894	2.552690281	0.011983669	0.046133762	-3.272063453	NoSig
hsa-miR-584-3p	0.829639759	5.349415831	3.431247666	0.000832385	0.007708587	-0.888696067	NoSig
hsa-miR-2467-5p	0.828564427	4.338931244	2.496635711	0.013937173	0.050954839	-3.403342993	NoSig
hsa-miR-197-5p	0.82742724	5.061356773	3.48088648	0.000704455	0.0068788	-0.736667606	NoSig
hsa-miR-3065-5p	0.827388921	5.297780335	2.945133235	0.003899247	0.021575835	-2.281445706	NoSig
hsa-miR-199a-3p	-0.827115808	10.9561682	-4.596529044	1.10E-05	0.000494332	3.112963821	NoSig
hsa-miR-6880-3p	0.826817745	5.095272153	3.018014824	0.003126395	0.018411764	-2.08403636	NoSig
hsa-miR-524-3p	0.826617098	6.460335617	2.285189082	0.024112775	0.073953269	-3.874877081	NoSig
hsa-miR-30c-1-3p	0.826031373	5.888863317	2.735641958	0.007201413	0.03252883	-2.825650047	NoSig
hsa-miR-3622b-3p	0.825681073	5.289533053	3.005969775	0.003243497	0.018933469	-2.116945765	NoSig
hsa-miR-12132	0.825113103	4.656176472	2.786021521	0.006231868	0.029823137	-2.697961586	NoSig
hsa-miR-4698	0.824766061	4.440316417	2.756222528	0.006789873	0.031472781	-2.773733905	NoSig
hsa-miR-1281	0.824664172	5.898380393	3.745452518	0.000281592	0.003777321	0.102857335	NoSig
hsa-miR-523-3p	0.8244454	4.022634418	2.386567864	0.018618732	0.062281299	-3.653501731	NoSig
hsa-miR-6881-5p	0.824385994	5.672039527	2.515489677	0.013250434	0.049373641	-3.359477735	NoSig
hsa-miR-10396b-5p	0.823031571	4.998268578	2.915817181	0.004256981	0.022841496	-2.359686265	NoSig
hsa-miR-5004-5p	0.822536989	4.002852595	2.592296807	0.010755489	0.043086847	-3.177740466	NoSig
hsa-miR-4270	0.822195656	5.024966816	2.102323092	0.03768095	0.099384908	-4.251929515	NoSig
hsa-miR-6820-5p	0.821480863	4.488342762	2.464310534	0.015188927	0.054005074	-3.477861887	NoSig
hsa-miR-3689e	0.820978393	3.001362476	2.131516838	0.035149911	0.094486175	-4.193675383	NoSig
hsa-miR-337-3p	0.819984297	3.15202335	2.143969434	0.034115842	0.092366641	-4.168601539	NoSig
hsa-miR-125a-3p	0.81975073	6.727601228	2.973689153	0.003577579	0.020174201	-2.204589317	NoSig
hsa-miR-516b-3p	0.818859521	2.444063922	2.205286892	0.029399476	0.083544284	-4.043176599	NoSig
hsa-miR-12126	0.818791995	7.39955444	2.24481363	0.026669665	0.078820637	-3.960605275	NoSig
hsa-miR-515-5p	0.818460505	6.523124939	2.693604897	0.008113246	0.035442074	-2.930631755	NoSig
hsa-miR-133b	0.818396895	5.184376316	2.893474715	0.004549597	0.023928178	-2.418863272	NoSig
hsa-miR-4717-5p	0.818083278	3.84426559	2.665016515	0.008791876	0.037481899	-3.001210553	NoSig
hsa-miR-4643	0.818050975	3.909512568	2.306552801	0.02284899	0.071649254	-3.828952482	NoSig
hsa-miR-6785-3p	0.817969651	6.873567921	3.411320515	0.000889639	0.007946515	-0.949229157	NoSig
hsa-miR-4664-3p	0.817955772	7.017462332	2.247079128	0.026520152	0.078701143	-3.955831976	NoSig
hsa-miR-10393-3p	0.816841651	6.342153603	2.674355371	0.008564741	0.036808982	-2.978227777	NoSig
hsa-miR-5196-3p	0.816141165	6.528771964	3.070672986	0.002658885	0.016577459	-1.938853126	NoSig
hsa-miR-658	0.816076494	5.98228855	4.17702346	5.73E-05	0.00134785	1.573064805	NoSig
hsa-miR-4783-5p	0.815741436	4.777625252	3.340609785	0.001124039	0.009317008	-1.161708378	NoSig
hsa-miR-1287-5p	0.815557013	6.832395508	3.417510591	0.00087147	0.007886055	-0.930456086	NoSig
hsa-miR-4695-3p	0.814788336	5.64613289	2.702470122	0.007912663	0.034910355	-2.908610834	NoSig
hsa-miR-497-5p	0.814714729	4.473655894	3.149664392	0.002077655	0.014041355	-1.71709614	NoSig
hsa-miR-654-3p	-0.814704664	5.667270436	-3.089658928	0.002506839	0.01588026	-1.885986153	NoSig
hsa-miR-1292-5p	0.813275266	6.025844921	3.860073601	0.000186626	0.00286181	0.481454446	NoSig
hsa-miR-3188	0.812549182	4.647038633	2.334503163	0.021283787	0.067944398	-3.768282091	NoSig
hsa-miR-3683	0.812265384	6.0796226	2.267576843	0.025200393	0.076232622	-3.912444269	NoSig
hsa-miR-6887-5p	0.812000421	5.455779687	2.82232493	0.005608703	0.027831822	-2.604691757	NoSig
hsa-miR-4655-5p	0.810327511	7.982416695	1.659599045	0.099687484	0.198703247	-5.04292401	NoSig
hsa-miR-1292-3p	0.809802863	7.678185762	3.141938488	0.002128804	0.014155064	-1.738994327	NoSig
hsa-miR-7106-5p	0.808872454	4.751026626	2.613489022	0.010145973	0.041330834	-3.126741858	NoSig
hsa-miR-3617-5p	0.808600806	4.317327227	2.681993211	0.008382941	0.036380868	-2.959378544	NoSig
hsa-miR-4302	0.808348577	7.395599067	3.389118397	0.000957776	0.008286164	-1.016335325	NoSig
hsa-miR-6825-5p	0.808016192	5.940806684	2.164401304	0.032476206	0.088924538	-4.127169561	NoSig
hsa-miR-329-5p	0.807923135	6.242742785	2.402427259	0.017867923	0.060262206	-3.618083651	NoSig
hsa-miR-5008-3p	0.807661022	5.984481362	2.118384734	0.036269656	0.096525258	-4.219971416	NoSig
hsa-miR-6738-5p	0.80761009	7.064749939	2.453290637	0.015638037	0.055379501	-3.503066698	NoSig
hsa-miR-4693-3p	0.806293233	4.640706632	2.985415031	0.003452719	0.019679017	-2.172846322	NoSig
hsa-miR-181b-3p	0.805416461	3.752456986	2.263083926	0.02548464	0.07665595	-3.921985264	NoSig
hsa-miR-4457	0.805180978	5.798310039	3.326854002	0.001175892	0.009550974	-1.202620031	NoSig
hsa-miR-4503	0.805007551	4.587408034	2.46507563	0.015158177	0.054005074	-3.476108185	NoSig
hsa-miR-7154-5p	0.803540207	5.180448631	2.977139812	0.00354041	0.020049741	-2.195259155	NoSig
hsa-miR-4483	0.802780077	3.306426597	2.207560453	0.0292361	0.083416433	-4.038463575	NoSig
hsa-miR-122b-5p	0.801677515	3.915017072	2.358727857	0.02000454	0.065112818	-3.715162337	NoSig
hsa-miR-10395-3p	0.801568418	3.930662099	2.196433564	0.030043273	0.084661361	-4.061486815	NoSig
hsa-miR-584-5p	-0.801472738	8.757336419	-5.168265732	9.91E-07	0.000109693	5.369295547	NoSig
hsa-miR-4458	0.800955799	7.433316845	2.676656676	0.008509591	0.036690706	-2.972553425	NoSig
hsa-miR-3665	-0.799926488	5.107288911	-1.755394751	0.081822984	0.173718502	-4.886659758	NoSig
hsa-miR-637	0.799901042	5.937137664	2.514693952	0.013278793	0.049395624	-3.361335017	NoSig
hsa-miR-370-3p	0.799641023	8.150526767	4.036232952	9.76E-05	0.001978733	1.080220709	NoSig
hsa-miR-6862-5p	0.798659238	3.786584417	2.5559598	0.011877708	0.045920223	-3.264326022	NoSig
hsa-miR-4254	0.798589944	5.053235197	2.69913017	0.007987698	0.035182962	-2.916914625	NoSig
hsa-miR-6824-5p	0.798415637	5.754376879	2.531002504	0.012708285	0.047809072	-3.323164772	NoSig
hsa-miR-1252-3p	0.798219348	4.74538511	2.162680544	0.032611608	0.089111555	-4.130672892	NoSig
hsa-miR-4768-3p	0.797754936	4.355692606	2.388651049	0.018518541	0.062181094	-3.648861539	NoSig
hsa-miR-3606-5p	0.797399833	2.081371786	2.212361586	0.028893692	0.082606724	-4.028496338	NoSig
hsa-miR-4649-5p	0.796934765	5.392176211	3.411500204	0.000889107	0.007946515	-0.948684592	NoSig
hsa-miR-625-3p	-0.795265928	7.207326784	-4.026007423	0.000101391	0.002021485	1.044914729	NoSig
hsa-miR-4708-5p	0.795064574	6.269604261	2.509353506	0.013470538	0.049785384	-3.373786426	NoSig
hsa-miR-3529-3p	0.795043994	6.524696402	3.432131528	0.000829927	0.007708587	-0.886004521	NoSig
hsa-miR-6840-5p	0.794210843	4.714076494	2.845845858	0.005235925	0.026590089	-2.543702969	NoSig
hsa-miR-6859-5p	0.794041342	4.625509522	2.283092548	0.024240045	0.074172303	-3.87936292	NoSig
hsa-miR-6858-5p	0.793822839	3.811507254	2.624970796	0.009828916	0.040599691	-3.098957603	NoSig
hsa-miR-544b	0.793593064	4.34573055	1.984313609	0.049574186	0.122141964	-4.479810399	NoSig
hsa-miR-4535	0.792728777	5.057436617	2.576548763	0.011229571	0.044435913	-3.215399063	NoSig
hsa-miR-449c-5p	0.79187792	3.787404583	2.373400835	0.019263185	0.063401527	-3.682745935	NoSig
hsa-miR-328-3p	-0.791844877	7.698099603	-4.082636704	8.20E-05	0.001728802	1.241277992	NoSig
hsa-miR-20a-3p	0.79120646	5.64649228	2.426304661	0.016788179	0.057983621	-3.564360174	NoSig
hsa-miR-7-1-3p	0.791060654	4.899098426	2.531296542	0.012698204	0.047809072	-3.322474552	NoSig
hsa-miR-1283	0.79086296	6.498147609	2.327728714	0.021654207	0.068631951	-3.783048	NoSig
hsa-miR-1205	0.790861962	5.473865855	2.62100863	0.009937302	0.040730671	-3.108557664	NoSig
hsa-miR-512-5p	0.790510612	5.315137056	2.050166558	0.042594748	0.109634441	-4.354152708	NoSig
hsa-miR-7160-5p	0.790202874	4.908084032	3.173082625	0.001929509	0.013276624	-1.650444769	NoSig
hsa-miR-190b-3p	0.789957358	4.613936252	2.380838842	0.01889675	0.062799639	-3.666243971	NoSig
hsa-miR-7152-5p	0.789548315	7.136213891	2.541962862	0.012337315	0.047012783	-3.297388274	NoSig
hsa-miR-4482-3p	0.789310416	4.431823276	2.919487882	0.004210593	0.022652517	-2.34992648	NoSig
hsa-miR-6729-3p	0.789119357	6.701135043	3.208700471	0.001722915	0.012586654	-1.548281547	NoSig
hsa-miR-5739	0.788938833	4.564924956	2.837107466	0.005371687	0.027014643	-2.56641248	NoSig
hsa-miR-550a-3p	0.788434422	4.778317067	3.355864454	0.001069043	0.009042605	-1.116177113	NoSig
hsa-miR-3160-5p	0.788014126	3.466501882	2.245381733	0.026632104	0.078820637	-3.959408722	NoSig
hsa-miR-6750-5p	0.787477571	5.153420707	3.146350825	0.002099451	0.014105485	-1.726493588	NoSig
hsa-miR-1306-3p	-0.786799361	5.6450578	-2.041970359	0.043414822	0.110768269	-4.370000112	NoSig
hsa-miR-494-5p	0.786419985	3.981917707	2.237990982	0.027124395	0.079577544	-3.974953676	NoSig
hsa-miR-3661	0.786316228	5.872937614	3.061188835	0.002737994	0.016872648	-1.965158861	NoSig
hsa-miR-769-5p	0.786173576	8.139582498	2.598694345	0.010568101	0.04246426	-3.162383733	NoSig
hsa-miR-6727-3p	0.785688023	5.070207811	2.760982247	0.006697796	0.031210963	-2.761678712	NoSig
hsa-miR-3155a	0.784874719	4.22219339	2.269045452	0.025108085	0.076039992	-3.909321838	NoSig
hsa-miR-6826-3p	0.784323164	5.952146094	3.181175453	0.00188064	0.013144687	-1.627315546	NoSig
hsa-miR-711	0.782796464	4.646943962	2.66105708	0.008889811	0.037785044	-3.010933267	NoSig
hsa-miR-487a-3p	0.782642607	3.326560855	2.04851365	0.042759054	0.109833701	-4.35735336	NoSig
hsa-miR-3976	0.782572568	6.925238363	2.194046962	0.030218908	0.084753348	-4.066411151	NoSig
hsa-miR-553	0.782375326	4.647874718	2.279579927	0.0244546	0.074571087	-3.886870269	NoSig
hsa-miR-4747-3p	0.781920439	6.1377845	2.439771103	0.016205158	0.056707377	-3.533849981	NoSig
hsa-miR-7978	0.781788446	4.11477337	2.855300876	0.005092571	0.026111715	-2.519062972	NoSig
hsa-miR-4650-5p	0.779932335	3.031505243	2.149647473	0.033653145	0.091486952	-4.15712387	NoSig
hsa-miR-4296	0.77963643	2.410852488	2.181494139	0.031157486	0.0866537	-4.09223075	NoSig
hsa-miR-3139	0.779167217	4.968777568	2.72980823	0.007322123	0.032850607	-2.84030414	NoSig
hsa-miR-4757-5p	-0.779096102	7.473291342	-1.659409712	0.099725688	0.198703247	-5.043224599	NoSig
hsa-miR-410-5p	-0.778704698	6.415494414	-1.659857088	0.099635435	0.198703247	-5.042514284	NoSig
hsa-miR-6813-3p	0.778302193	3.841989968	2.365149318	0.019677045	0.064362355	-3.700998068	NoSig
hsa-miR-4425	0.77791666	5.452439952	2.204263631	0.029473266	0.083544284	-4.045296335	NoSig
hsa-miR-1343-3p	0.777803892	5.182648272	2.752924164	0.006854355	0.031551414	-2.782077186	NoSig
hsa-miR-6722-5p	0.777401074	5.487846763	3.016899445	0.003137072	0.018433771	-2.087088493	NoSig
hsa-miR-6733-3p	0.77739147	4.886220176	3.217061822	0.001677499	0.012376217	-1.524160891	NoSig
hsa-miR-4692	0.777253013	3.552645202	2.219386332	0.028399003	0.081767918	-4.013877069	NoSig
hsa-miR-6781-5p	0.777163578	6.346337289	3.352611369	0.001080555	0.009110965	-1.125900983	NoSig
hsa-miR-6736-3p	0.77704386	5.010006951	2.413233024	0.017371872	0.059381844	-3.593830339	NoSig
hsa-miR-6747-3p	0.776140168	5.100711282	2.473181615	0.014835787	0.053291416	-3.457498189	NoSig
hsa-miR-4678	0.775725546	5.972920516	2.359418263	0.0199691	0.065077214	-3.713641133	NoSig
hsa-miR-3126-5p	0.775593253	6.116467182	2.451627502	0.015706835	0.055507939	-3.506861821	NoSig
hsa-miR-4802-5p	0.775453327	3.465558086	2.136826448	0.03470573	0.093487241	-4.183000725	NoSig
hsa-miR-1246	0.775434768	7.358527219	3.754928656	0.000272264	0.003670722	0.133822233	NoSig
hsa-miR-6827-5p	0.775311796	3.331481265	2.112528006	0.036778895	0.097684745	-4.231650674	NoSig
hsa-miR-7854-3p	0.775121116	4.431430061	2.167280734	0.032250721	0.088489581	-4.121301535	NoSig
hsa-miR-3658	0.774894165	3.553093107	2.237050561	0.027187603	0.079614413	-3.976928298	NoSig
hsa-miR-4428	0.774150264	4.574434386	2.5526478	0.011985051	0.046133762	-3.272163928	NoSig
hsa-miR-4315	0.773708339	3.22654774	2.229011539	0.027733197	0.08052309	-3.993777007	NoSig
hsa-miR-1251-3p	0.772960826	5.831376403	2.201495372	0.029673701	0.083933281	-4.051026393	NoSig
hsa-miR-6515-3p	0.772805654	5.711373519	2.666580994	0.00875345	0.037378074	-2.997365334	NoSig
hsa-miR-660-3p	0.772745099	3.042783934	2.008700936	0.046883739	0.117253495	-4.433720726	NoSig
hsa-miR-649	0.772190412	4.381098848	2.730614114	0.007305339	0.032830764	-2.83828142	NoSig
hsa-miR-4753-3p	0.771884365	4.7020095	2.251688972	0.026218184	0.078330142	-3.946105656	NoSig
hsa-miR-375-5p	0.771744528	4.619041456	3.208325596	0.001724978	0.012586654	-1.549361756	NoSig
hsa-miR-548bb-3p	0.771637777	2.821318703	2.300676824	0.023190642	0.072063002	-3.841622594	NoSig
hsa-miR-920	0.771574864	4.946007381	2.633426696	0.009601164	0.039907184	-3.078426626	NoSig
hsa-miR-1262	0.771362015	7.111739084	2.610105668	0.010241144	0.041464145	-3.134908516	NoSig
hsa-miR-103a-1-5p	0.769798577	3.36696732	2.426720378	0.016769906	0.057983621	-3.56342058	NoSig
hsa-miR-3936	0.769401174	4.745545226	2.231984045	0.027530354	0.080264128	-3.987553504	NoSig
hsa-miR-4667-3p	0.769156797	5.343314296	2.563238655	0.011644828	0.045217343	-3.247068696	NoSig
hsa-miR-7112-3p	0.768283053	3.983934038	2.614426001	0.010119758	0.041287368	-3.124478546	NoSig
hsa-miR-1236-5p	0.767342232	5.799891218	3.005223015	0.003250889	0.018935001	-2.118982368	NoSig
hsa-miR-6747-5p	0.766612369	4.561979193	2.250754149	0.026279175	0.078424145	-3.948079514	NoSig
hsa-miR-6744-3p	0.766363348	4.759940484	2.176576817	0.031532005	0.087420675	-4.102307955	NoSig
hsa-miR-12123	0.766362281	3.979826592	2.266628843	0.025260136	0.076326418	-3.914458845	NoSig
hsa-miR-514b-3p	0.766179739	2.812826375	2.02000607	0.045679373	0.114999445	-4.412177311	NoSig
hsa-miR-550b-3p	0.765483647	4.090241947	2.301351052	0.023151213	0.072063002	-3.84017028	NoSig
hsa-miR-10226	0.765167664	5.098510718	2.812917753	0.005764469	0.028196001	-2.628961195	NoSig
hsa-miR-4760-3p	0.763821182	4.066707077	2.317805058	0.022207084	0.070049898	-3.80460768	NoSig
hsa-miR-339-5p	-0.763795098	7.951512827	-4.644481572	9.03E-06	0.000457872	3.295485756	NoSig
hsa-miR-492	0.763706478	3.984044066	2.249537671	0.026358728	0.078462997	-3.950646958	NoSig
hsa-miR-769-3p	0.763532215	5.932464234	2.630466608	0.009680343	0.040103205	-3.085620381	NoSig
hsa-miR-3191-5p	0.763348818	4.985433024	2.82183844	0.005616663	0.027831822	-2.605948571	NoSig
hsa-miR-12116	0.763158969	7.009534733	3.504919113	0.000649394	0.006608396	-0.662430984	NoSig
hsa-miR-1238-5p	0.763012117	6.372971426	3.202661578	0.001756426	0.012642461	-1.565669922	NoSig
hsa-miR-6130	0.762907275	5.129011726	2.537085369	0.012501185	0.047365401	-3.308871401	NoSig
hsa-miR-3180	0.762826338	4.005332983	2.511317227	0.013399746	0.049636994	-3.369210704	NoSig
hsa-miR-4788	0.762186167	6.004097189	2.41580689	0.017255535	0.05924584	-3.588038875	NoSig
hsa-miR-369-5p	-0.76156245	3.722590234	-2.290663976	0.023783187	0.073111278	-3.863145054	NoSig
hsa-miR-4677-5p	-0.76101086	7.707918843	-1.611006128	0.109887261	0.212881522	-5.118997949	NoSig
hsa-miR-3136-3p	0.760375823	4.393768823	2.338129293	0.02108782	0.067481024	-3.760362398	NoSig
hsa-miR-6503-3p	0.760247207	3.799373796	2.015539786	0.046151986	0.115859806	-4.420701846	NoSig
hsa-miR-664b-3p	0.760198479	3.672935722	2.138125952	0.034597761	0.093385827	-4.180384417	NoSig
hsa-miR-3154	0.759077876	6.687134683	2.854164436	0.005109609	0.026148598	-2.522028302	NoSig
hsa-miR-4323	0.75812011	5.164426858	2.145682221	0.033975692	0.092099064	-4.165142234	NoSig
hsa-miR-548ab	0.757769549	4.26759411	1.839582772	0.068378072	0.153000977	-4.742484094	NoSig
hsa-miR-937-5p	0.757502039	4.561124031	2.587858867	0.010887232	0.043548927	-3.188373618	NoSig
hsa-miR-5002-3p	0.754892429	4.671812949	2.156057208	0.033137364	0.090269578	-4.144133536	NoSig
hsa-miR-150-3p	0.754478518	5.585396597	3.137836055	0.002156436	0.014252366	-1.750603867	NoSig
hsa-miR-7703	0.754315939	4.720074788	2.713936738	0.007659897	0.034095822	-2.880033909	NoSig
hsa-miR-7851-3p	0.753909847	5.574329019	2.75296539	0.006853545	0.031551414	-2.781972957	NoSig
hsa-miR-3174	0.753643429	4.646824371	2.411169158	0.017465661	0.0596257	-3.59847023	NoSig
hsa-miR-4672	0.753634399	5.038698057	2.632510647	0.009625604	0.039946258	-3.08065362	NoSig
hsa-miR-4514	0.751091707	5.122306005	2.242421194	0.026828356	0.079085587	-3.965641247	NoSig
hsa-miR-1228-5p	0.750879378	3.975664671	2.423183842	0.016925927	0.058383458	-3.571409136	NoSig
hsa-miR-20a-5p	-0.750737241	9.160736224	-6.871715933	3.33E-10	2.21E-07	12.93984093	NoSig
hsa-miR-6856-3p	0.749739587	4.796330547	2.563563839	0.01163452	0.045217343	-3.246296704	NoSig
hsa-miR-548ap-3p	0.749201757	4.65385642	2.611770431	0.010194215	0.041363237	-3.130891323	NoSig
hsa-miR-6131	-0.748280573	11.24026112	-2.991908837	0.003385313	0.019461883	-2.155221146	NoSig
hsa-miR-6890-5p	0.747115214	4.556927327	2.612189833	0.010182423	0.041363237	-3.129878918	NoSig
hsa-miR-6766-5p	0.746811384	4.715923403	2.515381266	0.013254294	0.049373641	-3.359730804	NoSig
hsa-miR-643	0.746805673	4.065845806	2.145600892	0.033982335	0.092099064	-4.165306551	NoSig
hsa-miR-6835-5p	0.746513005	5.563601892	2.299160822	0.023279514	0.07214748	-3.844886708	NoSig
hsa-let-7a-3p	0.745809236	7.36671624	2.954336069	0.003792786	0.02111874	-2.256746202	NoSig
hsa-miR-624-5p	0.745724709	5.387901156	2.02979951	0.044657492	0.11296219	-4.393423715	NoSig
hsa-miR-300	0.744236692	4.439483955	2.217019047	0.028564878	0.0820198	-4.018808395	NoSig
hsa-miR-24-1-5p	0.743522538	5.640692431	1.937396463	0.055119994	0.131535224	-4.567000754	NoSig
hsa-miR-517c-3p	0.7426295	2.082941643	1.983743357	0.049638635	0.122187409	-4.48088184	NoSig
hsa-miR-4490	0.741387391	4.426966909	2.228905651	0.027740447	0.08052309	-3.993998564	NoSig
hsa-miR-6851-5p	0.741203093	3.736512337	2.293460918	0.023616344	0.072833558	-3.857141677	NoSig
hsa-miR-5580-3p	0.740864148	5.302579632	2.77788778	0.006379875	0.030260292	-2.718714426	NoSig
hsa-miR-5007-5p	0.740717761	4.385143651	2.283634488	0.02420709	0.074156899	-3.878203721	NoSig
hsa-miR-6516-3p	0.739777566	2.819635757	2.004059699	0.047385962	0.118375574	-4.442532622	NoSig
hsa-miR-1912-3p	0.739619622	3.23853713	1.951021081	0.053457951	0.128492595	-4.541881765	NoSig
hsa-miR-5001-3p	0.739370011	5.189216668	2.750267163	0.006906702	0.031642418	-2.788791775	NoSig
hsa-miR-190b-5p	-0.73892076	8.281644218	-1.605751372	0.111038603	0.214414956	-5.127095166	NoSig
hsa-miR-19b-1-5p	0.73855447	4.044457203	1.930409728	0.055989084	0.133011635	-4.57981794	NoSig
hsa-miR-425-5p	-0.738505881	11.26308807	-6.085029788	1.53E-08	4.52E-06	9.308708628	NoSig
hsa-miR-3927-5p	0.738420974	2.35337993	1.873255553	0.063541791	0.14548879	-4.683036813	NoSig
hsa-miR-4750-5p	0.73834942	5.518319909	3.070758241	0.002658183	0.016577459	-1.938616347	NoSig
hsa-miR-193a-5p	0.738152795	5.755271795	3.623963499	0.000431488	0.005076914	-0.288694669	NoSig
hsa-miR-340-5p	-0.737212464	7.47081239	-4.621549461	9.92E-06	0.00047695	3.208038546	NoSig
hsa-miR-4517	0.736363723	5.62976418	3.269937995	0.001415161	0.010831895	-1.370419128	NoSig
hsa-miR-6070	0.735334795	4.962372327	2.416456746	0.017226272	0.05924584	-3.586575751	NoSig
hsa-miR-8063	0.735212643	5.443234838	2.636127134	0.00952944	0.039731436	-3.071857647	NoSig
hsa-miR-6882-3p	0.734681723	4.319297197	2.542377698	0.012323467	0.047012783	-3.296410714	NoSig
hsa-miR-2682-3p	0.734636163	4.60028813	2.260993638	0.025617839	0.076969433	-3.926418234	NoSig
hsa-miR-5192	0.734566946	4.59963874	2.4673679	0.015066382	0.054003117	-3.470851074	NoSig
hsa-miR-4687-3p	0.733634949	5.769271617	2.032608157	0.044368057	0.112659235	-4.38802984	NoSig
hsa-miR-4294	0.732968	3.831816851	2.17454035	0.031688251	0.08758319	-4.106475222	NoSig
hsa-miR-4777-5p	0.73282041	3.116114968	2.120153952	0.036117026	0.09631207	-4.216437438	NoSig
hsa-miR-6819-5p	0.732702771	3.98554267	2.38735753	0.018580696	0.062232446	-3.651743218	NoSig
hsa-miR-5093	0.732333225	4.44628282	1.907968406	0.058859161	0.138001828	-4.620693203	NoSig
hsa-miR-7157-3p	0.732291197	5.724038792	1.995720865	0.048299813	0.119668193	-4.458317102	NoSig
hsa-miR-5193	0.732283133	7.866492079	3.146428236	0.002098939	0.014105485	-1.726274142	NoSig
hsa-miR-933	0.732183144	4.16196664	2.565217807	0.01158222	0.04517236	-3.242368803	NoSig
hsa-miR-1282	0.731279636	3.48834295	1.928078285	0.056281657	0.133467928	-4.584085334	NoSig
hsa-miR-5581-3p	0.731243409	4.365116411	2.380082242	0.01893374	0.062799639	-3.667924697	NoSig
hsa-miR-5583-5p	0.729152537	4.847470423	2.109831681	0.037015405	0.098018858	-4.237017537	NoSig
hsa-miR-208b-3p	0.728777421	6.547281723	2.300985589	0.023172578	0.072063002	-3.840957549	NoSig
hsa-miR-6720-3p	0.728573095	5.777636181	2.934290968	0.004028199	0.021968985	-2.310460517	NoSig
hsa-miR-503-3p	0.728493679	4.732544249	2.965295353	0.003669498	0.0205318	-2.227246518	NoSig
hsa-miR-8068	0.728237041	4.879723392	2.357062987	0.020090232	0.065231853	-3.718828962	NoSig
hsa-miR-6071	0.728153643	3.648461063	2.384300877	0.018728308	0.062490434	-3.658547175	NoSig
hsa-miR-5682	0.727491091	3.916168889	2.08191516	0.039542201	0.103370164	-4.292210915	NoSig
hsa-miR-6786-3p	0.727433891	8.64428869	2.230480469	0.027632795	0.080404697	-3.990702474	NoSig
hsa-miR-4724-3p	0.726556842	4.195058877	2.409744015	0.017530685	0.059770861	-3.601672082	NoSig
hsa-miR-4755-3p	0.726420579	2.84256337	2.125538441	0.035655915	0.09546839	-4.205665266	NoSig
hsa-miR-6779-5p	0.726264866	5.128645851	2.80147588	0.005959246	0.028767916	-2.658384998	NoSig
hsa-miR-4448	0.726244047	7.191627058	3.309395906	0.001244926	0.009811646	-1.254343217	NoSig
hsa-miR-6503-5p	0.726061296	5.098040573	2.235849072	0.027268545	0.079763496	-3.979449986	NoSig
hsa-miR-4661-5p	0.725733288	4.216583131	2.070486318	0.040618668	0.105457657	-4.31461033	NoSig
hsa-miR-9900	0.725528648	3.819849215	2.20750994	0.029239721	0.083416433	-4.038568336	NoSig
hsa-miR-8066	0.724802066	5.114973296	2.383352999	0.018774293	0.062565273	-3.660655502	NoSig
hsa-miR-2052	0.724443538	4.295193072	2.168029265	0.032192327	0.088476616	-4.119774921	NoSig
hsa-miR-6796-5p	0.724396728	6.164930724	2.096119986	0.038238534	0.100456525	-4.264211731	NoSig
hsa-miR-6778-3p	0.724380296	4.505496299	2.549832362	0.012076984	0.04635328	-3.27881959	NoSig
hsa-miR-7111-5p	0.723943378	6.640331192	2.237683451	0.027145051	0.079577544	-3.97559949	NoSig
hsa-miR-648	0.723887353	6.185173059	2.027873282	0.044856924	0.113250941	-4.397118939	NoSig
hsa-miR-3667-5p	0.723474171	3.861513651	2.181512253	0.031156114	0.0866537	-4.092193588	NoSig
hsa-miR-765	0.723165631	6.46654199	2.554704323	0.011918297	0.046010168	-3.267298196	NoSig
hsa-miR-518a-5p	0.721762723	2.361402964	1.853290406	0.066373517	0.149777451	-4.718406527	NoSig
hsa-miR-3942-3p	-0.720746389	6.360401797	-1.742920721	0.083988664	0.176482508	-4.90747869	NoSig
hsa-miR-129-2-3p	0.720496769	4.020878046	2.274785164	0.024750159	0.07512734	-3.897100858	NoSig
hsa-miR-1825	0.720236539	4.867736045	2.740078036	0.007110836	0.032261756	-2.814488463	NoSig
hsa-miR-299-5p	0.720143175	5.66602485	1.862710573	0.065024564	0.147737589	-4.701762422	NoSig
hsa-miR-3121-5p	0.719711029	5.178522343	2.017889823	0.045902792	0.115452478	-4.416218656	NoSig
hsa-miR-136-5p	0.71860055	4.919539261	2.219824171	0.028368417	0.081767918	-4.012964472	NoSig
hsa-miR-5587-3p	0.718515861	5.708968883	2.529379455	0.012764061	0.047950986	-3.326973398	NoSig
hsa-miR-362-5p	0.717764424	5.290944889	2.635580419	0.009543922	0.039731436	-3.073188045	NoSig
hsa-miR-8485	0.717624287	4.98162166	2.379106058	0.01898156	0.062799639	-3.670092499	NoSig
hsa-miR-3145-5p	0.716082351	5.338301196	2.373385583	0.019263943	0.063401527	-3.682779724	NoSig
hsa-miR-6848-5p	0.714976283	3.863681581	2.487118453	0.014295777	0.051729678	-3.42537344	NoSig
hsa-miR-11400	-0.714812818	5.555128121	-3.062993979	0.002722771	0.016817859	-1.960157325	NoSig
hsa-miR-6072	0.713916451	5.129135234	2.043239732	0.043286937	0.110712118	-4.36754963	NoSig
hsa-miR-659-5p	0.71232959	4.492160256	2.116843576	0.036403065	0.096783325	-4.22304763	NoSig
hsa-miR-203b-5p	0.711831055	7.252242167	2.534644666	0.012583916	0.047475682	-3.314610183	NoSig
hsa-miR-647	0.711449936	3.461248195	2.017287176	0.045966586	0.115503551	-4.417368795	NoSig
hsa-miR-513a-3p	0.710186527	3.641233306	2.070944083	0.040575073	0.105447548	-4.313715352	NoSig
hsa-miR-3977	0.710015099	4.719168278	2.375516751	0.019158309	0.063210521	-3.678056317	NoSig
hsa-miR-3682-3p	0.709741012	5.950036833	2.310960931	0.0225956	0.071106532	-3.819428119	NoSig
hsa-miR-4711-5p	0.709323762	3.89335791	2.219740479	0.028374261	0.081767918	-4.013138927	NoSig
hsa-miR-4673	0.708371285	5.618021292	2.62997236	0.009693621	0.040103205	-3.086820829	NoSig
hsa-miR-6878-3p	0.707428793	5.728361894	2.513583965	0.013318444	0.049473829	-3.363924933	NoSig
hsa-miR-4724-5p	0.707398246	5.559348551	2.051766127	0.042436259	0.109427868	-4.351053058	NoSig
hsa-miR-365b-3p	0.706767984	4.455858591	2.407154786	0.017649374	0.059868121	-3.6074849	NoSig
hsa-miR-6797-3p	0.706155083	6.208729529	2.652135316	0.009114113	0.038485032	-3.032794643	NoSig
hsa-miR-3123	0.706139283	3.465672759	2.223602662	0.028105649	0.081228077	-4.005082028	NoSig
hsa-miR-3663-3p	0.705380385	4.238999095	2.276646406	0.024635058	0.074949271	-3.893131859	NoSig
hsa-miR-4469	0.705220489	7.042454867	2.240356407	0.026965977	0.079315211	-3.969983582	NoSig
hsa-miR-6863	0.704200158	5.67252864	2.603179363	0.010438491	0.042134698	-3.151597817	NoSig
hsa-miR-4683	0.703982084	5.64818693	2.946114236	0.003887769	0.021557234	-2.278815939	NoSig
hsa-miR-448	0.703033119	4.207721624	2.030700699	0.044564448	0.112944903	-4.39169378	NoSig
hsa-miR-3202	0.702831824	4.636181533	2.636273533	0.009525566	0.039731436	-3.071501351	NoSig
hsa-miR-4464	0.702265907	5.739649942	1.971779803	0.051007239	0.124289198	-4.503293799	NoSig
hsa-miR-491-3p	0.702133738	4.075822546	2.228215187	0.027787762	0.080572374	-3.995443032	NoSig
hsa-miR-7855-5p	0.701816189	4.744122559	2.344514516	0.020746611	0.066770319	-3.746389564	NoSig
hsa-miR-12124	0.701603387	3.000642024	1.779867267	0.077707485	0.167253712	-4.845407334	NoSig
hsa-miR-4658	0.700739632	4.426075555	2.611541846	0.010200648	0.041363237	-3.13144305	NoSig
hsa-miR-4664-5p	0.700596823	4.447676053	1.8468876	0.067303654	0.150851059	-4.729674049	NoSig
hsa-miR-6728-5p	0.700485795	7.809713687	2.507106033	0.01355197	0.049871083	-3.3790194	NoSig
hsa-miR-618	0.700277371	7.436206128	1.897156096	0.060285553	0.140086114	-4.640227091	NoSig
hsa-miR-151a-3p	-0.700102319	10.73819421	-4.774044727	5.30E-06	0.000329456	3.795001083	NoSig
hsa-miR-4727-5p	0.699990158	6.303053961	2.166093436	0.032343532	0.088652652	-4.123722015	NoSig
hsa-miR-548b-5p	0.699916858	4.553628242	2.432424134	0.016520967	0.05746522	-3.550514459	NoSig
hsa-miR-4328	-0.699145084	5.663441724	-1.165465594	0.246213665	0.383544571	-5.714724194	NoSig
hsa-miR-518b	0.698142142	5.82501474	2.409154432	0.017557649	0.059786046	-3.60299619	NoSig
hsa-miR-6871-3p	0.69803903	6.149031698	2.927949756	0.004105423	0.022253069	-2.327387575	NoSig
hsa-miR-548f-5p	0.697495289	2.774256714	1.789782925	0.076089322	0.164839511	-4.828539143	NoSig
hsa-miR-616-5p	0.697256974	4.668707565	2.079490655	0.03976849	0.103859497	-4.296972253	NoSig
hsa-miR-1244	0.696034721	7.498184433	1.913090423	0.058193421	0.136901439	-4.611403262	NoSig
hsa-miR-512-3p	0.696025734	4.11210439	1.810132352	0.072855592	0.159921034	-4.793644177	NoSig
hsa-miR-184	0.696009949	7.407937158	1.52091986	0.130992259	0.242618856	-5.254309102	NoSig
hsa-miR-146a-5p	-0.695850435	11.71047757	-4.093636754	7.87E-05	0.001685402	1.279657094	NoSig
hsa-miR-767-5p	0.695257191	6.326036351	2.240677909	0.026944508	0.079315211	-3.969307691	NoSig
hsa-miR-6826-5p	0.694528606	4.534094865	2.302562157	0.023080535	0.072063002	-3.837560538	NoSig
hsa-miR-6844	0.694492738	4.13635329	2.073840814	0.040300134	0.105134647	-4.308047691	NoSig
hsa-miR-4308	0.693385686	2.447259195	1.854946235	0.066134727	0.149492626	-4.715486662	NoSig
hsa-miR-4465	0.693343443	4.773861887	2.197634023	0.029955265	0.084639556	-4.059008019	NoSig
hsa-miR-499b-3p	0.692645643	3.02388492	1.869787068	0.064026355	0.146220119	-4.689207061	NoSig
hsa-miR-7108-5p	0.690923299	5.25737078	2.475588149	0.01474126	0.053092014	-3.451962632	NoSig
hsa-miR-6825-3p	0.689499241	5.941040519	2.382198099	0.018830457	0.062673803	-3.663223278	NoSig
hsa-miR-6763-5p	0.689279137	4.706009349	2.435472517	0.016389274	0.057200934	-3.543605574	NoSig
hsa-miR-200b-5p	0.688858116	2.968761065	1.77481744	0.078542429	0.168640817	-4.853963883	NoSig
hsa-miR-99b-3p	0.688484297	6.370044335	2.167768188	0.032212684	0.088476616	-4.120307437	NoSig
hsa-miR-410-3p	0.688278859	3.205848336	1.978264541	0.050261478	0.122946451	-4.491161296	NoSig
hsa-miR-6883-3p	0.688256563	5.391208629	2.659860153	0.00891961	0.037844224	-3.01386991	NoSig
hsa-miR-3186-3p	0.687882362	6.062883263	1.692201433	0.093283255	0.189564136	-4.990677264	NoSig
hsa-miR-223-3p	-0.687587985	13.66801347	-3.785819516	0.000243848	0.003373235	0.235184814	NoSig
hsa-miR-129-1-3p	0.68746724	3.606791572	2.19278468	0.030312164	0.084925218	-4.069013661	NoSig
hsa-miR-3133	0.68699195	6.209104088	2.133416104	0.034990465	0.094158738	-4.189859834	NoSig
hsa-miR-548j-5p	-0.686317026	5.38542522	-3.076122662	0.00261439	0.016390068	-1.923706494	NoSig
hsa-miR-3664-3p	0.685757227	3.616015977	2.353960273	0.020250795	0.065515063	-3.725655961	NoSig
hsa-miR-4766-3p	0.685600715	4.675376672	2.454471357	0.015589358	0.05528082	-3.500370999	NoSig
hsa-miR-30d-5p	-0.685357597	12.20783464	-5.971516516	2.61E-08	6.94E-06	8.802181615	NoSig
hsa-miR-4523	0.684969247	5.142501609	2.090556102	0.038744691	0.10158529	-4.275199717	NoSig
hsa-miR-4520-3p	0.684732165	4.505509581	1.952271246	0.053307591	0.128247248	-4.539568658	NoSig
hsa-miR-433-5p	0.684363074	4.593750493	1.982229261	0.049810101	0.122382636	-4.483725267	NoSig
hsa-miR-105-3p	0.684233338	6.116323226	2.291384208	0.023740125	0.073063466	-3.86159978	NoSig
hsa-miR-525-3p	0.682954274	6.610464034	1.938260952	0.055013255	0.131516837	-4.565411833	NoSig
hsa-miR-1183	0.682523715	5.125414144	2.465553884	0.015138984	0.054005074	-3.475011716	NoSig
hsa-miR-6742-3p	0.682521918	3.290048342	1.679445665	0.095747944	0.193389003	-5.011234094	NoSig
hsa-miR-6857-5p	0.682501851	6.357848476	2.500084061	0.013809241	0.050659313	-3.395342196	NoSig
hsa-miR-4303	0.682250026	7.111901237	3.025344214	0.003057062	0.018129973	-2.063956278	NoSig
hsa-miR-6726-3p	0.682222882	5.371031652	2.30252698	0.023082585	0.072063002	-3.837636357	NoSig
hsa-miR-8071	0.680572848	6.402829616	2.583578212	0.01101568	0.043864536	-3.198614593	NoSig
hsa-miR-3672	0.680220501	3.309796281	1.689641088	0.093773789	0.190269811	-4.994815305	NoSig
hsa-miR-4783-3p	0.67895325	4.979141086	2.466030097	0.015119895	0.054005074	-3.473919736	NoSig
hsa-miR-6838-3p	0.678703047	5.271001107	2.77000824	0.006526304	0.0307338	-2.738768226	NoSig
hsa-miR-4800-5p	0.678540975	5.964444398	2.908555146	0.004350138	0.023251659	-2.378963702	NoSig
hsa-miR-657	0.678176837	5.820693778	2.275157765	0.024727079	0.07512734	-3.896306543	NoSig
hsa-miR-2681-3p	0.677317479	6.163126683	2.387657982	0.018566243	0.062232446	-3.651074004	NoSig
hsa-miR-627-3p	-0.676962263	6.431624945	-1.291414229	0.199119091	0.328484661	-5.565102675	NoSig
hsa-miR-1286	0.675813751	3.266902626	2.043379989	0.043272827	0.110712118	-4.367278782	NoSig
hsa-miR-1843	-0.675287798	6.010656087	-2.392035502	0.018356785	0.061715976	-3.641315036	NoSig
hsa-miR-6730-3p	0.675268008	4.197092646	1.866263693	0.064521748	0.147098508	-4.695463949	NoSig
hsa-miR-6753-5p	0.67509926	3.691839452	1.846083711	0.067421199	0.150987104	-4.731086122	NoSig
hsa-miR-3189-5p	0.673693829	4.695628648	2.195113959	0.030140275	0.084661361	-4.064210196	NoSig
hsa-miR-508-3p	0.673175293	4.993139165	3.272229332	0.001404709	0.010782967	-1.363709984	NoSig
hsa-miR-3200-3p	0.671857948	6.399457667	2.856665069	0.005072187	0.026081185	-2.515502017	NoSig
hsa-miR-6507-3p	0.67130506	4.366937141	1.860439071	0.065347726	0.148344922	-4.705783107	NoSig
hsa-miR-556-5p	0.671148265	4.160311483	2.059431947	0.041683707	0.107801292	-4.336167071	NoSig
hsa-miR-1273c	0.671076764	6.322331504	1.914402397	0.058023918	0.13678023	-4.609019943	NoSig
hsa-miR-1299	0.670583449	5.416563395	2.310464245	0.022624026	0.071111733	-3.820502104	NoSig
hsa-miR-548ag	0.669769069	3.633139363	1.821906147	0.071037211	0.157623084	-4.773284611	NoSig
hsa-miR-6756-3p	0.669721545	5.383321055	2.340205554	0.020976331	0.067367756	-3.755822693	NoSig
hsa-miR-4793-3p	0.669222047	5.131785845	1.95985684	0.052402911	0.126644342	-4.525503788	NoSig
hsa-miR-10524-5p	0.668910357	3.011439464	1.693400485	0.093054248	0.189388569	-4.988737302	NoSig
hsa-miR-663a	0.668399217	5.418068818	3.329641749	0.001165206	0.009522419	-1.194340064	NoSig
hsa-miR-6764-5p	0.668103417	4.308544726	2.355566371	0.02016754	0.065402913	-3.722123029	NoSig
hsa-miR-4485-5p	-0.668023633	5.346345731	-1.31448673	0.191267089	0.319415256	-5.536077871	NoSig
hsa-miR-6822-3p	0.667034191	4.403463797	2.09830747	0.0380411	0.100036794	-4.259884322	NoSig
hsa-miR-670-5p	0.667015667	3.998011843	1.630248079	0.105752611	0.206528629	-5.089131869	NoSig
hsa-miR-3689a-3p	0.666571794	2.759718513	1.666836071	0.098236032	0.196916906	-5.031409894	NoSig
hsa-miR-3161	0.666317058	3.882510367	1.963671846	0.051952858	0.125900357	-4.518410915	NoSig
hsa-miR-4701-5p	0.666111418	5.736805031	1.621656607	0.107583011	0.209333683	-5.102508808	NoSig
hsa-miR-4666b	0.665748302	5.242038709	1.668608838	0.097883106	0.196506069	-5.028582146	NoSig
hsa-miR-759	0.665435494	4.075848077	2.32490071	0.021810514	0.069044965	-3.789200519	NoSig
hsa-miR-6768-5p	0.66515983	4.108010404	2.392068624	0.018355208	0.061715976	-3.641241134	NoSig
hsa-miR-191-5p	-0.664597022	11.54519162	-5.432345449	3.09E-07	4.11E-05	6.466632674	NoSig
hsa-miR-4262	0.664577333	5.936581583	2.034236506	0.044200989	0.112345122	-4.384899495	NoSig
hsa-miR-3150b-3p	0.664261218	4.243609688	1.953471567	0.053163563	0.128016704	-4.537346471	NoSig
hsa-miR-4442	0.664200266	4.498512554	2.217506187	0.028530675	0.082010253	-4.01779402	NoSig
hsa-miR-4716-5p	0.664034183	5.502354398	2.344164892	0.020765167	0.066770319	-3.747155543	NoSig
hsa-miR-5190	0.663710016	4.51633363	2.303499769	0.023025948	0.072063002	-3.835539272	NoSig
hsa-miR-6809-5p	0.663642853	5.537014965	2.042602155	0.043351131	0.110712118	-4.368780627	NoSig
hsa-miR-1255b-2-3p	0.662514341	3.626746785	2.31920993	0.022128066	0.069883643	-3.801560605	NoSig
hsa-miR-6797-5p	0.661939135	7.088181156	2.313985355	0.022423182	0.070647654	-3.812883871	NoSig
hsa-miR-3652	-0.661876636	7.565172115	-1.25450257	0.212172998	0.343407364	-5.610498523	NoSig
hsa-miR-1225-3p	0.660913249	5.662814009	1.976329287	0.050483062	0.123238063	-4.494785916	NoSig
hsa-miR-675-3p	0.659354625	4.916163298	2.545630452	0.012215368	0.046749303	-3.288740682	NoSig
hsa-miR-1271-3p	0.658924577	2.51273855	1.639787609	0.103749635	0.20366521	-5.074199805	NoSig
hsa-miR-3128	0.658827351	4.691094717	2.571400272	0.011388591	0.044568495	-3.227666512	NoSig
hsa-miR-516a-3p	0.658802433	2.517745139	1.827478882	0.070189772	0.156134032	-4.763604688	NoSig
hsa-miR-6757-3p	0.658558494	3.12592144	1.759699503	0.081086348	0.172430217	-4.879442572	NoSig
hsa-miR-4659a-3p	0.658383502	4.864706044	1.820608464	0.071235763	0.157931707	-4.775534704	NoSig
hsa-miR-3165	0.656459518	5.273489853	1.741303414	0.084272864	0.176939704	-4.910167644	NoSig
hsa-miR-5089-3p	0.656015009	6.903066007	2.023885924	0.045272173	0.11419078	-4.404757814	NoSig
hsa-miR-181c-5p	0.655853827	5.489838638	2.766690963	0.006588861	0.030864224	-2.747195985	NoSig
hsa-miR-4450	0.655591491	4.54090376	2.248877855	0.026401966	0.078462997	-3.952039005	NoSig
hsa-miR-3192-3p	0.655513882	5.975170613	2.740994316	0.007092257	0.032255195	-2.812181045	NoSig
hsa-miR-6864-3p	0.655169429	4.082241884	2.180776673	0.031211889	0.086679436	-4.093702374	NoSig
hsa-miR-758-5p	0.654078532	4.591615779	2.04759863	0.042850244	0.109946646	-4.359124154	NoSig
hsa-miR-182-3p	0.653532664	4.395363555	1.87934791	0.06269809	0.144482569	-4.672172828	NoSig
hsa-miR-6509-3p	0.653430264	5.083339377	2.300551255	0.023197992	0.072063002	-3.841893031	NoSig
hsa-miR-6864-5p	0.651776459	5.7730221	2.187480718	0.030706753	0.085581561	-4.079934074	NoSig
hsa-miR-19a-5p	0.651625441	3.236366155	1.686509036	0.094376703	0.191201009	-4.999869243	NoSig
hsa-miR-3655	0.65155661	4.994444835	2.266164244	0.025289461	0.07632819	-3.915445874	NoSig
hsa-miR-1250-5p	0.650904018	5.45971104	2.066516966	0.040998378	0.106235797	-4.322363137	NoSig
hsa-miR-5008-5p	0.650717161	3.703762663	1.548750232	0.124156855	0.233646752	-5.213303421	NoSig
hsa-miR-5195-3p	0.650521352	4.897650115	2.278881926	0.024497432	0.074616032	-3.888360815	NoSig
hsa-miR-548az-3p	0.650385152	3.731497349	1.93070989	0.055951511	0.133011635	-4.579268184	NoSig
hsa-miR-4743-5p	0.649903524	4.249897842	2.099517304	0.037932282	0.099948554	-4.257489163	NoSig
hsa-miR-3654	0.649369715	4.464171731	2.25564103	0.025961705	0.077826511	-3.937752696	NoSig
hsa-miR-1912-5p	0.6489379	5.284322835	2.432218021	0.016529905	0.05746522	-3.550981315	NoSig
hsa-miR-5685	0.648515243	4.144141706	2.014539456	0.046258409	0.116017312	-4.422608711	NoSig
hsa-miR-4733-5p	0.648236619	4.392036031	1.895723341	0.060476726	0.140407504	-4.64280774	NoSig
hsa-miR-4478	0.648162048	4.943024705	2.60104372	0.010500028	0.042318777	-3.156735831	NoSig
hsa-miR-548c-3p	0.647813455	3.650361636	1.750991381	0.082582177	0.174493445	-4.894024964	NoSig
hsa-miR-323b-5p	0.647660178	4.231105781	1.629601956	0.105889391	0.206643808	-5.09014023	NoSig
hsa-miR-6854-5p	0.647390871	6.180942189	1.638017751	0.10411892	0.203937943	-5.076976412	NoSig
hsa-miR-1289	0.64689361	4.728016927	2.216366664	0.028610738	0.082062765	-4.020166536	NoSig
hsa-miR-4795-3p	0.646218624	4.511559068	2.430012904	0.0166258	0.057706055	-3.555973777	NoSig
hsa-miR-6720-5p	0.64594779	5.08024145	2.001803004	0.047631808	0.118566149	-4.446810344	NoSig
hsa-miR-378a-5p	0.645776819	5.258038752	2.191273489	0.030424137	0.085088304	-4.072127552	NoSig
hsa-miR-939-5p	0.645558312	4.852763473	1.907884784	0.058870083	0.138001828	-4.620844678	NoSig
hsa-miR-103a-2-5p	0.645512034	3.350629311	2.034226122	0.044202053	0.112345122	-4.384919466	NoSig
hsa-miR-199b-5p	0.645485857	5.008494375	2.19696871	0.030004012	0.084661361	-4.06038196	NoSig
hsa-miR-6830-5p	0.645272853	5.063309597	1.988083145	0.049149944	0.121660998	-4.47272063	NoSig
hsa-miR-3942-5p	0.644937087	3.818068378	2.137075586	0.034685008	0.093487241	-4.182499246	NoSig
hsa-miR-6510-5p	0.644392405	4.817497453	2.245446794	0.026627805	0.078820637	-3.959271671	NoSig
hsa-miR-6798-5p	0.644255946	5.1112557	2.072938487	0.040385605	0.105160948	-4.309813945	NoSig
hsa-miR-23a-3p	-0.644008911	10.16843105	-4.341687114	3.03E-05	0.000943909	2.165046642	NoSig
hsa-miR-4798-3p	0.64359524	3.289454835	1.776917451	0.078194317	0.168029212	-4.850408366	NoSig
hsa-miR-7162-3p	0.642549488	3.052325818	1.906988318	0.058987277	0.138001828	-4.622468154	NoSig
hsa-miR-153-5p	0.64123282	3.830754358	1.787552618	0.076450844	0.165084099	-4.832340988	NoSig
hsa-miR-183-3p	0.640999796	4.187644529	2.15981722	0.032838002	0.089637959	-4.136496705	NoSig
hsa-miR-1295b-3p	0.640832484	4.086200351	2.030689443	0.044565609	0.112944903	-4.39171539	NoSig
hsa-miR-6075	-0.640458755	7.071252301	-1.474374925	0.143080613	0.259047109	-5.321292727	NoSig
hsa-miR-6843-3p	0.639603683	5.722910588	2.008940282	0.046857963	0.117253495	-4.433265788	NoSig
hsa-miR-676-3p	0.639358497	4.989628814	2.321633975	0.021992307	0.06953758	-3.796299068	NoSig
hsa-miR-7849-3p	-0.639072689	6.253960365	-1.51300195	0.132990053	0.245463225	-5.265845076	NoSig
hsa-miR-3940-5p	0.638855241	4.281711975	2.404037339	0.017793223	0.060202293	-3.614476089	NoSig
hsa-miR-656-3p	0.638640489	5.278532783	1.8135835	0.072318631	0.15888622	-4.787689258	NoSig
hsa-miR-3085-5p	0.637822292	6.605455226	1.877955214	0.062890126	0.144620064	-4.674659227	NoSig
hsa-miR-3912-3p	-0.637626251	3.070541534	-1.555031445	0.122653811	0.231205481	-5.203949997	NoSig
hsa-miR-6807-3p	0.637407065	3.863657098	2.168789351	0.032133126	0.088441019	-4.118224242	NoSig
hsa-miR-10396a-5p	0.637135329	4.718052011	1.982991235	0.049723747	0.122283586	-4.482294555	NoSig
hsa-miR-3175	0.636546832	5.089008299	2.538287794	0.012460606	0.047279101	-3.306042348	NoSig
hsa-miR-1268b	0.636219127	7.263591104	2.147104648	0.03385968	0.091954305	-4.162267432	NoSig
hsa-miR-141-5p	0.635878921	4.969189293	1.800801436	0.074323946	0.162339145	-4.809690967	NoSig
hsa-miR-7974	0.635876376	5.543691598	2.205095909	0.029413236	0.083544284	-4.043572298	NoSig
hsa-miR-3117-5p	0.634550678	2.242989466	1.516643081	0.132068399	0.24410137	-5.260547321	NoSig
hsa-miR-1249-3p	0.634544905	6.834792199	2.404073099	0.017791567	0.060202293	-3.614395938	NoSig
hsa-miR-607	0.63403555	5.951640339	1.998682191	0.047973579	0.119082081	-4.452718663	NoSig
hsa-miR-4492	0.631654605	4.442346946	2.338349814	0.021075954	0.067481024	-3.759880407	NoSig
hsa-miR-3142	0.631607981	5.483854496	1.699431299	0.091909344	0.187922415	-4.978960168	NoSig
hsa-miR-548av-3p	0.63152322	1.080815545	1.892501359	0.060908497	0.141286436	-4.648604427	NoSig
hsa-miR-10527-5p	0.630681324	6.200626966	2.478281269	0.014636114	0.052817281	-3.44576214	NoSig
hsa-miR-7850-5p	0.63043979	5.733486348	1.851987622	0.066561898	0.150075044	-4.720702112	NoSig
hsa-miR-1470	0.629515007	4.95491313	2.285924616	0.024068264	0.073902092	-3.873302408	NoSig
hsa-miR-12121	0.629505665	4.392892494	2.378917735	0.018990798	0.062799639	-3.670510615	NoSig
hsa-miR-8059	0.629098011	6.725331963	1.799938446	0.074460979	0.162504815	-4.811171135	NoSig
hsa-miR-16-2-3p	0.628888349	9.910459744	2.575573095	0.011259552	0.044435913	-3.217725488	NoSig
hsa-miR-4999-3p	-0.628151003	7.97709195	-1.226668567	0.22242308	0.355021454	-5.643883377	NoSig
hsa-miR-6788-3p	0.627995863	6.372000593	2.494043857	0.014034027	0.051182781	-3.409350054	NoSig
hsa-miR-499a-3p	0.627767724	3.492043831	1.929754483	0.056071181	0.133087629	-4.581017766	NoSig
hsa-miR-4781-3p	0.627190238	6.289809401	1.876099378	0.063146788	0.14480588	-4.677969786	NoSig
hsa-miR-1909-5p	0.626710231	2.873083001	1.753070164	0.082223053	0.174230955	-4.890550114	NoSig
hsa-miR-3614-3p	0.62663564	8.550986963	1.836868135	0.068780973	0.15377295	-4.747232405	NoSig
hsa-miR-11401	0.626534615	5.196117818	2.226250359	0.027922788	0.0808756	-3.999551255	NoSig
hsa-miR-4519	0.62613878	3.827146092	1.908783853	0.058752746	0.137977323	-4.619215767	NoSig
hsa-miR-26b-5p	-0.625153697	13.3429542	-5.461289082	2.72E-07	3.80E-05	6.58885949	NoSig
hsa-miR-1972	0.624988554	4.944777382	1.79000146	0.076053975	0.164839511	-4.828166381	NoSig
hsa-miR-943	0.624828349	4.898446193	3.052970305	0.002808302	0.016951931	-1.987898492	NoSig
hsa-miR-7154-3p	0.624713685	5.281942765	1.627276655	0.106382818	0.207454305	-5.093766013	NoSig
hsa-miR-8084	0.624295564	5.303214951	1.593532136	0.113753199	0.21877516	-5.145826418	NoSig
hsa-miR-138-5p	0.624102344	5.75147489	1.857393173	0.065783163	0.148951477	-4.711167275	NoSig
hsa-miR-6841-5p	0.623909446	5.073145143	1.730491274	0.08619313	0.179455001	-4.928083245	NoSig
hsa-miR-411-5p	-0.623587683	5.351722108	-2.646137629	0.009267765	0.038948075	-3.047454607	NoSig
hsa-miR-595	0.62333977	4.113753989	1.977187062	0.050384746	0.12311121	-4.493179761	NoSig
hsa-miR-374b-5p	-0.62297984	5.778298445	-3.423159735	0.000855192	0.007778737	-0.913299427	NoSig
hsa-miR-24-3p	-0.62284079	9.794138649	-4.675573233	7.95E-06	0.000422545	3.414515007	NoSig
hsa-miR-664a-5p	0.622381337	9.279535411	2.475308322	0.014752224	0.053092014	-3.452606544	NoSig
hsa-miR-877-5p	0.621636394	3.843702752	2.384601468	0.018713746	0.062490434	-3.657878423	NoSig
hsa-miR-4671-3p	0.621447124	4.879023151	1.813546713	0.072324338	0.15888622	-4.787752791	NoSig
hsa-miR-5003-5p	0.621406217	5.469481164	1.765150981	0.080161317	0.170980552	-4.870278818	NoSig
hsa-miR-5708	0.621328957	3.53118607	1.615263918	0.108961385	0.211396229	-5.112418458	NoSig
hsa-miR-4634	0.620950842	5.675701196	2.894384041	0.004537336	0.023911042	-2.416462454	NoSig
hsa-miR-661	0.620789925	5.585278843	2.214891364	0.028714684	0.082272061	-4.023236486	NoSig
hsa-miR-92a-1-5p	0.62073438	5.512536923	2.249621943	0.02635321	0.078462997	-3.950469139	NoSig
hsa-miR-6821-5p	0.620219984	5.754616332	2.205393274	0.029391814	0.083544284	-4.042956172	NoSig
hsa-miR-1295b-5p	0.619928683	6.58464293	1.732185649	0.085889859	0.179342348	-4.925282674	NoSig
hsa-miR-133a-5p	0.619842617	4.526574293	1.979698445	0.050097831	0.122761871	-4.488473541	NoSig
hsa-miR-218-1-3p	0.619782305	4.625046887	1.897815194	0.060197779	0.140086114	-4.639039322	NoSig
hsa-miR-5187-5p	0.61972438	6.10276661	2.447060652	0.015897139	0.055924241	-3.517271058	NoSig
hsa-miR-6780b-3p	0.619485561	6.174236254	2.281514564	0.024336224	0.074295416	-3.88273677	NoSig
hsa-miR-5188	0.619276195	4.444630342	1.996281456	0.048237911	0.119626417	-4.457257888	NoSig
hsa-miR-558	0.618748117	4.846477303	2.300029298	0.023228565	0.07207368	-3.843017027	NoSig
hsa-miR-6499-3p	0.618606619	3.269427933	1.73629081	0.085158711	0.178095698	-4.91848663	NoSig
hsa-miR-4485-3p	-0.618102243	6.015803272	-1.871868447	0.063735207	0.145805951	-4.68550569	NoSig
hsa-miR-3612	0.617177347	4.944188685	1.876972095	0.063025982	0.144726851	-4.67641336	NoSig
hsa-miR-4657	0.617136123	4.419291082	2.331560955	0.021443972	0.068291594	-3.774699852	NoSig
hsa-miR-455-5p	0.616874446	3.895666705	1.605105621	0.111180754	0.214448861	-5.12808848	NoSig
hsa-miR-367-3p	0.616759312	2.865561239	1.72792784	0.086653615	0.180228662	-4.932315309	NoSig
hsa-miR-4700-5p	0.616713396	6.178497753	2.353947559	0.020251456	0.065515063	-3.725683919	NoSig
hsa-miR-4299	0.616280881	3.539533041	1.847372891	0.067232777	0.150819473	-4.728821328	NoSig
hsa-miR-4524b-3p	0.616218529	2.174638668	1.589806508	0.114591325	0.220227612	-5.151510341	NoSig
hsa-miR-4477a	0.616063422	3.502423046	1.761381713	0.080799971	0.171958913	-4.876617695	NoSig
hsa-miR-6853-3p	0.615625922	4.938747122	2.180511575	0.031232011	0.086679436	-4.094246015	NoSig
hsa-miR-3167	0.615355853	4.575461127	1.980251324	0.050034854	0.122761871	-4.487436722	NoSig
hsa-miR-4655-3p	0.615216078	6.004465034	2.64992435	0.009170485	0.038600329	-3.03820225	NoSig
hsa-miR-328-5p	0.6144522	3.780680427	1.98536727	0.049455289	0.121962162	-4.477829929	NoSig
hsa-miR-6505-5p	0.61418825	4.573970599	1.934493029	0.055479764	0.132274912	-4.572332376	NoSig
hsa-miR-609	0.613533161	3.63478014	1.855890063	0.065998937	0.149312758	-4.713821231	NoSig
hsa-miR-6836-3p	0.613344826	6.298343265	2.68288127	0.008362031	0.036349518	-2.957183854	NoSig
hsa-miR-8082	0.612851634	5.422975985	1.805897684	0.073518971	0.160978059	-4.800936425	NoSig
hsa-miR-6831-3p	0.61282482	4.816249914	1.87579468	0.063189012	0.14480588	-4.678513031	NoSig
hsa-miR-614	0.61261534	5.350695882	1.805008713	0.073658865	0.161151521	-4.802465218	NoSig
hsa-miR-3923	0.611631968	5.339876369	1.687123766	0.094258121	0.191106541	-4.998878005	NoSig
hsa-miR-4648	0.611043422	3.781668491	1.869870339	0.064014685	0.146220119	-4.689059052	NoSig
hsa-miR-548c-5p	-0.610668728	1.821358177	-1.849564284	0.066913498	0.150357234	-4.724968142	NoSig
hsa-miR-188-3p	0.610182368	4.359482673	2.191134601	0.030434446	0.085088304	-4.07241364	NoSig
hsa-miR-3149	0.610156855	4.714026735	1.814414176	0.072189878	0.158853618	-4.786254337	NoSig
hsa-miR-4651	0.60997311	5.961295213	2.59250285	0.010749408	0.043086847	-3.177246402	NoSig
hsa-miR-3919	0.609894197	4.192832501	2.23862933	0.027081564	0.079567072	-3.97361289	NoSig
hsa-miR-4487	0.609492706	5.179573018	2.119215364	0.036197929	0.096430992	-4.21831259	NoSig
hsa-miR-95-5p	0.609286637	5.397352333	1.749350016	0.082866643	0.174816364	-4.896765876	NoSig
hsa-miR-1295a	0.608713462	4.042046871	1.656289843	0.100356924	0.198768077	-5.048173057	NoSig
hsa-miR-6789-5p	0.608707337	6.745299998	2.696144036	0.00805533	0.035305208	-2.924331117	NoSig
hsa-miR-3085-3p	0.607586002	3.167731327	1.677980437	0.096034408	0.193673036	-5.013585941	NoSig
hsa-miR-6748-3p	0.607542119	6.394045158	1.76888285	0.079533097	0.170033273	-4.863990204	NoSig
hsa-miR-1199-3p	0.607354017	5.486901336	2.327779187	0.021651427	0.068631951	-3.78293813	NoSig
hsa-miR-3944-5p	0.605960818	4.900765473	1.897538056	0.060234673	0.140086114	-4.639538804	NoSig
hsa-miR-3908	0.605810046	5.257365745	1.853546291	0.066336568	0.149777451	-4.717955462	NoSig
hsa-miR-8080	0.605742714	2.85702971	1.503871545	0.135323349	0.248560729	-5.279075798	NoSig
hsa-miR-6762-5p	0.60549524	4.486785878	1.968850389	0.051347194	0.124774151	-4.508762342	NoSig
hsa-miR-3155b	0.604829748	3.601136566	1.626412574	0.106566645	0.207660314	-5.095112093	NoSig
hsa-miR-1323	0.604689102	3.321560231	1.823976105	0.070721448	0.157185076	-4.769692317	NoSig
hsa-miR-6894-3p	0.604597564	5.441390317	2.230387876	0.027639115	0.080404697	-3.99089633	NoSig
hsa-miR-3928-3p	0.604434699	5.617971034	2.049290361	0.042681778	0.109741338	-4.355849654	NoSig
hsa-miR-617	0.604408872	4.516069162	1.699695177	0.091859511	0.187922415	-4.978531616	NoSig
hsa-miR-122-5p	0.604077928	10.58499466	1.798542774	0.074683038	0.162722025	-4.813563519	NoSig
hsa-miR-3975	0.60217491	3.952073185	1.787690007	0.076428533	0.165084099	-4.83210692	NoSig
hsa-miR-5186	0.601909645	4.413183236	1.735282046	0.085337903	0.178330031	-4.920158039	NoSig
hsa-miR-11399	0.601245611	5.581364337	1.876830677	0.063045545	0.144726851	-4.676665614	NoSig
hsa-miR-208a-3p	0.600889007	5.067718814	1.674080798	0.096800207	0.194921417	-5.019835757	NoSig
hsa-miR-302d-3p	0.600688138	4.674224743	2.170254457	0.03201928	0.088219094	-4.115233816	NoSig
hsa-miR-451a	-0.600652883	12.89230953	-3.409469928	0.00089514	0.007946515	-0.954836193	NoSig
hsa-miR-10398-5p	0.600649096	4.567065614	1.964223267	0.051888079	0.125900357	-4.517384646	NoSig
hsa-miR-6784-5p	0.600558178	4.629783669	1.878151388	0.062863046	0.144620064	-4.6743091	NoSig
hsa-miR-422a	0.599850342	4.715932386	1.864522604	0.064767729	0.147357134	-4.698551718	NoSig
hsa-miR-5591-5p	0.599756418	4.286284135	2.108178926	0.037161025	0.098208638	-4.240304109	NoSig
hsa-miR-30c-2-3p	0.599495034	4.298353845	2.125527246	0.035656869	0.09546839	-4.20568769	NoSig
hsa-miR-4641	0.599349989	3.161213129	1.552383532	0.123285671	0.232231732	-5.207897457	NoSig
hsa-miR-7973	0.599162809	3.305861611	1.557349799	0.1221027	0.230330093	-5.200488546	NoSig
hsa-miR-26a-5p	-0.598652202	13.73074094	-4.870704574	3.54E-06	0.000267547	4.17357137	NoSig
hsa-miR-1297	0.598077437	4.089355031	1.523106901	0.130444615	0.241941968	-5.251112512	NoSig
hsa-miR-600	0.597975982	3.858838399	1.764473004	0.080275884	0.170980552	-4.871419937	NoSig
hsa-miR-9898	0.596116552	5.813576063	2.163769231	0.032525885	0.088968848	-4.12845671	NoSig
hsa-miR-655-3p	0.595902729	4.793672891	1.751180825	0.082549396	0.174493445	-4.893708454	NoSig
hsa-miR-12122	0.595602416	5.245692436	2.219149174	0.028415583	0.081767918	-4.014371314	NoSig
hsa-miR-551a	0.595331993	5.63008456	2.00094444	0.047725625	0.118577418	-4.448436632	NoSig
hsa-miR-3131	0.594396653	6.536595384	2.050124474	0.042598924	0.109634441	-4.354234227	NoSig
hsa-miR-4737	0.593914979	4.807635136	1.657998674	0.100010782	0.198768077	-5.04546376	NoSig
hsa-miR-5586-3p	0.593775525	4.120339248	2.129801797	0.035294431	0.094688898	-4.197118135	NoSig
hsa-miR-6513-5p	0.593669967	5.979627365	1.368767958	0.173708001	0.298151914	-5.465829027	NoSig
hsa-miR-7107-5p	0.593597447	7.239126251	2.336782384	0.021160424	0.067631874	-3.763305433	NoSig
hsa-miR-4722-3p	0.593579498	5.087596941	1.864283071	0.064801631	0.147357134	-4.698976311	NoSig
hsa-miR-132-5p	0.593179117	5.642146199	1.963009902	0.052030712	0.125974084	-4.519642528	NoSig
hsa-miR-3689b-5p	0.592913762	3.299515805	1.901072074	0.059765628	0.139243428	-4.633164379	NoSig
hsa-miR-6800-3p	0.592355823	5.348206456	1.963710811	0.051948279	0.125900357	-4.518338405	NoSig
hsa-miR-1911-3p	0.592326923	5.004161681	1.522464046	0.130605402	0.242071142	-5.25205257	NoSig
hsa-miR-6804-5p	0.592200088	2.842945761	1.667987127	0.09800676	0.196605706	-5.029574166	NoSig
hsa-miR-3671	0.592092014	4.040024516	1.715000487	0.089006585	0.184113309	-4.953566832	NoSig
hsa-miR-149-5p	0.591676422	4.557660284	1.681679115	0.095312619	0.192802983	-5.007645413	NoSig
hsa-miR-4668-5p	0.591383571	5.968832488	1.768766311	0.079552654	0.170033273	-4.864186775	NoSig
hsa-miR-6867-3p	0.591138094	5.04532635	1.81688179	0.071808525	0.158539853	-4.781988096	NoSig
hsa-miR-6810-5p	0.590776716	4.751108405	2.265059911	0.025359284	0.076365371	-3.917791263	NoSig
hsa-miR-4738-3p	0.590744232	5.035669113	2.253383296	0.026107956	0.078088661	-3.942526218	NoSig
hsa-miR-15a-3p	0.590693273	3.248407528	1.818448191	0.071567317	0.158402328	-4.779277115	NoSig
hsa-miR-4444	0.589878486	5.48175272	1.680202034	0.095600339	0.193237823	-5.010019278	NoSig
hsa-miR-1278	0.589592539	2.308137012	1.575101523	0.117947548	0.225302573	-5.173820424	NoSig
hsa-miR-875-3p	0.589164399	4.132808174	1.831976421	0.06951198	0.155090302	-4.755772079	NoSig
hsa-miR-548ao-3p	0.588125092	2.893767862	1.479534305	0.14169936	0.257729687	-5.313966419	NoSig
hsa-miR-7702	0.588086542	8.111923925	1.927552026	0.056347875	0.133505758	-4.585047913	NoSig
hsa-miR-3681-5p	0.587693175	3.968002595	1.74671091	0.083325714	0.175645314	-4.901167809	NoSig
hsa-miR-4682	0.587326249	5.032410831	2.444461124	0.016006379	0.056159764	-3.523188375	NoSig
hsa-miR-6750-3p	0.586835824	4.800238844	1.847660787	0.067190759	0.150819473	-4.72831536	NoSig
hsa-miR-1268a	0.586523977	7.178845983	1.914286302	0.0580389	0.13678023	-4.6092309	NoSig
hsa-miR-875-5p	-0.586219076	8.744406867	-1.134882322	0.258756588	0.397780249	-5.748797486	NoSig
hsa-miR-500a-5p	0.585923171	4.121101513	1.712383513	0.089489203	0.184576934	-4.957850489	NoSig
hsa-miR-6744-5p	0.585649809	5.023307733	1.565239527	0.120241857	0.228115979	-5.18867167	NoSig
hsa-miR-6873-5p	0.585602421	4.181862247	1.970919463	0.051106882	0.124303917	-4.504900644	NoSig
hsa-miR-527	0.585557464	2.514922554	1.524142281	0.13018598	0.241631002	-5.249597658	NoSig
hsa-miR-9-3p	0.585511585	4.250515837	1.817362001	0.071734506	0.158539853	-4.781157225	NoSig
hsa-miR-4714-5p	0.584825313	4.487028512	1.73162628	0.085989882	0.179350541	-4.926207522	NoSig
hsa-miR-5697	0.584349396	4.252982699	1.499270737	0.136511173	0.250214515	-5.285713601	NoSig
hsa-miR-1227-3p	0.584034398	6.447692554	1.974726811	0.05066717	0.123573925	-4.497784758	NoSig
hsa-miR-6787-3p	0.583615759	3.941377329	1.743194796	0.08394058	0.176482508	-4.907022774	NoSig
hsa-miR-8076	0.583577197	3.908164626	1.79622984	0.075052245	0.16325861	-4.817524365	NoSig
hsa-miR-6885-3p	0.583533759	5.074756932	1.635389359	0.104669291	0.204714019	-5.081094635	NoSig
hsa-miR-6080	0.583089492	4.004584962	1.962184998	0.052127869	0.126094373	-4.5211768	NoSig
hsa-miR-4726-5p	0.582842115	4.162183519	1.750277845	0.082705741	0.174615619	-4.895216795	NoSig
hsa-miR-4680-3p	0.581959442	4.714925121	1.782933384	0.077204112	0.166440034	-4.840200817	NoSig
hsa-miR-4670-3p	0.58158443	2.145884821	1.432711435	0.154620986	0.273417669	-5.379551479	NoSig
hsa-miR-494-3p	0.581023602	6.621396197	1.699560342	0.091884972	0.187922415	-4.978750602	NoSig
hsa-miR-1910-5p	-0.580903318	3.998419325	-1.562684292	0.120842047	0.228927586	-5.192505046	NoSig
hsa-miR-6811-5p	0.58077934	2.675626495	1.5593096	0.121638353	0.229780558	-5.197558583	NoSig
hsa-miR-1261	0.580449488	5.179093465	1.938511625	0.054982337	0.131516837	-4.564950976	NoSig
hsa-miR-12130	0.580434366	4.126668397	1.922980097	0.056925921	0.134635125	-4.593400059	NoSig
hsa-miR-377-3p	0.579337841	4.266782835	1.731408578	0.086028836	0.179350541	-4.926567389	NoSig
hsa-miR-641	0.579244931	5.243518328	1.706278844	0.090623315	0.186008906	-4.967818921	NoSig
hsa-miR-6732-3p	0.579147018	6.764813506	2.248749847	0.026410361	0.078462997	-3.952309027	NoSig
hsa-miR-6794-3p	0.57913541	7.502690072	1.885261202	0.06188818	0.143183803	-4.661596465	NoSig
hsa-miR-3193	0.57857343	6.347837697	1.570659231	0.118976667	0.22668725	-5.180521153	NoSig
hsa-miR-1233-5p	0.578034746	3.925561076	1.884356099	0.062011575	0.143344424	-4.663217331	NoSig
hsa-miR-4516	0.577832353	6.27505506	2.615479159	0.010090365	0.041230784	-3.121933738	NoSig
hsa-miR-4646-5p	0.577198632	5.253578445	2.123162494	0.035858753	0.095719446	-4.210421679	NoSig
hsa-miR-639	0.576864351	4.763864902	1.808415756	0.073123903	0.160245122	-4.79660216	NoSig
hsa-miR-297	0.576696656	1.99021191	1.478468023	0.141983968	0.257940778	-5.315482556	NoSig
hsa-miR-4671-5p	-0.576195208	4.68596455	-1.321468033	0.188937305	0.31713767	-5.527197266	NoSig
hsa-miR-6090	0.575643315	6.675936088	1.924148476	0.056777725	0.134404311	-4.591267393	NoSig
hsa-miR-3616-5p	0.573263016	2.019722709	1.477017069	0.142371965	0.258115999	-5.317543965	NoSig
hsa-miR-100-5p	0.572658447	5.788274069	2.543051278	0.012301012	0.047009335	-3.294823124	NoSig
hsa-miR-4644	0.572564654	6.083309582	2.195166188	0.030136431	0.084661361	-4.064102436	NoSig
hsa-miR-590-3p	-0.572166372	5.837283659	-3.43896624	0.000811153	0.007639796	-0.865172408	NoSig
hsa-miR-1203	0.571659937	6.029803092	2.346267219	0.020653808	0.06657344	-3.742548062	NoSig
hsa-miR-10526-3p	0.571634246	5.241311264	2.493663626	0.014048286	0.051182781	-3.410230836	NoSig
hsa-miR-5196-5p	0.571449756	6.630620315	2.370763256	0.019394629	0.063673837	-3.688586444	NoSig
hsa-miR-4801	0.571307179	5.377959829	1.714512829	0.089096356	0.184155582	-4.954365537	NoSig
hsa-miR-342-5p	0.571094569	3.931909019	1.885881595	0.061803719	0.143113057	-4.660485037	NoSig
hsa-miR-642b-5p	0.570719433	4.157719837	1.851089472	0.06669203	0.150240908	-4.722283823	NoSig
hsa-miR-12125	0.570408419	3.068882398	1.545722889	0.124886454	0.23451643	-5.217798512	NoSig
hsa-miR-487a-5p	0.569764251	4.31170386	1.646248294	0.102410537	0.201632607	-5.064039824	NoSig
hsa-miR-6893-3p	0.568993997	4.953710107	1.779396157	0.077785068	0.167285134	-4.846206566	NoSig
hsa-miR-4320	0.568681763	3.436670741	1.65200019	0.101230103	0.19990123	-5.054962436	NoSig
hsa-miR-4726-3p	0.568491033	6.473784979	2.189339622	0.030567954	0.085371699	-4.076109512	NoSig
hsa-miR-887-3p	0.568005511	6.160830025	2.037188748	0.043899461	0.111789999	-4.379218156	NoSig
hsa-miR-4745-3p	0.567068134	7.977060705	1.880380066	0.062556085	0.144351834	-4.670328988	NoSig
hsa-miR-6126	0.566564481	5.604373965	2.030183007	0.044617877	0.11296219	-4.392687636	NoSig
hsa-miR-4454	0.566218122	5.730189404	1.570263098	0.119068782	0.226700132	-5.181117799	NoSig
hsa-miR-564	0.564828445	3.432515822	1.673503958	0.096913904	0.195002521	-5.020759065	NoSig
hsa-miR-3158-5p	0.564506139	2.900723482	1.644116867	0.102850767	0.202349361	-5.067395887	NoSig
hsa-miR-4713-3p	0.564282252	5.517314686	2.029291276	0.044710038	0.112987499	-4.394399014	NoSig
hsa-miR-138-2-3p	0.56406252	7.527278703	2.995547828	0.003348072	0.019289543	-2.145330093	NoSig
hsa-miR-4659b-5p	0.563891186	0.996904439	1.752849278	0.082261151	0.174230955	-4.890919527	NoSig
hsa-miR-133a-3p	0.563776633	5.127844379	2.088599091	0.038924089	0.10195501	-4.279058146	NoSig
hsa-miR-548aj-3p	0.563632548	2.190827185	1.394584223	0.165797546	0.287627879	-5.43145367	NoSig
hsa-miR-147b-3p	-0.5634093	4.264949097	-1.306494275	0.193960524	0.322377442	-5.546188698	NoSig
hsa-let-7f-1-3p	0.563394757	5.714099738	2.756749211	0.006779628	0.031472781	-2.772400842	NoSig
hsa-miR-10394-3p	0.56338435	6.080541032	2.328212219	0.021627583	0.068631951	-3.781995422	NoSig
hsa-miR-1279	0.562955166	2.104391108	1.470130651	0.144224704	0.260089626	-5.327301124	NoSig
hsa-miR-216a-5p	0.562358169	4.635092853	2.295782879	0.023478616	0.072595116	-3.852152733	NoSig
hsa-miR-568	0.562182435	3.210793955	1.54815195	0.124300776	0.233646752	-5.214192437	NoSig
hsa-miR-6745	0.56206483	4.921997595	1.833839128	0.069232863	0.154653056	-4.752522801	NoSig
hsa-miR-6759-3p	0.562048513	3.883266797	1.567383138	0.119740177	0.227652046	-5.185451187	NoSig
hsa-miR-8060	0.561464525	7.516039815	1.605717371	0.111046084	0.214414956	-5.127147476	NoSig
hsa-miR-1307-3p	-0.561176983	8.621809325	-3.095949059	0.002458269	0.015695104	-1.868410429	NoSig
hsa-miR-610	0.560754957	4.405256836	1.819136029	0.07146161	0.158300281	-4.778085975	NoSig
hsa-miR-4740-5p	0.560421008	5.232019482	1.956362745	0.052817999	0.127314346	-4.531988715	NoSig
hsa-miR-4690-5p	-0.560341473	6.951679815	-2.675714738	0.008532125	0.036728241	-2.97487649	NoSig
hsa-miR-6753-3p	0.560325883	3.389417852	1.619884837	0.107963627	0.209920493	-5.105259068	NoSig
hsa-miR-2276-5p	0.560297245	4.248244869	1.65498655	0.10062157	0.199143734	-5.050237597	NoSig
hsa-miR-513a-5p	0.559786932	5.575615959	1.365103371	0.174853657	0.299234093	-5.470658218	NoSig
hsa-miR-4482-5p	0.559757715	5.361199287	1.701341272	0.091549149	0.187619244	-4.975856841	NoSig
hsa-miR-12115	0.559672296	5.618689415	2.233703545	0.027413608	0.080099608	-3.98394994	NoSig
hsa-miR-10397-5p	0.559064348	6.141982062	1.751565049	0.082482943	0.174493445	-4.893066423	NoSig
hsa-miR-4265	0.558797985	3.867753427	1.354649494	0.178153227	0.302928918	-5.48436548	NoSig
hsa-miR-4742-3p	0.558723076	3.969520487	1.908769245	0.058754651	0.137977323	-4.61924224	NoSig
hsa-miR-6817-3p	0.557898823	3.817243628	1.7882808	0.076332654	0.165084099	-4.831100201	NoSig
hsa-miR-101-5p	0.557791327	6.807708006	2.364207042	0.019724803	0.064439208	-3.703078698	NoSig
hsa-miR-6786-5p	0.557626083	5.508699398	2.063495095	0.04128949	0.106885853	-4.328256108	NoSig
hsa-miR-200c-3p	0.557375621	6.223812092	2.301847447	0.023122221	0.072063002	-3.839100778	NoSig
hsa-miR-520e-3p	0.556963741	2.930147587	1.450759259	0.149536872	0.266021388	-5.354512408	NoSig
hsa-miR-4477b	0.556938061	3.477987883	1.639027439	0.103908117	0.203825671	-5.075392734	NoSig
hsa-miR-6734-5p	0.55628515	5.769295184	1.913607492	0.058126567	0.136865393	-4.610464142	NoSig
hsa-miR-1247-5p	0.555839268	6.504141881	2.535877695	0.012542059	0.047385077	-3.3117116	NoSig
hsa-miR-6780a-3p	0.555820252	5.041921919	1.534717764	0.127567286	0.238101694	-5.234068207	NoSig
hsa-miR-4712-3p	0.555777408	3.891390299	1.411966051	0.160628153	0.281417134	-5.407959557	NoSig
hsa-miR-3120-5p	0.555533081	3.255912284	1.370077236	0.173300064	0.297919074	-5.464100625	NoSig
hsa-miR-3129-3p	0.555188401	4.256475752	1.859385348	0.065498091	0.148559292	-4.707646689	NoSig
hsa-miR-4493	0.553656795	5.372447406	1.768632823	0.07957506	0.170033273	-4.864411921	NoSig
hsa-miR-6845-3p	0.55314924	4.884818759	2.009876425	0.046757263	0.117157822	-4.43148592	NoSig
hsa-miR-330-5p	0.55282642	5.461703384	1.798576752	0.074677625	0.162722025	-4.813505296	NoSig
hsa-miR-216a-3p	0.552285055	5.129695424	2.429626963	0.016642635	0.057706055	-3.556847142	NoSig
hsa-miR-9986	0.551981478	4.834580637	1.509283218	0.133936547	0.246524927	-5.271243115	NoSig
hsa-miR-4721	0.55180427	5.966949921	1.527845926	0.129264119	0.240255773	-5.244170805	NoSig
hsa-miR-4534	0.551453882	3.809282187	1.548322976	0.124259621	0.233646752	-5.213938334	NoSig
hsa-miR-196a-5p	0.550893187	4.594754739	2.202511795	0.02959997	0.083813987	-4.048923252	NoSig
hsa-miR-4660	0.549827189	6.748411438	1.659751784	0.099656673	0.198703247	-5.042681496	NoSig
hsa-miR-620	0.549456825	2.745025237	1.408191195	0.161740186	0.282992051	-5.413085721	NoSig
hsa-miR-6849-5p	0.549342922	5.322374748	2.047242151	0.042885815	0.109946646	-4.359813831	NoSig
hsa-miR-3198	0.548899407	4.275949738	1.646813905	0.10229397	0.201552511	-5.063148541	NoSig
hsa-miR-3685	0.548779294	4.438161653	1.75405342	0.082053636	0.174069055	-4.888905163	NoSig
hsa-miR-4732-3p	0.548411151	6.001156087	3.417008808	0.000872929	0.007886055	-0.931978908	NoSig
hsa-miR-6728-3p	0.548383772	4.613577789	1.605552131	0.111082447	0.214414956	-5.127401685	NoSig
hsa-miR-3677-3p	0.548067414	5.097607391	1.937792771	0.05507104	0.131535224	-4.566272427	NoSig
hsa-miR-3059-3p	0.548016833	5.004215545	1.656462567	0.100321893	0.198768077	-5.047899329	NoSig
hsa-miR-365a-3p	0.547900276	4.376707065	1.773022284	0.078841018	0.169145188	-4.857000098	NoSig
hsa-miR-718	0.547320666	7.198762595	2.732358808	0.007269123	0.03277893	-2.833900558	NoSig
hsa-miR-4313	0.546395638	3.865683606	1.575279249	0.117906523	0.225302573	-5.173551967	NoSig
hsa-miR-1257	0.546388684	4.310026356	1.781771651	0.07739452	0.166715202	-4.842174531	NoSig
hsa-miR-548aw	0.546355211	3.917059154	1.791317538	0.07584139	0.164623106	-4.825920595	NoSig
hsa-miR-7856-5p	0.546311993	5.258806185	1.744120811	0.083778287	0.176408584	-4.905481877	NoSig
hsa-miR-7853-5p	0.546162349	6.584651801	1.532808505	0.128036961	0.23879902	-5.236879458	NoSig
hsa-miR-4797-3p	-0.546089352	2.355238609	-1.262933569	0.209137502	0.340152606	-5.600242392	NoSig
hsa-miR-34c-3p	0.545474539	7.193961998	1.703523197	0.091139076	0.186923077	-4.972307593	NoSig
hsa-miR-4761-5p	0.545444718	3.393512215	1.469142112	0.144492193	0.260360424	-5.328698154	NoSig
hsa-miR-4640-5p	0.544928048	4.650673702	1.850281313	0.066809304	0.150357234	-4.723706434	NoSig
hsa-miR-4650-3p	0.544529522	3.69001505	1.367901648	0.173978321	0.298151914	-5.46697178	NoSig
hsa-miR-4484	0.544371124	6.632412072	1.98602015	0.049381739	0.121893959	-4.47660228	NoSig
hsa-miR-93-3p	-0.544241413	5.194432478	-2.959001427	0.003739843	0.020867698	-2.244199638	NoSig
hsa-miR-4268	0.543419613	5.615625394	2.124173878	0.035772288	0.095584706	-4.208397588	NoSig
hsa-miR-6806-5p	-0.543137098	5.389163087	-1.342098889	0.182176337	0.308578314	-5.500687229	NoSig
hsa-miR-3064-3p	0.543042479	5.835125467	1.477503435	0.142241815	0.258056188	-5.316853188	NoSig
hsa-miR-645	0.542483678	2.789935781	1.315436389	0.190948919	0.319415256	-5.534872533	NoSig
hsa-miR-7150	0.542404653	3.542146323	1.706480633	0.090585641	0.186008906	-4.967489956	NoSig
hsa-miR-6733-5p	0.542155769	4.087765905	1.60631309	0.11091507	0.214414956	-5.126230803	NoSig
hsa-miR-212-3p	0.541860547	4.469119961	1.479266741	0.141770735	0.257729687	-5.314346965	NoSig
hsa-miR-10401-5p	0.540823428	6.656635404	1.938268302	0.055012349	0.131516837	-4.565398322	NoSig
hsa-miR-4434	0.540568871	3.772392789	1.45432628	0.148547498	0.26447315	-5.349527872	NoSig
hsa-miR-6834-5p	0.540433752	4.963352296	1.490763092	0.138729106	0.252892592	-5.297936484	NoSig
hsa-miR-3194-5p	0.539308693	3.770788635	1.464291309	0.145810357	0.261670478	-5.335540326	NoSig
hsa-miR-195-5p	0.539308081	8.364882329	2.407581643	0.017629759	0.059868121	-3.606526995	NoSig
hsa-miR-145-3p	0.539119201	4.191830982	1.669365437	0.097732794	0.196501363	-5.027374421	NoSig
hsa-miR-8075	0.539047435	6.18649723	1.71319636	0.089339071	0.184513664	-4.956520625	NoSig
hsa-miR-6743-5p	0.538958664	7.803824325	1.801406773	0.07422795	0.16226291	-4.808652319	NoSig
hsa-miR-2113	0.538487171	5.966027772	1.921501469	0.057113936	0.134839656	-4.596097288	NoSig
hsa-miR-3187-5p	0.537836085	4.986616759	1.739729532	0.084550189	0.177241754	-4.912782128	NoSig
hsa-miR-3912-5p	0.537255415	3.646911868	1.815408926	0.072035945	0.158727236	-4.784535179	NoSig
hsa-miR-4679	0.537091974	3.42321643	1.382125303	0.169580177	0.293041607	-5.44812073	NoSig
hsa-miR-3940-3p	0.536666956	5.980127551	1.831753888	0.069545388	0.155090302	-4.756160054	NoSig
hsa-miR-3616-3p	0.535816	4.105320485	1.464405504	0.145779218	0.261670478	-5.335379501	NoSig
hsa-miR-338-5p	0.535750817	3.984681206	1.581931911	0.116379009	0.223178807	-5.163482175	NoSig
hsa-miR-6509-5p	0.535604817	2.480510923	1.429007562	0.155680639	0.274925383	-5.384652758	NoSig
hsa-miR-378d	0.53531777	5.716456523	3.268628512	0.001421167	0.010846607	-1.374251615	NoSig
hsa-miR-4685-3p	0.535230621	4.296934753	1.891011201	0.061109064	0.141627987	-4.651282249	NoSig
hsa-miR-6892-3p	0.534475835	5.664283802	1.706838814	0.090518799	0.186008906	-4.966905943	NoSig
hsa-miR-1258	0.532779166	5.897821696	2.023217374	0.045342117	0.114258694	-4.406037235	NoSig
hsa-miR-3156-5p	0.532667126	4.03978779	1.328642476	0.186565216	0.3142151	-5.518023459	NoSig
hsa-miR-4496	0.532056787	6.98337515	1.769448108	0.079438297	0.170033273	-4.863036585	NoSig
hsa-miR-3929	0.53085474	3.550452493	1.569838014	0.119167691	0.226725923	-5.181757889	NoSig
hsa-miR-23b-5p	0.530848888	4.329318258	1.931733609	0.055823523	0.132855983	-4.577392604	NoSig
hsa-miR-1305	0.530738096	4.172275401	1.531669867	0.128317712	0.23879902	-5.238554425	NoSig
hsa-miR-6771-5p	0.529803948	4.91378359	1.657315892	0.100148971	0.198768077	-5.046546607	NoSig
hsa-miR-205-5p	0.529327379	6.776444382	1.792423228	0.075663169	0.164452846	-4.824032617	NoSig
hsa-miR-548ah-5p	0.529319601	3.128167497	1.582514227	0.116246056	0.223084917	-5.162598821	NoSig
hsa-miR-4766-5p	0.52900758	4.410774626	1.817178109	0.071762844	0.158539853	-4.781475422	NoSig
hsa-miR-890	0.528930531	3.037051716	1.36223665	0.175753852	0.300387535	-5.474427249	NoSig
hsa-miR-198	0.528608205	4.770937691	1.558545543	0.121819219	0.229958667	-5.198701292	NoSig
hsa-miR-6841-3p	0.527445865	4.575079064	1.457017496	0.147804401	0.263945004	-5.345759378	NoSig
hsa-miR-514a-3p	0.526972916	3.68153843	1.730374438	0.086214074	0.179455001	-4.928276263	NoSig
hsa-miR-4699-5p	0.526656335	3.2535898	1.574894128	0.117995436	0.225302573	-5.174133662	NoSig
hsa-miR-3153	0.526062498	6.136674411	2.082685396	0.039470544	0.103284498	-4.290697219	NoSig
hsa-miR-3692-3p	0.525751398	6.186136877	1.658374152	0.099934854	0.198768077	-5.044868096	NoSig
hsa-miR-885-3p	0.525661791	6.803072895	1.881372646	0.062419779	0.144162551	-4.66855495	NoSig
hsa-miR-4426	0.525524623	3.751215749	1.314558356	0.191243078	0.319415256	-5.53598699	NoSig
hsa-miR-4712-5p	0.523480052	4.260776242	1.462626206	0.146264977	0.262132105	-5.337883971	NoSig
hsa-miR-6847-3p	0.523237347	3.324757555	1.498925841	0.136600544	0.250214515	-5.286210411	NoSig
hsa-miR-4659b-3p	0.522273632	4.861670393	1.338625877	0.183301582	0.3094938	-5.505177801	NoSig
hsa-miR-6827-3p	0.521364682	4.372619615	1.932231381	0.05576138	0.132827107	-4.57648029	NoSig
hsa-miR-4486	-0.521253415	5.709547409	-1.244448571	0.215834837	0.34785032	-5.622641648	NoSig
hsa-miR-3121-3p	0.521190786	3.382761164	1.456408949	0.147972181	0.263945004	-5.34661211	NoSig
hsa-miR-151b	0.520715502	3.765867118	1.764802992	0.080220104	0.170980552	-4.870864578	NoSig
hsa-miR-4735-3p	0.520624156	3.527164255	1.248280962	0.214433614	0.345975459	-5.618024133	NoSig
hsa-miR-4524b-5p	-0.520510152	4.035101796	-1.007874378	0.315605665	0.453107376	-5.880802675	NoSig
hsa-miR-181a-5p	-0.519882115	9.547988605	-3.571970488	0.000516429	0.005787494	-0.453148216	NoSig
hsa-miR-3678-3p	0.519774285	5.841646196	1.905907776	0.059128795	0.138001828	-4.624424038	NoSig
hsa-miR-3173-3p	0.518666504	3.85875851	1.499906718	0.136346493	0.25009412	-5.284797205	NoSig
hsa-miR-155-3p	0.518198893	3.727501927	1.407426032	0.161966311	0.283201133	-5.414123179	NoSig
hsa-let-7g-3p	0.51777008	4.591618068	1.827738044	0.070150567	0.156134032	-4.763153843	NoSig
hsa-miR-4733-3p	0.517527078	5.354777226	1.457902442	0.14756068	0.263742373	-5.344518727	NoSig
hsa-miR-30d-3p	0.517428759	5.074782323	2.002182676	0.04759037	0.118566149	-4.446090962	NoSig
hsa-miR-9851-5p	0.517253665	5.253679067	1.652899771	0.101046483	0.199800035	-5.053540029	NoSig
hsa-miR-7153-5p	0.516553071	4.080317372	1.466700418	0.145154541	0.261199499	-5.332144943	NoSig
hsa-miR-92b-3p	0.516509297	8.458894781	2.561189686	0.011709964	0.045403891	-3.251930984	NoSig
hsa-miR-605-5p	0.516464434	4.083023205	1.416315229	0.159354198	0.279738764	-5.402037054	NoSig
hsa-miR-4445-5p	0.515069264	3.393757257	1.450339979	0.1496535	0.266050667	-5.355097533	NoSig
hsa-miR-6868-3p	0.514944829	4.381993661	1.54532934	0.124981549	0.23451643	-5.218382246	NoSig
hsa-miR-1468-5p	0.514874951	4.476035493	1.791168327	0.075865468	0.164623106	-4.826175291	NoSig
hsa-miR-376b-5p	0.514859666	3.956644473	1.322398184	0.188628503	0.316886341	-5.526010618	NoSig
hsa-miR-377-5p	-0.514812165	5.339645511	-1.084571042	0.28035331	0.418230447	-5.802921947	NoSig
hsa-miR-4676-3p	0.514441011	4.685367268	1.743878982	0.083820645	0.176408584	-4.905884357	NoSig
hsa-miR-4740-3p	0.513907688	6.232463372	1.695641273	0.092627505	0.189005029	-4.985108401	NoSig
hsa-miR-3191-3p	0.513831455	4.895995255	1.949530371	0.05363771	0.128808099	-4.544638127	NoSig
hsa-miR-3659	0.513410493	3.519958447	1.34705754	0.180578755	0.306464647	-5.494256207	NoSig
hsa-miR-4474-5p	0.512985003	4.626319831	1.63676071	0.104381846	0.204302273	-5.078946759	NoSig
hsa-miR-575	0.512844132	5.692644552	1.641564409	0.103379962	0.20308963	-5.071409433	NoSig
hsa-miR-520b-3p	0.512044451	1.871220546	1.417692099	0.158952505	0.279402947	-5.400158435	NoSig
hsa-miR-4329	0.512000789	4.307128522	1.421128001	0.157953488	0.277830771	-5.395462763	NoSig
hsa-miR-1273h-5p	0.511909693	3.797441777	1.495412044	0.137513671	0.251573196	-5.291265647	NoSig
hsa-miR-4754	0.511447449	7.373180616	1.563955043	0.120543268	0.228524569	-5.190599409	NoSig
hsa-miR-20b-3p	-0.511258978	1.767289954	-1.428378685	0.155861109	0.2750612	-5.385517635	NoSig
hsa-miR-4421	0.510829801	5.16489343	1.470749217	0.144057522	0.260089626	-5.32642649	NoSig
hsa-miR-3960	0.510778302	8.15188993	2.775218522	0.00642914	0.03033001	-2.725513376	NoSig
hsa-miR-1207-3p	0.510615274	4.028340226	1.235050832	0.219299144	0.351112674	-5.633906176	NoSig
hsa-miR-3688-5p	0.510480408	3.096867935	1.401198699	0.16381564	0.285494974	-5.422546354	NoSig
hsa-miR-7-2-3p	0.509678362	4.647561187	1.707323343	0.090428444	0.186008906	-4.966115735	NoSig
hsa-miR-541-3p	0.5091966	3.612179137	1.470059356	0.144243983	0.260089626	-5.327401909	NoSig
hsa-miR-4787-5p	-0.509064676	7.234704018	-2.538596439	0.01245021	0.047279101	-3.305315978	NoSig
hsa-miR-6855-5p	0.508789584	6.280009392	1.879177673	0.062721537	0.144482569	-4.672476846	NoSig
hsa-miR-6793-3p	0.507878049	4.895387446	1.771542735	0.079087814	0.169537719	-4.859500331	NoSig
hsa-miR-127-3p	-0.507811906	6.629169758	-2.297539787	0.023374875	0.072358587	-3.848374803	NoSig
hsa-miR-219b-3p	0.507655357	2.507510508	1.313562864	0.191576997	0.319415256	-5.537249662	NoSig
hsa-miR-6857-3p	0.50756252	9.153181075	2.171270747	0.031940514	0.088093464	-4.113158376	NoSig
hsa-miR-1285-3p	-0.506971807	4.179685312	-1.425757224	0.156615129	0.27572966	-5.389118898	NoSig
hsa-miR-7114-3p	0.506843634	4.951215361	2.04004176	0.043609741	0.111158803	-4.373720503	NoSig
hsa-miR-5584-3p	0.504987895	5.033711052	1.573905493	0.118223927	0.225576688	-5.175626292	NoSig
hsa-miR-877-3p	0.504868487	7.80089419	1.660617117	0.099482259	0.198703247	-5.04130714	NoSig
hsa-miR-12118	0.504741586	5.367107093	1.606034072	0.110976418	0.214414956	-5.126660187	NoSig
hsa-miR-6847-5p	0.504474372	4.609616728	1.740769956	0.084366778	0.176996968	-4.911054059	NoSig
hsa-miR-4507	0.503171266	7.055951552	1.816494385	0.071868285	0.158540005	-4.782658239	NoSig
hsa-miR-5590-5p	0.503063246	3.11882477	1.242713193	0.21647153	0.348664878	-5.624728001	NoSig
hsa-miR-586	0.502721371	3.287518456	1.255494228	0.211814298	0.343235333	-5.609295659	NoSig
hsa-miR-16-1-3p	0.502532051	3.759691991	1.49514924	0.137582156	0.251573196	-5.29164328	NoSig
hsa-let-7c-3p	0.502005832	5.186139832	1.738902883	0.084696148	0.177407704	-4.914154434	NoSig
hsa-miR-548s	0.501292333	2.673747532	1.272621441	0.20568897	0.336604994	-5.588374849	NoSig
hsa-miR-1909-3p	0.500267261	6.052279415	1.695826777	0.092592248	0.189005029	-4.984807777	NoSig
hsa-miR-4508	-0.500055501	5.727323438	-2.073462814	0.040335921	0.105134647	-4.308787691	NoSig
hsa-miR-6086	0.499912151	3.924961819	1.459679823	0.147072115	0.263223408	-5.342024734	NoSig
hsa-miR-4662a-5p	0.499685458	6.07511871	1.652619648	0.101103632	0.199800035	-5.053983035	NoSig
hsa-miR-4304	0.49957924	5.011517253	1.662692129	0.099065031	0.198130062	-5.038008748	NoSig
hsa-miR-6084	0.499300982	5.049355214	2.142308843	0.034252198	0.092547139	-4.171952993	NoSig
hsa-miR-1913	0.499118849	6.081035529	2.204630587	0.029446785	0.083544284	-4.044536271	NoSig
hsa-miR-4470	0.498988043	4.356321758	1.397665057	0.164872169	0.286584085	-5.427309962	NoSig
hsa-miR-4760-5p	0.498955173	3.010302108	1.364370239	0.175083539	0.299434565	-5.471622836	NoSig
hsa-miR-3127-3p	0.498435084	3.737128586	1.712278063	0.089508694	0.184576934	-4.958022967	NoSig
hsa-miR-6511a-3p	0.498424102	4.831277108	1.656588768	0.100296304	0.198768077	-5.047699312	NoSig
hsa-miR-6758-3p	0.497810669	5.568228184	1.986531057	0.049324248	0.121865305	-4.475641327	NoSig
hsa-miR-449b-5p	0.497580194	3.659147072	1.380950092	0.169940337	0.293473039	-5.44968542	NoSig
hsa-miR-210-5p	0.497491337	4.575663744	1.942693691	0.054468681	0.130567524	-4.557254096	NoSig
hsa-miR-4659a-5p	0.496844519	4.715927417	1.342160533	0.182156412	0.308578314	-5.500607422	NoSig
hsa-miR-483-5p	0.496842767	7.044225944	2.378652182	0.01900383	0.062799639	-3.671100143	NoSig
hsa-miR-526b-3p	0.49642794	1.81455811	1.371622018	0.172819682	0.297444479	-5.462059274	NoSig
hsa-miR-582-5p	0.496212478	4.092434466	1.724639364	0.087247288	0.180956474	-4.937735657	NoSig
hsa-miR-4694-3p	0.496080704	4.039427185	1.486392609	0.139879366	0.254814538	-5.304189531	NoSig
hsa-miR-7106-3p	0.495811799	6.67676374	1.616458457	0.108702752	0.211048618	-5.110569578	NoSig
hsa-let-7e-3p	0.495735968	3.745237157	1.255383836	0.211854206	0.343235333	-5.609429608	NoSig
hsa-miR-5588-3p	0.495567952	4.002770886	1.203557916	0.231202895	0.364652547	-5.671048603	NoSig
hsa-miR-302f	0.495170165	1.18922337	1.447442583	0.150461371	0.266950835	-5.359136533	NoSig
hsa-miR-5681b	0.494955514	3.383252799	1.271953091	0.205925526	0.336784605	-5.589196401	NoSig
hsa-miR-6730-5p	0.494926663	6.32364342	1.577119794	0.117482331	0.224807688	-5.170770091	NoSig
hsa-miR-33b-5p	0.494502407	4.183574459	1.788413501	0.076311131	0.165084099	-4.830874033	NoSig
hsa-miR-6849-3p	0.494240522	4.422495479	1.278057043	0.203772514	0.334499257	-5.581677699	NoSig
hsa-miR-3074-3p	0.492857679	1.962945715	1.393581078	0.166099709	0.287926676	-5.432800988	NoSig
hsa-miR-548x-5p	0.49227852	0.943046129	1.578419311	0.117183561	0.224397648	-5.168804076	NoSig
hsa-miR-7158-5p	0.492070414	4.632168524	1.716206026	0.088784977	0.183798051	-4.951591427	NoSig
hsa-miR-513c-3p	0.492065955	3.954012341	1.448405589	0.150192486	0.266651901	-5.357794956	NoSig
hsa-miR-4633-3p	-0.491877893	7.299344698	-1.073365793	0.285327551	0.423605352	-5.814649313	NoSig
hsa-miR-1324	0.491810616	4.501392786	1.340544007	0.182679471	0.309042468	-5.50269907	NoSig
hsa-miR-4748	0.491648256	5.953105933	1.524894052	0.129998443	0.241451653	-5.24849713	NoSig
hsa-miR-4311	0.491207244	3.571557507	1.449493728	0.14988911	0.266291288	-5.35627802	NoSig
hsa-miR-6742-5p	0.490897273	5.440171921	1.560255816	0.121414662	0.229684716	-5.1961427	NoSig
hsa-miR-6868-5p	0.490559065	5.542669332	1.632016018	0.105379077	0.205950573	-5.086370819	NoSig
hsa-miR-585-5p	0.490438195	3.682764151	1.340059204	0.182836558	0.30911133	-5.503325889	NoSig
hsa-miR-874-5p	0.490172314	4.943548485	1.979652104	0.050103113	0.122761871	-4.488560433	NoSig
hsa-miR-371b-5p	0.489868911	2.419017597	1.26560423	0.208182635	0.339786686	-5.59697966	NoSig
hsa-miR-5000-3p	0.489557739	4.272551887	1.120632469	0.264751472	0.403894262	-5.764371022	NoSig
hsa-miR-6761-3p	0.489326225	4.192843462	1.39972026	0.164257051	0.285889074	-5.424540811	NoSig
hsa-miR-4703-3p	0.489317796	4.974824141	1.597359869	0.112897202	0.217601574	-5.139973476	NoSig
hsa-miR-320d	0.489195981	7.524587599	2.187470193	0.03070754	0.085581561	-4.079955722	NoSig
hsa-miR-449a	0.489098438	4.134674069	1.357427583	0.177271829	0.302204094	-5.480732764	NoSig
hsa-miR-5694	-0.488651051	4.950007304	-1.182105102	0.239573609	0.374960228	-5.695814339	NoSig
hsa-miR-3978	0.488494475	4.491366033	1.376010813	0.1714604	0.295713521	-5.456247563	NoSig
hsa-miR-29b-2-5p	0.487432889	3.606521102	1.727022133	0.086816793	0.180379787	-4.93380915	NoSig
hsa-miR-6831-5p	0.487264564	5.461796789	1.664958942	0.098610855	0.197370333	-5.034400991	NoSig
hsa-miR-3190-5p	0.487124365	6.117165189	1.849839541	0.066873483	0.150357234	-4.724483845	NoSig
hsa-miR-892c-5p	0.486865862	3.723334732	1.355271744	0.177955521	0.302786587	-5.483552433	NoSig
hsa-miR-10401-3p	0.486640671	6.61383403	2.09831596	0.038040335	0.100036794	-4.259867517	NoSig
hsa-miR-2278	0.486369487	3.826221595	1.339335457	0.183071258	0.309311234	-5.504261236	NoSig
hsa-miR-320c	0.486273049	7.716764451	3.521770768	0.000613232	0.006454099	-0.610131751	NoSig
hsa-miR-127-5p	0.485839858	4.880193765	1.695085719	0.092733158	0.189005029	-4.986008531	NoSig
hsa-miR-362-3p	0.485656116	4.298290585	1.29153833	0.199076228	0.328484661	-5.564947893	NoSig
hsa-miR-372-3p	0.485614406	3.902425537	1.237007442	0.218574562	0.350775853	-5.631567751	NoSig
hsa-miR-548am-3p	0.485590472	1.378595907	1.388824658	0.16753813	0.289894302	-5.439176559	NoSig
hsa-miR-1204	-0.485180812	4.096658155	-1.347810216	0.180337181	0.306250354	-5.493278032	NoSig
hsa-miR-378j	-0.484228504	5.069599476	-1.182873626	0.239270047	0.374705923	-5.694934636	NoSig
hsa-miR-3646	-0.483533232	5.609324801	-1.286432278	0.200845437	0.330816303	-5.571304383	NoSig
hsa-miR-7847-3p	0.48340122	7.907933711	2.581830126	0.011068525	0.044008986	-3.202792356	NoSig
hsa-miR-4309	0.483350063	4.623156083	1.149863811	0.252557348	0.390904614	-5.732216967	NoSig
hsa-miR-134-5p	-0.48226165	5.723892929	-2.093421128	0.038483338	0.10099975	-4.269545019	NoSig
hsa-miR-1193	0.482048932	3.912994798	1.559345656	0.121629823	0.229780558	-5.197504646	NoSig
hsa-miR-4772-5p	0.481147435	3.948182425	1.204565186	0.230815104	0.364257229	-5.669875109	NoSig
hsa-miR-4287	0.480825717	2.603696626	1.355830888	0.177778006	0.302678451	-5.482821533	NoSig
hsa-miR-8062	0.480357307	6.705267004	1.102252133	0.272626284	0.411527279	-5.784174439	NoSig
hsa-miR-154-3p	0.479493018	3.262946504	1.304663563	0.19458142	0.322601905	-5.548496212	NoSig
hsa-miR-4707-3p	-0.479148116	8.559866235	-1.219221676	0.22522538	0.35820276	-5.652691724	NoSig
hsa-miR-4422	0.479015722	4.397395485	1.406195507	0.162330468	0.283651134	-5.415790462	NoSig
hsa-miR-656-5p	-0.478544811	5.663536432	-1.105973561	0.27101892	0.410391249	-5.780190755	NoSig
hsa-miR-4467	0.478341537	4.218992134	1.73740642	0.084960899	0.177822024	-4.916637115	NoSig
hsa-miR-551b-3p	-0.477848021	4.138123736	-1.367842505	0.173996787	0.298151914	-5.467049771	NoSig
hsa-miR-653-5p	0.477552108	4.592296114	1.187465215	0.237462122	0.372094039	-5.689667181	NoSig
hsa-miR-7113-3p	0.477461678	5.073680848	1.649181629	0.101807164	0.200742263	-5.059414335	NoSig
hsa-miR-4275	0.477165203	5.934867502	1.512365171	0.133151753	0.245591011	-5.266770317	NoSig
hsa-miR-3622a-5p	0.477157974	4.535331137	1.323065417	0.188407221	0.316886341	-5.525158892	NoSig
hsa-miR-6127	0.477041354	4.3807697	1.830512379	0.069732015	0.155376033	-4.758323747	NoSig
hsa-miR-8056	0.476532692	6.104343287	1.445879515	0.150898591	0.267547836	-5.361312233	NoSig
hsa-miR-1234-3p	0.476501307	5.582810046	2.042711092	0.043340157	0.110712118	-4.368570323	NoSig
hsa-miR-4307	0.475986163	5.222704366	1.091586247	0.277269662	0.414889139	-5.795519149	NoSig
hsa-miR-6506-3p	0.475986058	5.486718705	1.39658359	0.165196555	0.286772582	-5.428765536	NoSig
hsa-miR-154-5p	0.475516285	4.354776214	1.531375236	0.128390437	0.23879902	-5.238987641	NoSig
hsa-miR-4731-3p	0.474916856	3.368535425	1.256455649	0.211466958	0.343100941	-5.608128589	NoSig
hsa-miR-12129	0.474722679	4.500559449	1.307092545	0.193757937	0.32224238	-5.54543393	NoSig
hsa-miR-4257	0.474447619	4.821366966	1.044406934	0.298461636	0.436697429	-5.84440456	NoSig
hsa-miR-149-3p	0.474213922	7.240853558	1.674747583	0.096668916	0.194804736	-5.018768105	NoSig
hsa-miR-103a-3p	-0.474195426	12.01082462	-3.984977384	0.000118089	0.002184937	0.903924136	NoSig
hsa-miR-92b-5p	0.473816782	7.529152338	1.694762676	0.092794638	0.189005029	-4.986531811	NoSig
hsa-miR-6734-3p	0.473688999	5.979118376	1.722974283	0.087549153	0.181381084	-4.94047645	NoSig
hsa-miR-4488	0.473508254	5.750819605	1.956312826	0.052823949	0.127314346	-4.532081284	NoSig
hsa-miR-34a-5p	0.47349828	6.619337953	2.124906301	0.035709785	0.095513785	-4.206931229	NoSig
hsa-miR-6765-5p	0.47325938	4.842408098	2.002274594	0.047580343	0.118566149	-4.445916783	NoSig
hsa-miR-495-3p	-0.473087204	5.152986736	-1.117654752	0.266016343	0.405358237	-5.767601034	NoSig
hsa-miR-633	0.471339645	3.044923296	1.305648671	0.194247132	0.322546751	-5.547254927	NoSig
hsa-miR-664a-3p	0.471045398	6.509699121	1.757917196	0.081390675	0.172938907	-4.882432752	NoSig
hsa-miR-6829-3p	-0.470830029	6.293261614	-1.202048533	0.231784872	0.365136785	-5.67280528	NoSig
hsa-miR-5010-3p	-0.469566928	6.131090714	-1.067028721	0.288167311	0.426600774	-5.821228837	NoSig
hsa-miR-548az-5p	0.469356738	3.829491228	1.37701701	0.171149909	0.295369824	-5.454912611	NoSig
hsa-miR-206	0.469034202	6.024590704	1.266584872	0.207832822	0.339694753	-5.595779934	NoSig
hsa-miR-3925-5p	0.468284884	5.96859909	1.466221787	0.145284653	0.261256627	-5.33281995	NoSig
hsa-miR-619-3p	0.467933183	4.212981069	1.539919424	0.126294571	0.236390685	-5.226392099	NoSig
hsa-miR-4697-3p	0.467891847	5.271472534	1.822483091	0.070949083	0.157559168	-4.772283745	NoSig
hsa-miR-3650	0.467625436	3.061202781	1.278335302	0.203674763	0.334499257	-5.581334113	NoSig
hsa-miR-193b-3p	0.467619739	4.685458541	1.815171356	0.072072683	0.158727236	-4.784945835	NoSig
hsa-miR-548g-5p	0.464052323	1.012662881	1.475387478	0.142808714	0.258731203	-5.319856846	NoSig
hsa-miR-1-5p	0.463977745	3.043428373	1.250423241	0.213653242	0.344962316	-5.615436957	NoSig
hsa-miR-517-5p	0.46389419	3.045337024	1.251387332	0.213302728	0.344962316	-5.614271241	NoSig
hsa-miR-335-5p	-0.463165077	7.584558083	-3.051649187	0.002819758	0.01698249	-1.991549027	NoSig
hsa-miR-3922-3p	0.463119224	5.11972173	1.565307975	0.120225811	0.228115979	-5.1885689	NoSig
hsa-miR-601	-0.462816946	6.834879765	-1.309017503	0.193107174	0.321562792	-5.543003159	NoSig
hsa-miR-559	-0.462703435	3.282679411	-1.1191814	0.26536733	0.404601393	-5.765946086	NoSig
hsa-miR-6816-3p	-0.462278631	4.24902549	-1.160739426	0.248123266	0.385389119	-5.720047495	NoSig
hsa-miR-4677-3p	0.462093893	4.127430224	1.59451317	0.113533318	0.218510502	-5.14432761	NoSig
hsa-miR-126-3p	-0.461997829	15.85905063	-3.036843355	0.002951142	0.017670804	-2.032369102	NoSig
hsa-miR-582-3p	0.461879508	4.785152437	1.668775597	0.09784996	0.196506069	-5.028316001	NoSig
hsa-miR-5006-3p	0.461501079	6.250497982	1.695073603	0.092735463	0.189005029	-4.98602816	NoSig
hsa-miR-6771-3p	0.46141797	4.911904412	1.638139059	0.104093575	0.203937943	-5.076786192	NoSig
hsa-miR-4473	0.461264117	5.220674355	1.357059287	0.177388488	0.302208996	-5.481214773	NoSig
hsa-miR-326	-0.460802103	6.050908001	-2.351987725	0.020353462	0.065764959	-3.729991983	NoSig
hsa-miR-4318	-0.460648883	2.535345398	-1.067711382	0.287860473	0.426453425	-5.820521893	NoSig
hsa-miR-3914	0.45993695	4.674234665	1.338232141	0.18342948	0.3094938	-5.505686186	NoSig
hsa-miR-3173-5p	0.459619685	4.435934526	1.866855191	0.064438359	0.147034606	-4.694414328	NoSig
hsa-miR-4471	0.459131235	5.309513226	1.197517698	0.233538165	0.366824676	-5.678065527	NoSig
hsa-miR-129-5p	0.458810442	6.004268126	1.46333593	0.146071068	0.261961348	-5.336885342	NoSig
hsa-miR-2277-3p	0.458764912	5.56437027	1.493310782	0.138061997	0.25219578	-5.294283246	NoSig
hsa-miR-567	0.458692703	5.737177977	1.470614243	0.144093989	0.260089626	-5.32661737	NoSig
hsa-miR-498-5p	0.458409827	5.45086646	1.368602806	0.17375951	0.298151914	-5.466046934	NoSig
hsa-miR-450a-1-3p	0.458237548	4.487469037	1.073619872	0.285214094	0.423605352	-5.814384717	NoSig
hsa-miR-3606-3p	0.458216402	4.761555224	1.360672771	0.176246407	0.300648977	-5.476480131	NoSig
hsa-miR-4762-3p	-0.458145973	4.745401061	-1.247985906	0.214541258	0.345975459	-5.618380126	NoSig
hsa-miR-1911-5p	-0.457906922	6.033917163	-1.211429481	0.228184872	0.361610394	-5.661852565	NoSig
hsa-miR-432-5p	-0.457530034	7.763961405	-2.156498612	0.033102098	0.090266092	-4.14323765	NoSig
hsa-miR-4704-3p	0.457162529	2.439733691	1.237475972	0.218401312	0.350709725	-5.631007256	NoSig
hsa-miR-6877-3p	0.457144822	4.983704541	1.217642279	0.225822984	0.358509172	-5.654553155	NoSig
hsa-miR-5695	0.457072089	5.075512655	1.036301658	0.302209851	0.439337365	-5.852589783	NoSig
hsa-miR-202-5p	0.456022758	3.187031575	1.107523614	0.270351363	0.410081794	-5.778527592	NoSig
hsa-miR-4653-5p	0.455704894	3.175090099	1.260697499	0.209939454	0.341247974	-5.602969031	NoSig
hsa-miR-181d-5p	0.454094105	4.52801126	1.264303331	0.208647357	0.339786686	-5.598569799	NoSig
hsa-miR-2682-5p	0.453706757	4.054150843	1.34204833	0.182192681	0.308578314	-5.500752682	NoSig
hsa-miR-21-3p	0.453556686	4.716875566	1.578795455	0.117097195	0.224394048	-5.168234727	NoSig
hsa-miR-5087	0.45348219	4.990313766	1.61734782	0.108510514	0.210829498	-5.109192196	NoSig
hsa-miR-621	0.452926472	4.257492297	1.264277316	0.208656658	0.339786686	-5.598601581	NoSig
hsa-miR-3074-5p	0.452521855	5.505743613	2.10487024	0.037454029	0.098884594	-4.246876415	NoSig
hsa-miR-7161-3p	0.452518864	8.013734294	1.440734407	0.152344708	0.269931651	-5.368457923	NoSig
hsa-miR-4423-3p	0.451507291	6.162173358	1.348201442	0.180211712	0.306233082	-5.492769387	NoSig
hsa-miR-4539	0.451347404	6.189560286	1.49291283	0.138166035	0.252212363	-5.294854281	NoSig
hsa-miR-4330	0.451083184	3.777878725	1.279610849	0.203227109	0.334016832	-5.579758174	NoSig
hsa-miR-6812-5p	0.450888497	5.990590524	1.454255809	0.148566995	0.26447315	-5.349626461	NoSig
hsa-miR-4687-5p	0.450701783	6.531171916	1.624240898	0.107029779	0.208409892	-5.098492156	NoSig
hsa-miR-6802-5p	0.449962481	8.219659755	1.491155292	0.138626246	0.252878646	-5.297374483	NoSig
hsa-miR-4495	0.44995113	2.598834503	1.164186269	0.246729541	0.384122896	-5.716167241	NoSig
hsa-miR-3925-3p	0.449565501	3.538039665	1.275461702	0.204685917	0.335583825	-5.584878851	NoSig
hsa-miR-3610	0.449461048	4.212005082	1.430852009	0.155152259	0.274174585	-5.382114026	NoSig
hsa-miR-3185	0.448459767	5.632269158	1.957415472	0.052692646	0.12722879	-4.530036026	NoSig
hsa-miR-3620-5p	0.447840002	4.503953967	1.501246656	0.136000041	0.249631035	-5.282865244	NoSig
hsa-miR-5702	0.447507349	4.145010647	1.265320327	0.208283989	0.339786686	-5.597326822	NoSig
hsa-miR-7162-5p	0.446466589	4.243980003	1.544412936	0.125203205	0.234678696	-5.219740957	NoSig
hsa-miR-12120	0.446102648	5.579466592	1.510157239	0.133713618	0.246285276	-5.26997555	NoSig
hsa-miR-490-5p	0.444947091	5.136152414	1.1917852	0.235770085	0.369660771	-5.684693136	NoSig
hsa-miR-6859-3p	0.443762656	5.108622728	1.567001238	0.119829433	0.227658779	-5.186025249	NoSig
hsa-miR-148b-3p	-0.442829742	9.948283844	-3.257024179	0.00147544	0.011195564	-1.408158723	NoSig
hsa-miR-548aj-5p	0.442313129	0.995342624	1.413266078	0.160246537	0.280933863	-5.406191085	NoSig
hsa-miR-6772-3p	0.442173649	4.746381457	1.584211048	0.115859334	0.222503536	-5.160023025	NoSig
hsa-miR-4663	-0.442080904	6.279926124	-1.129468924	0.261022674	0.400429811	-5.754736402	NoSig
hsa-miR-570-5p	0.442073321	3.123057096	1.239310818	0.217723798	0.350045041	-5.628810273	NoSig
hsa-miR-376c-3p	-0.441972302	3.893069053	-1.313708202	0.191528219	0.319415256	-5.537065375	NoSig
hsa-miR-5187-3p	0.441754639	6.04606499	1.371324892	0.172912001	0.297444479	-5.462452083	NoSig
hsa-miR-7152-3p	0.440979486	4.526892488	1.335217879	0.184410826	0.310783727	-5.509573352	NoSig
hsa-miR-200a-3p	0.440584214	5.00072762	1.461016163	0.146705609	0.262744503	-5.340147676	NoSig
hsa-miR-4666a-5p	0.440385002	4.342107881	1.41582984	0.159495993	0.279802746	-5.402698906	NoSig
hsa-miR-4520-5p	0.440114672	2.873805495	1.094621065	0.275942937	0.413502512	-5.792302174	NoSig
hsa-miR-301a-3p	-0.439819231	6.878396956	-1.537844396	0.126801072	0.236985029	-5.229457212	NoSig
hsa-miR-3187-3p	-0.43860249	3.369529431	-1.229880638	0.221222199	0.353529579	-5.640067947	NoSig
hsa-miR-6882-5p	0.438186487	5.297695292	1.321228414	0.189016917	0.31713767	-5.52750283	NoSig
hsa-miR-323a-5p	0.437936457	5.397318321	1.300947876	0.195846155	0.324091831	-5.553169983	NoSig
hsa-let-7c-5p	0.437891184	13.7205084	3.191756595	0.001818482	0.012847137	-1.597000551	NoSig
hsa-miR-6514-5p	0.437518858	5.571115762	1.156181006	0.249975011	0.388038358	-5.725161844	NoSig
hsa-miR-876-5p	0.437494913	4.691928518	1.234642074	0.219450737	0.351121179	-5.634394244	NoSig
hsa-miR-10398-3p	0.436898449	3.531504189	1.303601672	0.194942243	0.3229985	-5.54983323	NoSig
hsa-miR-30e-5p	-0.436819626	11.5855238	-4.800569742	4.74E-06	0.000315067	3.898390631	NoSig
hsa-miR-6784-3p	0.436807561	5.544704626	1.514565443	0.132593681	0.24490182	-5.263571731	NoSig
hsa-miR-1260b	0.436652365	5.227412602	1.709780684	0.089971327	0.185387001	-4.962104832	NoSig
hsa-miR-4316	0.436387914	4.018957783	1.202487863	0.231615369	0.365086303	-5.672294192	NoSig
hsa-miR-635	0.436381808	7.465780877	1.987175714	0.049251788	0.121799579	-4.47442848	NoSig
hsa-miR-4774-3p	0.435348865	3.427270304	1.137177986	0.257799789	0.397167192	-5.746270583	NoSig
hsa-miR-4453	0.435153311	3.96097286	1.373896451	0.172114237	0.296648549	-5.459049676	NoSig
hsa-miR-3132	-0.434787964	5.898492536	-1.427370282	0.156150829	0.27538951	-5.386903696	NoSig
hsa-miR-550b-2-5p	0.433888273	1.692724343	1.218272156	0.225584517	0.358437279	-5.653811082	NoSig
hsa-miR-6874-5p	0.433620655	5.406091805	1.400572405	0.164002519	0.28563324	-5.42339149	NoSig
hsa-miR-631	0.433383606	5.705456737	1.396842448	0.165118866	0.286772582	-5.428417231	NoSig
hsa-miR-4432	-0.433375866	4.799661006	-1.00743942	0.315813653	0.453161028	-5.881228368	NoSig
hsa-let-7f-2-3p	0.432839071	2.979508188	0.981285277	0.328487599	0.465313633	-5.906493526	NoSig
hsa-miR-542-3p	0.432601191	8.118934345	1.299294469	0.196410895	0.324823996	-5.555245559	NoSig
hsa-miR-937-3p	0.432573815	7.011882813	1.691240217	0.093467168	0.18979266	-4.992231484	NoSig
hsa-miR-6773-5p	0.432256693	3.678092706	1.266206389	0.207967782	0.339706292	-5.596243081	NoSig
hsa-miR-491-5p	-0.431732655	4.566769571	-1.506290564	0.134702066	0.247762248	-5.275577928	NoSig
hsa-miR-6715a-3p	0.431517989	3.646678777	1.425618385	0.156655142	0.27572966	-5.389309452	NoSig
hsa-miR-4282	-0.431070403	4.881399674	-1.011819932	0.313723141	0.451380641	-5.876932925	NoSig
hsa-miR-361-5p	-0.430401876	8.100185111	-3.158675918	0.002019439	0.013752897	-1.691497073	NoSig
hsa-miR-548x-3p	0.430061258	2.829598332	0.991752757	0.323375636	0.46028172	-5.896460218	NoSig
hsa-miR-652-3p	-0.429454101	5.60336701	-2.488086018	0.014258947	0.051666798	-3.423137172	NoSig
hsa-miR-548ao-5p	-0.428112164	5.699665616	-1.273388605	0.205417686	0.336368295	-5.587431315	NoSig
hsa-miR-3935	0.428098343	6.169820506	1.511668241	0.133328904	0.245747099	-5.267782529	NoSig
hsa-miR-573	0.427499689	7.4958558	1.361024123	0.176135656	0.300648977	-5.476019116	NoSig
hsa-miR-6830-3p	0.426862902	6.740577261	1.656747492	0.100264128	0.198768077	-5.047447729	NoSig
hsa-miR-200a-5p	0.426639429	6.40290489	1.337926245	0.183528891	0.3094938	-5.506081055	NoSig
hsa-miR-6783-5p	0.426587615	5.527228782	1.305119312	0.194426712	0.322546751	-5.547922058	NoSig
hsa-miR-6782-3p	0.425712968	4.047530542	1.30225872	0.195399279	0.323553918	-5.551522616	NoSig
hsa-miR-6888-3p	0.425666555	4.600599649	1.215645752	0.226580058	0.359496197	-5.65690284	NoSig
hsa-miR-375-3p	0.424618315	6.256816348	1.681692626	0.095309991	0.192802983	-5.00762369	NoSig
hsa-miR-6850-3p	0.424271643	5.923603307	1.651074221	0.101419391	0.200126227	-5.056425796	NoSig
hsa-miR-142-3p	-0.424041433	14.43496957	-3.173315983	0.001928084	0.013276624	-1.649778525	NoSig
hsa-miR-670-3p	0.423936146	4.850522495	1.17967806	0.240534082	0.37579913	-5.698588829	NoSig
hsa-miR-2110	0.423547352	6.121155716	1.971295865	0.051063267	0.124303917	-4.504197724	NoSig
hsa-miR-4725-3p	0.422923245	7.440187323	1.365106873	0.174852559	0.299234093	-5.470653609	NoSig
hsa-miR-550a-3-5p	0.422921143	1.961394605	1.199632855	0.232718483	0.366173158	-5.675612263	NoSig
hsa-miR-192-3p	0.422045447	5.459633037	1.560771009	0.121293004	0.229618118	-5.195371437	NoSig
hsa-miR-7706	0.421246618	5.219441966	1.483369428	0.140679372	0.256096238	-5.3085046	NoSig
hsa-miR-4291	0.421146751	2.603540127	1.1153261	0.267008436	0.40646929	-5.770121129	NoSig
hsa-miR-548ax	-0.420668794	3.511205229	-0.953699983	0.342212168	0.478546853	-5.932433095	NoSig
hsa-miR-4764-3p	0.420202727	6.003462638	1.53239344	0.128139246	0.23879902	-5.237490168	NoSig
hsa-miR-302a-5p	0.419834258	4.780328693	1.041349626	0.299871752	0.437374724	-5.847499372	NoSig
hsa-miR-581	0.417432355	4.407854538	1.102571057	0.272488276	0.411527279	-5.783833555	NoSig
hsa-miR-5571-5p	0.417202806	3.150000876	1.29697396	0.197205528	0.325732515	-5.55815425	NoSig
hsa-miR-194-3p	0.416675909	3.923049247	1.087255191	0.279170673	0.416794439	-5.800095019	NoSig
hsa-miR-552-5p	0.415790033	3.922652468	1.101662714	0.272881472	0.411527279	-5.78480419	NoSig
hsa-miR-4521	-0.415694719	5.21252781	-1.047383301	0.297093166	0.435234115	-5.841383133	NoSig
hsa-miR-221-5p	0.415581148	5.50054878	1.223893552	0.223464361	0.355614944	-5.647171832	NoSig
hsa-miR-1908-3p	0.415188151	7.249578983	2.071659953	0.040506978	0.105373686	-4.312315384	NoSig
hsa-miR-5689	-0.415174634	6.499356274	-0.999897361	0.319434612	0.456875783	-5.888581069	NoSig
hsa-miR-3126-3p	-0.415163078	6.592153373	-1.135223036	0.258614426	0.397780249	-5.748422768	NoSig
hsa-miR-93-5p	-0.414853844	12.18321459	-3.927525803	0.000145934	0.002493232	0.708334437	NoSig
hsa-miR-1182	0.414815664	4.98126979	1.436408451	0.153568838	0.271738064	-5.374446947	NoSig
hsa-miR-301b-3p	0.414805657	5.260017639	1.537772495	0.126818651	0.236985029	-5.229563348	NoSig
hsa-miR-6870-5p	0.414009457	5.669582709	1.417053377	0.159138752	0.279545321	-5.401030135	NoSig
hsa-miR-4786-3p	-0.413013374	5.016740398	-1.126345369	0.262336523	0.401131724	-5.758150551	NoSig
hsa-miR-181b-2-3p	0.412603377	5.604612663	1.310018657	0.192769361	0.321201645	-5.541737564	NoSig
hsa-miR-6755-3p	0.411911057	5.155088353	1.314148802	0.191380402	0.319415256	-5.536506577	NoSig
hsa-miR-5571-3p	-0.411752233	4.514513487	-1.098847667	0.274102522	0.411943739	-5.787807313	NoSig
hsa-miR-550a-5p	0.411560352	3.454232183	1.194668825	0.234645456	0.368114786	-5.681363119	NoSig
hsa-miR-6778-5p	-0.411102185	4.911073801	-1.053702329	0.294201922	0.433148728	-5.834940485	NoSig
hsa-miR-9-5p	0.41033393	5.429288865	1.518472232	0.131607295	0.243418507	-5.25788134	NoSig
hsa-miR-5588-5p	0.410029354	3.853858515	1.208715261	0.229222299	0.36282147	-5.66503008	NoSig
hsa-miR-940	0.409922064	5.456487475	1.596582552	0.113070616	0.217777779	-5.141163148	NoSig
hsa-miR-186-5p	-0.409631554	8.724212353	-3.847317152	0.000195449	0.002949509	0.438885138	NoSig
hsa-miR-6875-3p	0.40904121	3.919354738	1.227651731	0.222055008	0.354647084	-5.642716566	NoSig
hsa-miR-141-3p	0.40812623	5.980064694	1.520243394	0.131162014	0.242763979	-5.255296936	NoSig
hsa-miR-7108-3p	0.408061575	6.398433534	1.46443547	0.145771048	0.261670478	-5.335337297	NoSig
hsa-miR-4669	-0.407933713	7.119495586	-1.06406815	0.289500592	0.427532104	-5.824289591	NoSig
hsa-miR-4511	0.407267315	3.961216642	1.103524999	0.272075764	0.411288121	-5.78281335	NoSig
hsa-miR-340-3p	0.407223966	4.428858001	1.290281298	0.199510706	0.328926403	-5.566515032	NoSig
hsa-miR-3611	0.407005156	3.558066591	1.137826537	0.257529934	0.39698172	-5.745555801	NoSig
hsa-miR-7112-5p	0.406696452	3.524795301	1.205491308	0.230458968	0.363926892	-5.66879531	NoSig
hsa-miR-4466	-0.406542094	7.835234401	-1.411032619	0.160902586	0.281712109	-5.409228368	NoSig
hsa-miR-2355-3p	-0.406513663	5.028875127	-1.545135794	0.125028338	0.23451643	-5.218669273	NoSig
hsa-miR-302c-5p	0.406490743	3.058153225	1.026945866	0.306575643	0.444372283	-5.861960052	NoSig
hsa-miR-892a	0.406458098	2.598174256	1.037990677	0.301426173	0.438678311	-5.850889264	NoSig
hsa-miR-4455	0.405332766	2.577552301	1.021224151	0.309266386	0.446905071	-5.867649517	NoSig
hsa-miR-452-3p	0.40507535	3.410452846	1.110540137	0.269055522	0.408584763	-5.77528441	NoSig
hsa-miR-5197-3p	0.404516415	5.573644287	1.371884072	0.172738291	0.297444479	-5.461712761	NoSig
hsa-miR-5001-5p	0.404513789	8.228676305	1.197495224	0.233546885	0.366824676	-5.678091571	NoSig
hsa-miR-4728-5p	0.404037258	3.382430069	1.017855767	0.310857801	0.448472743	-5.870984321	NoSig
hsa-miR-6511b-3p	0.40388874	4.701854334	1.361737601	0.175910918	0.300462635	-5.475082591	NoSig
hsa-miR-4446-3p	0.402838056	4.455176819	1.47780973	0.142159899	0.258056188	-5.316418051	NoSig
hsa-miR-770-5p	0.402270062	5.257808174	1.235614567	0.219090199	0.351112674	-5.633232802	NoSig
hsa-miR-760	0.402015287	4.958192044	1.531619207	0.128330214	0.23879902	-5.23862892	NoSig
hsa-miR-107	-0.401673232	11.97523329	-3.472740864	0.000724094	0.007008314	-0.761736019	NoSig
hsa-miR-6129	0.401528585	4.760488292	0.962116866	0.337985652	0.475943727	-5.924595485	NoSig
hsa-miR-6891-3p	0.401244892	6.229713838	1.255153543	0.21193748	0.343235333	-5.609709009	NoSig
hsa-miR-10392-3p	0.400806219	6.262734452	1.665048497	0.098592947	0.197370333	-5.034258363	NoSig
hsa-miR-4770	0.400458762	3.067132786	1.042730144	0.299234462	0.436965398	-5.846103022	NoSig
hsa-miR-548j-3p	0.400426983	2.189472289	1.06438166	0.289359205	0.427532104	-5.823965866	NoSig
hsa-miR-222-5p	0.399456553	5.440606335	1.099734989	0.273717231	0.411943739	-5.786861521	NoSig
hsa-miR-6500-5p	0.399331543	3.857478158	1.127140015	0.262001836	0.401081773	-5.757282854	NoSig
hsa-miR-519d-3p	0.399217244	3.04926564	1.042313739	0.299426591	0.436965398	-5.846524393	NoSig
hsa-miR-8052	0.398356913	5.156572893	1.110537254	0.269056758	0.408584763	-5.775287515	NoSig
hsa-miR-374b-3p	-0.39742169	3.373038589	-1.053016803	0.294514655	0.433368932	-5.83564126	NoSig
hsa-miR-6719-3p	0.396870281	3.86470091	1.128869568	0.261274421	0.400429811	-5.755392235	NoSig
hsa-miR-3164	0.396691918	4.564277689	1.280554136	0.202896529	0.333679987	-5.57859176	NoSig
hsa-miR-6890-3p	0.396506267	4.063324751	1.21402874	0.227194565	0.360255979	-5.658803125	NoSig
hsa-miR-34c-5p	0.396417534	3.938724088	1.180117358	0.240360031	0.37574823	-5.698087054	NoSig
hsa-miR-144-5p	0.396301665	9.43166458	2.90549301	0.004389977	0.023413212	-2.387079902	NoSig
hsa-miR-6892-5p	0.39582096	5.806042367	1.205465826	0.230468762	0.363926892	-5.668825032	NoSig
hsa-miR-6833-3p	0.395581444	6.29714254	1.322426983	0.188618948	0.316886341	-5.525973864	NoSig
hsa-miR-6813-5p	0.395295315	6.222131711	1.473495912	0.14331698	0.259298296	-5.322538468	NoSig
hsa-miR-548w	0.394946631	2.14313951	0.940104239	0.349111232	0.486267878	-5.944949978	NoSig
hsa-miR-7846-3p	0.394613066	4.010683719	1.094417919	0.276031609	0.413502512	-5.792517786	NoSig
hsa-miR-3620-3p	0.394087821	7.329537665	1.286257688	0.200906136	0.330816303	-5.571521296	NoSig
hsa-miR-604	0.394032712	4.330771381	1.161418561	0.247848218	0.385194617	-5.719283854	NoSig
hsa-miR-139-5p	0.394014902	6.595705816	2.451381184	0.015717047	0.055507939	-3.507423699	NoSig
hsa-miR-23a-5p	0.392615752	5.736014207	1.403463112	0.163141322	0.284693397	-5.419487651	NoSig
hsa-miR-506-3p	-0.392299557	3.911258069	-0.955061137	0.341526357	0.478546853	-5.931170213	NoSig
hsa-miR-4285	0.391125765	3.612382822	1.237828682	0.218270955	0.350709725	-5.630585178	NoSig
hsa-miR-4437	0.390871643	4.94665215	1.225089122	0.22301531	0.355395731	-5.645755944	NoSig
hsa-miR-4782-3p	0.389757005	2.758389431	1.025494813	0.307256536	0.444726626	-5.86340588	NoSig
hsa-miR-4529-5p	0.389662395	4.45046234	1.03587486	0.302408096	0.439385067	-5.853019057	NoSig
hsa-miR-766-3p	0.388913576	6.149900213	1.317357586	0.190306454	0.319099711	-5.532431505	NoSig
hsa-miR-485-5p	0.38862302	5.314631072	1.643543012	0.102969553	0.20243311	-5.068298748	NoSig
hsa-miR-668-5p	0.388281242	4.844000476	1.143563415	0.255151518	0.394230618	-5.739215717	NoSig
hsa-miR-7156-3p	0.387875801	4.842787084	1.250769717	0.213527225	0.344962316	-5.615018121	NoSig
hsa-miR-636	0.387449838	5.099733264	1.455304992	0.148276923	0.264311079	-5.348158163	NoSig
hsa-miR-1301-3p	-0.386600042	5.978291092	-1.78531244	0.076815393	0.165736543	-4.83615515	NoSig
hsa-miR-28-3p	-0.386186589	8.037690718	-2.540994937	0.012369681	0.047068584	-3.299668634	NoSig
hsa-miR-151a-5p	-0.385364993	6.9483751	-1.906709108	0.059023818	0.138001828	-4.622973651	NoSig
hsa-miR-4524a-5p	0.385154928	5.633646668	1.152103769	0.251639554	0.389711169	-5.729719674	NoSig
hsa-miR-6805-3p	0.384991734	6.027912665	1.571597783	0.118758646	0.226434289	-5.179106956	NoSig
hsa-miR-6764-3p	0.384947899	5.029347101	1.128434179	0.261457403	0.40047916	-5.755868436	NoSig
hsa-miR-4747-5p	0.384909037	4.981945075	1.235012853	0.219313225	0.351112674	-5.63395153	NoSig
hsa-miR-9851-3p	0.384483304	7.812260262	1.106320388	0.270869453	0.410391249	-5.779818817	NoSig
hsa-miR-548h-3p	0.384320298	3.800476068	1.096741206	0.275018686	0.412916694	-5.790049589	NoSig
hsa-miR-1296-3p	0.383582093	5.059682613	1.126772364	0.262156645	0.401087586	-5.757684377	NoSig
hsa-miR-6793-5p	0.383382767	8.173287585	1.459127198	0.147223886	0.263317603	-5.342800482	NoSig
hsa-miR-548e-3p	0.383314035	3.543162681	1.121879062	0.264223194	0.403320003	-5.763016312	NoSig
hsa-miR-4300	0.382939484	5.329522726	1.026729499	0.306677107	0.444372283	-5.862175767	NoSig
hsa-miR-4512	0.382797327	5.334054056	1.34175068	0.182288921	0.308578314	-5.501137969	NoSig
hsa-miR-4312	0.382715579	3.111493082	1.058949896	0.29181549	0.430350884	-5.829561379	NoSig
hsa-miR-130a-3p	-0.382439984	7.057332578	-2.150754082	0.033563604	0.091337021	-4.154883698	NoSig
hsa-miR-4433a-3p	-0.381747738	2.41413861	-0.961304389	0.338392148	0.475943727	-5.925354999	NoSig
hsa-miR-381-5p	0.380443332	4.071729434	1.224559618	0.223214108	0.35542966	-5.646383191	NoSig
hsa-miR-3664-5p	0.38014075	5.03814847	1.53752251	0.126879786	0.236985029	-5.229932329	NoSig
hsa-miR-219a-5p	-0.379776118	5.025123771	-0.988048541	0.325178613	0.461611115	-5.900022753	NoSig
hsa-miR-4690-3p	0.379716321	3.048140791	0.961520325	0.33828408	0.475943727	-5.925153201	NoSig
hsa-miR-4433a-5p	0.37912881	4.636915388	1.257969418	0.210920914	0.342424173	-5.606289263	NoSig
hsa-miR-7515	0.379011182	4.089329988	1.075529028	0.284362567	0.422645204	-5.812394575	NoSig
hsa-miR-3939	0.378907424	5.006000895	1.236393504	0.21880173	0.350928379	-5.63230188	NoSig
hsa-miR-4460	0.377679727	5.325397985	1.138212383	0.257369481	0.396964774	-5.745130362	NoSig
hsa-miR-8073	0.377274961	4.314040823	1.098922639	0.274069953	0.411943739	-5.78772743	NoSig
hsa-miR-12136	-0.376767076	4.490643197	-1.100818374	0.273247315	0.411653357	-5.785705731	NoSig
hsa-miR-4700-3p	-0.37624503	6.347691136	-0.983192527	0.327552229	0.464333513	-5.904673183	NoSig
hsa-miR-4676-5p	0.375701505	6.191668039	1.467784568	0.144860158	0.260846495	-5.330615196	NoSig
hsa-miR-4479	-0.375278439	6.533722996	-0.962724142	0.337682029	0.475943727	-5.924027382	NoSig
hsa-miR-7705	0.37446601	7.214720727	1.012819783	0.313247278	0.4511848	-5.875949925	NoSig
hsa-miR-4261	0.374019499	4.370806526	0.929925427	0.354334555	0.490929879	-5.954205247	NoSig
hsa-miR-548ac	0.373954988	6.899251544	1.264501337	0.208576574	0.339786686	-5.598327871	NoSig
hsa-miR-4795-5p	0.373725462	2.113070729	0.973556647	0.332295882	0.46945631	-5.913834417	NoSig
hsa-miR-3927-3p	0.373419404	5.652972354	1.044138445	0.29858529	0.436697429	-5.844676699	NoSig
hsa-miR-650	0.373367738	5.597366101	1.106249773	0.270899881	0.410391249	-5.779894555	NoSig
hsa-miR-10394-5p	0.372613209	5.216396355	1.139130716	0.256987879	0.396606511	-5.74411723	NoSig
hsa-miR-330-3p	0.372383662	4.574406502	1.206154521	0.230204176	0.363926892	-5.668021549	NoSig
hsa-miR-3177-3p	0.372003975	4.504060997	1.200994053	0.232192075	0.365561441	-5.674031247	NoSig
hsa-miR-4278	0.370936195	2.86092422	0.956891809	0.340605387	0.478143715	-5.929468915	NoSig
hsa-miR-122-3p	0.370686558	3.188454598	0.94005012	0.349138872	0.486267878	-5.944999449	NoSig
hsa-miR-767-3p	0.370594565	3.174456261	1.070033842	0.286818262	0.425580617	-5.818113502	NoSig
hsa-miR-4668-3p	0.370392682	5.947177798	1.101369027	0.273008684	0.411527279	-5.78511785	NoSig
hsa-miR-6772-5p	0.370269117	5.185168838	1.101692809	0.272868438	0.411527279	-5.784772044	NoSig
hsa-miR-11181-3p	0.369798307	5.621252307	1.153822883	0.250936769	0.38893912	-5.727799842	NoSig
hsa-miR-935	0.369550379	6.669067671	1.314421323	0.191289017	0.319415256	-5.536160856	NoSig
hsa-miR-3184-5p	0.369281012	5.303127849	1.54030719	0.126200098	0.236380437	-5.225818874	NoSig
hsa-miR-660-5p	-0.368951201	8.360456431	-2.623048891	0.009881356	0.040646173	-3.103615852	NoSig
hsa-miR-922	0.368445174	6.621486496	0.984631985	0.326847438	0.463732263	-5.903297014	NoSig
hsa-miR-885-5p	0.368084631	7.390939771	1.154785052	0.250544034	0.388694482	-5.726724113	NoSig
hsa-miR-1178-5p	0.367258223	4.109549756	1.109969422	0.269300358	0.408721001	-5.77589867	NoSig
hsa-miR-628-5p	-0.366810778	5.312852955	-1.456480952	0.147952321	0.263945004	-5.346511233	NoSig
hsa-miR-5693	-0.365510314	6.615230158	-1.043684785	0.298794306	0.436762617	-5.845136371	NoSig
hsa-miR-4681	-0.3646793	6.370214259	-0.832901963	0.406606018	0.542137984	-6.037437618	NoSig
hsa-miR-6780b-5p	0.364678699	6.867476512	1.21811831	0.225642745	0.358437279	-5.653992366	NoSig
hsa-miR-30c-5p	-0.364408688	7.959655427	-2.895045994	0.00452843	0.023911042	-2.414714343	NoSig
hsa-miR-4762-5p	0.362609676	3.082649415	1.145269829	0.254447061	0.393371009	-5.737323869	NoSig
hsa-miR-6790-3p	0.362067039	5.580552833	1.231817474	0.220500363	0.352588179	-5.637762599	NoSig
hsa-miR-4697-5p	0.361698237	3.985856904	1.263854456	0.208807886	0.339824599	-5.599118106	NoSig
hsa-miR-519e-3p	0.361107489	1.71675803	0.996314617	0.321164298	0.458557179	-5.892054842	NoSig
hsa-miR-3660	0.360097173	3.676855901	0.963032354	0.337527998	0.475943727	-5.923738917	NoSig
hsa-miR-1908-5p	0.35995153	5.158948614	1.471748971	0.143787633	0.259972739	-5.325012119	NoSig
hsa-miR-4709-5p	0.359674834	7.240083959	0.943688369	0.347283863	0.484700967	-5.94166743	NoSig
hsa-miR-548aq-3p	0.35942019	2.152209562	0.923226357	0.357799366	0.494698135	-5.960242353	NoSig
hsa-miR-8067	0.359390667	3.376038699	1.002329542	0.318263922	0.455692171	-5.886215881	NoSig
hsa-miR-2053	0.358596999	3.293297752	0.903754623	0.367992416	0.504328099	-5.977545832	NoSig
hsa-miR-652-5p	0.358521382	5.567047172	1.250466171	0.213637625	0.344962316	-5.615385068	NoSig
hsa-miR-4481	-0.358271394	5.067696082	-0.82956609	0.408482468	0.543383617	-6.040138497	NoSig
hsa-miR-4538	0.358110002	7.240106274	1.166215317	0.245911701	0.38329899	-5.713877804	NoSig
hsa-miR-3137	0.357028038	4.036037952	1.161593053	0.247777585	0.385194617	-5.719087578	NoSig
hsa-miR-6794-5p	0.355483142	5.452990182	1.277058929	0.204123434	0.334868339	-5.582909544	NoSig
hsa-miR-92a-3p	-0.355218435	13.18259755	-3.024005405	0.00306962	0.018129973	-2.067627257	NoSig
hsa-miR-4804-5p	0.355205406	4.688600041	1.089051844	0.278380989	0.416317515	-5.798198972	NoSig
hsa-miR-1307-5p	0.354859995	6.054360557	1.393292888	0.166186594	0.287926676	-5.433187881	NoSig
hsa-miR-5583-3p	0.354559327	3.233458155	0.983052465	0.32762086	0.464333513	-5.904806981	NoSig
hsa-miR-3921	0.354335784	6.003499351	1.04441865	0.29845624	0.436697429	-5.844392684	NoSig
hsa-miR-3621	0.353999393	5.710458399	1.724480399	0.08727607	0.180956474	-4.937997428	NoSig
hsa-miR-191-3p	0.353571276	6.072342284	1.066713919	0.288308881	0.426600774	-5.821554688	NoSig
hsa-miR-520a-5p	-0.353524911	2.739642662	-0.887076804	0.376867033	0.513312226	-5.992077432	NoSig
hsa-miR-8079	0.353246589	4.10898123	1.065576009	0.288821009	0.427120601	-5.822731748	NoSig
hsa-miR-302e	0.352852965	1.184868362	0.992015532	0.323247985	0.46028172	-5.896206997	NoSig
hsa-miR-7113-5p	0.351615174	5.769202547	1.169281013	0.24467968	0.381826809	-5.710411305	NoSig
hsa-miR-6815-5p	0.351018326	5.484851285	1.29772453	0.196948243	0.325509978	-5.557213983	NoSig
hsa-miR-4474-3p	0.350722081	4.615746045	1.316263935	0.190671982	0.319415256	-5.533821496	NoSig
hsa-miR-3152-3p	0.350102216	4.179528784	0.993862583	0.322351662	0.459563078	-5.894425235	NoSig
hsa-miR-224-5p	-0.350017785	7.293662165	-1.708167182	0.090271259	0.185860825	-4.964739028	NoSig
hsa-miR-4281	0.349863731	4.210185647	1.098587501	0.274215561	0.411943739	-5.788084481	NoSig
hsa-miR-5579-5p	0.349459877	2.544763672	0.957950046	0.340073748	0.477902579	-5.928484002	NoSig
hsa-miR-1226-3p	0.349290895	4.618263882	1.207494909	0.229689848	0.363344988	-5.666456473	NoSig
hsa-miR-302b-3p	0.349055891	3.244860321	0.85967408	0.391736081	0.528147732	-6.015374024	NoSig
hsa-miR-2116-3p	0.348831759	4.888699941	0.910301473	0.364545019	0.500378073	-5.971768557	NoSig
hsa-miR-10b-5p	0.348494705	10.28397119	2.067220893	0.040930819	0.106164311	-4.320989256	NoSig
hsa-miR-1973	0.347944939	3.856635565	0.930775235	0.353896566	0.490835133	-5.953436339	NoSig
hsa-miR-6879-3p	0.34722607	4.655835607	0.996637915	0.321007961	0.458557179	-5.89174188	NoSig
hsa-miR-6817-5p	0.347128615	3.648688388	0.989797046	0.324326728	0.461141215	-5.898342759	NoSig
hsa-miR-23b-3p	-0.347032118	9.35158249	-2.450900288	0.015737002	0.055507939	-3.508520532	NoSig
hsa-miR-587	0.346836822	3.24704191	0.917827153	0.360607542	0.497014777	-5.965076748	NoSig
hsa-miR-4694-5p	0.346728266	4.48460921	1.004995985	0.31698375	0.454349077	-5.883616399	NoSig
hsa-miR-3157-3p	0.346594994	4.517825269	1.103674993	0.272010942	0.411288121	-5.78265286	NoSig
hsa-let-7g-5p	-0.346363867	11.41226527	-3.457473236	0.0007623	0.007282978	-0.808595014	NoSig
hsa-miR-4449	0.346289084	5.587196296	1.307825957	0.193509803	0.322031352	-5.544508212	NoSig
hsa-miR-6884-5p	0.346199695	6.520391061	1.115225044	0.267051548	0.40646929	-5.770230376	NoSig
hsa-miR-7848-3p	0.346051011	6.174056464	1.084357715	0.28044745	0.418230447	-5.803146329	NoSig
hsa-miR-296-5p	0.345913743	4.882465569	1.50574294	0.134842517	0.247848945	-5.276370257	NoSig
hsa-miR-412-3p	0.344852824	5.423939778	1.149475983	0.252716496	0.390923129	-5.732648868	NoSig
hsa-miR-12127	0.344775219	6.894070603	0.907138153	0.366208179	0.502141932	-5.974565163	NoSig
hsa-miR-4736	-0.344497469	5.785867068	-0.907621518	0.365953733	0.502052229	-5.974138455	NoSig
hsa-miR-12131	0.344235482	3.580330887	0.988541743	0.324938172	0.461611115	-5.899549172	NoSig
hsa-miR-939-3p	-0.342840221	5.165675983	-0.992812565	0.322861005	0.460042291	-5.895438537	NoSig
hsa-miR-22-3p	-0.342698611	8.877240544	-3.215547493	0.001685641	0.012401836	-1.528533267	NoSig
hsa-miR-548ad-5p	0.342583258	2.284868222	0.90252388	0.368642781	0.504958858	-5.978627313	NoSig
hsa-miR-519e-5p	0.342104233	2.775762327	0.86750015	0.387453204	0.523969302	-6.008794218	NoSig
hsa-miR-345-3p	0.341771797	5.102422079	1.093799901	0.27630149	0.413673482	-5.793173489	NoSig
hsa-miR-1185-5p	0.341452008	3.809241299	1.076309274	0.284015062	0.422645204	-5.811580233	NoSig
hsa-miR-216b-5p	0.341361528	2.176469387	0.853939276	0.394892897	0.531324991	-6.020158221	NoSig
hsa-miR-2467-3p	0.341218701	3.819989583	1.166709167	0.245712939	0.383214073	-5.71331999	NoSig
hsa-miR-137-5p	-0.340989601	5.769137424	-0.897329386	0.371395697	0.507943857	-5.983175823	NoSig
hsa-miR-4515	0.340490283	6.165046426	0.935836164	0.351295363	0.488247244	-5.94884288	NoSig
hsa-miR-548ae-3p	0.339364202	3.503304048	0.823521907	0.411895637	0.546178138	-6.045004872	NoSig
hsa-miR-4699-3p	0.339214913	4.142793149	1.050852698	0.295503385	0.43386901	-5.837850568	NoSig
hsa-miR-488-5p	0.339182242	3.625885319	0.900379968	0.369777424	0.506251978	-5.980507746	NoSig
hsa-miR-548ar-3p	-0.33854284	1.673366968	-0.945159329	0.346535681	0.483911025	-5.940316682	NoSig
hsa-miR-215-3p	0.337687535	3.99052029	0.934830574	0.351811234	0.488579834	-5.949757538	NoSig
hsa-miR-18b-3p	0.337277385	3.259000938	1.038124025	0.301364361	0.438678311	-5.850754893	NoSig
hsa-miR-99a-5p	0.337247355	7.022291156	1.766024151	0.080013963	0.170833671	-4.868808556	NoSig
hsa-miR-543	0.336681107	4.431295592	0.824814207	0.411164434	0.545987298	-6.043967353	NoSig
hsa-miR-4436a	0.336630294	3.293095764	0.927193426	0.355744967	0.492113871	-5.956672478	NoSig
hsa-miR-454-3p	-0.336510321	8.283094567	-2.761394507	0.006689875	0.031210963	-2.760633703	NoSig
hsa-miR-10399-5p	-0.336424066	5.648067945	-0.88471839	0.378132701	0.514508429	-5.99411081	NoSig
hsa-miR-6739-3p	0.335604929	5.050718416	1.113426121	0.267819806	0.407405158	-5.7721735	NoSig
hsa-miR-4713-5p	0.335434479	5.191790118	1.077597158	0.283442103	0.422222224	-5.810234806	NoSig
hsa-miR-892c-3p	-0.335178327	4.54782532	-0.990935481	0.323772865	0.460600284	-5.897247361	NoSig
hsa-miR-106b-3p	-0.33513467	8.241235871	-3.056789185	0.002775427	0.016895879	-1.977338574	NoSig
hsa-miR-196b-5p	0.335010901	7.037028211	2.472877807	0.014847759	0.053291416	-3.45819667	NoSig
hsa-miR-507	0.33472442	3.281037939	0.868736807	0.38677909	0.523324127	-6.00774911	NoSig
hsa-miR-6724-5p	0.33419484	6.322756527	1.613187824	0.109412057	0.212115638	-5.115628682	NoSig
hsa-miR-3605-5p	0.333572412	5.15388991	1.005124206	0.316922277	0.454349077	-5.883491228	NoSig
hsa-miR-628-3p	-0.332989762	5.735607277	-1.43946416	0.152703372	0.27038677	-5.370218304	NoSig
hsa-miR-514b-5p	0.331940528	4.438829246	0.91986531	0.359545835	0.496337702	-5.963255084	NoSig
hsa-miR-4489	-0.33123168	6.181885851	-0.79916324	0.425823745	0.558512527	-6.064260349	NoSig
hsa-miR-4266	0.331077843	3.821403423	0.954216053	0.341952044	0.478546853	-5.931954493	NoSig
hsa-miR-452-5p	0.330739099	4.886464954	1.225103662	0.223009852	0.355395731	-5.645738717	NoSig
hsa-miR-135a-2-3p	0.330617532	3.850645028	0.922538722	0.358156235	0.494933902	-5.960859607	NoSig
hsa-miR-4794	0.330447588	3.910807175	1.022727609	0.30855783	0.446123896	-5.866157556	NoSig
hsa-miR-4701-3p	0.329981769	4.420700895	1.07864357	0.282977155	0.421766175	-5.809140478	NoSig
hsa-miR-548p	0.329320731	1.982923378	0.83795806	0.403771885	0.539445738	-6.033323553	NoSig
hsa-miR-3195	0.328792414	3.879577522	0.999898561	0.319434034	0.456875783	-5.888579903	NoSig
hsa-miR-103b	0.328572108	8.604904342	1.388816617	0.16754057	0.289894302	-5.439187319	NoSig
hsa-miR-6837-3p	0.328513133	7.460256174	1.122057768	0.264147523	0.403320003	-5.762821986	NoSig
hsa-miR-6502-3p	0.328484394	3.575625965	0.897835957	0.371126663	0.507837412	-5.982733388	NoSig
hsa-miR-651-3p	-0.328432334	4.834569261	-0.751528112	0.453851955	0.582277851	-6.100263097	NoSig
hsa-miR-4749-3p	0.32783123	3.682529821	0.917487197	0.360784823	0.497014777	-5.965380206	NoSig
hsa-miR-548i	0.327694685	2.471280766	0.918138084	0.360445444	0.497014777	-5.964799101	NoSig
hsa-miR-5591-3p	-0.327680721	4.835173693	-0.847882481	0.398243822	0.534313563	-6.02517671	NoSig
hsa-miR-6861-3p	-0.327451907	4.896633308	-0.890184827	0.375203128	0.511833338	-5.989389604	NoSig
hsa-miR-6885-5p	0.327071726	4.642180192	0.994575204	0.322006286	0.459317238	-5.893736932	NoSig
hsa-miR-5089-5p	0.326843854	4.486919079	0.840023243	0.402617726	0.538174474	-6.031636073	NoSig
hsa-miR-432-3p	0.325971995	4.838799541	1.02315769	0.30835534	0.446073956	-5.865730367	NoSig
hsa-miR-10399-3p	0.325939826	7.301861808	1.038870035	0.301018709	0.43856593	-5.850002844	NoSig
hsa-miR-548an	0.325931661	3.286310326	0.890374905	0.375101518	0.511833338	-5.989224923	NoSig
hsa-miR-3169	0.325801174	3.688852159	0.932566416	0.352974534	0.489812101	-5.951813411	NoSig
hsa-miR-599	0.325397395	5.486600452	0.832608109	0.406771104	0.542137984	-6.037675966	NoSig
hsa-miR-329-3p	0.325111668	3.911198995	1.050047979	0.295871616	0.433923254	-5.83867096	NoSig
hsa-miR-6821-3p	0.324849503	5.741948323	1.05084278	0.295507921	0.43386901	-5.837860683	NoSig
hsa-miR-629-3p	-0.324391475	6.705189499	-0.799710064	0.425508051	0.558512527	-6.063834356	NoSig
hsa-miR-101-2-5p	0.323940573	3.533141167	0.817073464	0.415555922	0.5491127	-6.050157961	NoSig
hsa-miR-5100	0.323787107	6.464734193	0.962850496	0.337618877	0.475943727	-5.923909135	NoSig
hsa-miR-6074	-0.323373512	5.412964505	-0.735528531	0.463497404	0.591486936	-6.111864366	NoSig
hsa-miR-5007-3p	0.323233409	6.071834124	0.820864729	0.41340156	0.547530634	-6.047133129	NoSig
hsa-miR-1265	0.322727189	5.777946803	1.018483149	0.310560977	0.448288019	-5.870364014	NoSig
hsa-miR-5194	0.322678114	5.710049377	1.087350528	0.27912873	0.416794439	-5.799994485	NoSig
hsa-miR-4438	0.322606084	5.074815068	1.075740092	0.284268535	0.422645204	-5.812174345	NoSig
hsa-miR-2861	0.322550346	5.204247277	1.050098896	0.295848308	0.433923254	-5.838619069	NoSig
hsa-miR-378b	0.322492398	4.125709933	0.996032432	0.321300794	0.458557179	-5.892327924	NoSig
hsa-miR-532-5p	0.322466964	7.455044382	2.713725877	0.007664479	0.034095822	-2.880560371	NoSig
hsa-miR-3674	0.322369112	5.397340331	0.783453538	0.434952298	0.566846566	-6.076375619	NoSig
hsa-miR-152-3p	-0.322290058	6.718331822	-2.108713877	0.037113837	0.098181626	-4.239240597	NoSig
hsa-miR-4734	0.32220143	5.332904879	1.061017513	0.29087883	0.429207874	-5.827434738	NoSig
hsa-miR-21-5p	-0.321320354	13.00598444	-2.654698248	0.00904916	0.038271608	-3.026521214	NoSig
hsa-miR-6508-3p	0.32115791	4.590850605	0.844621693	0.40005502	0.535827601	-6.027863902	NoSig
hsa-miR-3677-5p	0.321080846	5.585161077	1.013714203	0.312822001	0.45081673	-5.87506977	NoSig
hsa-miR-211-3p	0.320830923	4.988042967	0.825333546	0.410870805	0.545909383	-6.04354995	NoSig
hsa-miR-4665-5p	0.319557167	6.934466583	0.98836732	0.325023192	0.461611115	-5.899716683	NoSig
hsa-miR-3609	0.318868354	7.177356515	0.800813721	0.424871306	0.558090103	-6.062973697	NoSig
hsa-miR-6767-3p	0.318764286	5.30330089	1.177731526	0.241306383	0.376784099	-5.700810002	NoSig
hsa-miR-938	-0.316740289	4.416580251	-0.751170189	0.45406647	0.582277851	-6.100525329	NoSig
hsa-miR-1206	0.316456515	3.776843844	1.003610688	0.31764841	0.455056191	-5.884967755	NoSig
hsa-miR-483-3p	0.316355958	6.129761765	1.404887073	0.162718368	0.284142003	-5.417561764	NoSig
hsa-miR-6128	0.316144644	5.115844928	0.854559903	0.394550512	0.531133381	-6.019641995	NoSig
hsa-miR-5009-5p	0.315423074	6.068542351	1.110912017	0.268896069	0.408584763	-5.774883991	NoSig
hsa-miR-7151-3p	0.313182953	4.544096298	1.195176722	0.234447773	0.368022036	-5.680775785	NoSig
hsa-miR-371a-3p	0.312606058	4.155344376	0.977521203	0.330338752	0.467557513	-5.91007589	NoSig
hsa-miR-1270	0.312444541	7.496190855	1.010130993	0.314528059	0.452048985	-5.878591233	NoSig
hsa-miR-6832-3p	0.311853331	6.234955249	1.131126058	0.260327515	0.39967045	-5.752921346	NoSig
hsa-miR-12128	0.310614413	5.761282746	1.025743229	0.307139897	0.444726626	-5.863158501	NoSig
hsa-miR-3909	-0.310460316	4.756416027	-0.706881506	0.481053048	0.606972397	-6.132018404	NoSig
hsa-miR-3934-3p	0.310037287	4.448381264	0.977348724	0.33042374	0.467557513	-5.910239717	NoSig
hsa-miR-6852-5p	0.309738479	4.488484023	1.136443803	0.258105515	0.39740768	-5.747079262	NoSig
hsa-miR-5010-5p	0.309528959	6.133500836	1.067649731	0.287888175	0.426453425	-5.820585755	NoSig
hsa-miR-3680-3p	0.309528417	4.815154391	0.936740346	0.350831929	0.487858431	-5.948019634	NoSig
hsa-miR-548ba	0.309326653	4.549107717	0.866797746	0.387836415	0.52422062	-6.009387172	NoSig
hsa-miR-548z	0.309212153	3.844632194	0.95449726	0.341810356	0.478546853	-5.931693594	NoSig
hsa-miR-3926	0.308389077	2.706057799	0.874349146	0.383728864	0.520788892	-6.002987615	NoSig
hsa-miR-3141	0.307890605	5.974243593	1.209893846	0.228771404	0.362323703	-5.663651173	NoSig
hsa-miR-548ay-3p	0.307193274	6.057338089	0.974427208	0.331865475	0.469097765	-5.913010384	NoSig
hsa-miR-6718-5p	0.306897317	5.025534731	1.051017047	0.295428219	0.43386901	-5.837682943	NoSig
hsa-miR-365a-5p	-0.306205055	6.781776422	-0.809089357	0.420114747	0.55375919	-6.056482758	NoSig
hsa-miR-382-5p	-0.306077899	6.69441862	-1.658414891	0.099926619	0.198768077	-5.044803458	NoSig
hsa-miR-569	0.304876437	4.274461234	0.910502191	0.36443965	0.500378073	-5.971590784	NoSig
hsa-miR-6738-3p	0.304765188	5.258627376	0.86982839	0.386184659	0.522786164	-6.006825383	NoSig
hsa-miR-548a-5p	0.304669345	4.262443426	0.775757477	0.43946575	0.571047471	-6.082223966	NoSig
hsa-miR-520c-3p	0.303593898	1.973150824	0.8403204	0.402451821	0.538174474	-6.031392926	NoSig
hsa-miR-615-3p	0.303495581	4.748491842	0.999244863	0.319749166	0.45707954	-5.889214633	NoSig
hsa-miR-376c-5p	0.303150547	3.262747383	0.731120672	0.466174898	0.592988759	-6.115017056	NoSig
hsa-miR-125b-1-3p	0.302740513	5.311467998	1.087609884	0.279014652	0.416794439	-5.799720946	NoSig
hsa-miR-548au-5p	-0.302519628	1.818683414	-0.893891836	0.373224573	0.510182433	-5.98617165	NoSig
hsa-miR-4738-5p	0.302226259	5.41558595	1.020377429	0.309665911	0.447239076	-5.868488816	NoSig
hsa-miR-9901	0.302159678	6.567262441	1.010572753	0.314317391	0.451990791	-5.878157747	NoSig
hsa-miR-331-5p	0.30193317	5.675654699	1.031315765	0.30453123	0.441986309	-5.857593771	NoSig
hsa-miR-6872-5p	0.30192869	3.596864242	0.92185694	0.35851029	0.495165538	-5.961471159	NoSig
hsa-miR-1245b-3p	0.301649527	4.963683223	0.946862486	0.345670696	0.482957059	-5.938750128	NoSig
hsa-miR-518c-3p	0.301396166	3.301892037	0.934652635	0.351902569	0.488579834	-5.949919286	NoSig
hsa-miR-450b-3p	0.300584154	5.470801329	1.134785999	0.258796789	0.397780249	-5.748903402	NoSig
hsa-miR-449c-3p	0.300494305	4.188035269	0.856190025	0.393652082	0.530192662	-6.018284327	NoSig
hsa-miR-4796-5p	0.300472239	5.149937603	0.781470748	0.436112531	0.567901615	-6.077887831	NoSig
hsa-miR-7161-5p	0.300428596	5.73101464	0.817173349	0.415499077	0.5491127	-6.050078446	NoSig
hsa-miR-4520-2-3p	0.299298767	4.410853647	0.824502765	0.411340581	0.545987298	-6.04421754	NoSig
hsa-miR-3135a	0.299234787	4.157827005	0.817361757	0.415391865	0.5491127	-6.049928434	NoSig
hsa-miR-99b-5p	-0.298970212	8.685322064	-1.902371007	0.059594003	0.138965471	-4.630818654	NoSig
hsa-miR-503-5p	0.298844658	6.357412654	1.864467134	0.064775578	0.147357134	-4.698650049	NoSig
hsa-miR-3680-5p	0.298367145	4.09085196	0.954228162	0.341945942	0.478546853	-5.93194326	NoSig
hsa-miR-212-5p	-0.298291986	7.079422857	-0.81410587	0.417246915	0.551073001	-6.052515978	NoSig
hsa-miR-4710	0.29762905	3.250221536	0.829427304	0.408560649	0.543383617	-6.040250633	NoSig
hsa-miR-146a-3p	0.297627211	4.762736325	0.911143652	0.364103039	0.5002885	-5.971022392	NoSig
hsa-miR-373-3p	0.29730666	6.461254641	0.763963252	0.446435211	0.57671786	-6.091075707	NoSig
hsa-miR-18a-3p	0.2971002	4.979232103	1.258965202	0.21056228	0.342051019	-5.605078147	NoSig
hsa-miR-3138	0.297077822	7.04054986	0.962024558	0.338031819	0.475943727	-5.924681807	NoSig
hsa-miR-185-5p	-0.296903538	9.965311	-2.357702927	0.020057256	0.065204493	-3.717419868	NoSig
hsa-miR-873-3p	0.296888035	5.1083104	0.975914639	0.331130931	0.468308707	-5.911600774	NoSig
hsa-miR-4430	0.296672826	2.781930443	0.807827063	0.420838216	0.554073272	-6.057477093	NoSig
hsa-miR-302a-3p	0.296210974	3.972498889	0.675017581	0.501003446	0.62501886	-6.153503262	NoSig
hsa-miR-153-3p	0.296132611	3.355470352	0.755617593	0.451405111	0.581441307	-6.097258158	NoSig
hsa-miR-4642	-0.295946661	5.527290105	-0.778575124	0.437810153	0.569174628	-6.080089424	NoSig
hsa-let-7f-5p	-0.295769696	14.98058921	-2.571783902	0.011376672	0.044568495	-3.226753179	NoSig
hsa-miR-4327	0.295616735	2.978458125	0.779334541	0.437364556	0.56887378	-6.079512808	NoSig
hsa-miR-539-5p	0.295597865	2.652518998	0.784159995	0.434539349	0.566846566	-6.07583591	NoSig
hsa-miR-12133	-0.295492539	2.02156131	-0.758287692	0.449811608	0.580232943	-6.095287466	NoSig
hsa-miR-1233-3p	0.294832553	4.969674808	1.133506756	0.259331097	0.398370962	-5.750309218	NoSig
hsa-miR-548b-3p	-0.294802145	5.855956643	-0.718481944	0.473900146	0.60022832	-6.123952721	NoSig
hsa-miR-4670-5p	0.294620437	2.567463787	0.72335289	0.470914435	0.597872246	-6.120527213	NoSig
hsa-miR-4776-5p	0.29456319	3.159639705	0.771590971	0.441920571	0.572556604	-6.08536632	NoSig
hsa-miR-3920	0.294360637	5.363581083	0.937319833	0.350535122	0.48770104	-5.947491606	NoSig
hsa-miR-6878-5p	0.294064093	4.530736046	0.93926694	0.349539018	0.486570038	-5.945715052	NoSig
hsa-miR-130b-5p	0.293889625	6.972920607	1.051782829	0.295078154	0.43386901	-5.836901555	NoSig
hsa-miR-183-5p	0.293401609	8.531068098	2.110432151	0.036962621	0.097976767	-4.235822888	NoSig
hsa-miR-6886-5p	0.293279021	4.668405159	0.82954614	0.408493706	0.543383617	-6.040154618	NoSig
hsa-miR-6866-3p	0.292782491	4.83716348	1.008011954	0.315539898	0.453107376	-5.880667993	NoSig
hsa-miR-509-5p	0.292401749	6.366976105	1.057698033	0.292383599	0.430710393	-5.830847	NoSig
hsa-miR-4684-5p	0.29217461	3.765118527	0.871903113	0.38505641	0.52232371	-6.005066543	NoSig
hsa-miR-4424	0.292090614	3.113872208	0.787137131	0.432801635	0.565709223	-6.073556195	NoSig
hsa-miR-4767	0.291936946	5.840277931	1.038885628	0.301011487	0.43856593	-5.849987119	NoSig
hsa-miR-3910	0.291706275	6.629203256	0.709583193	0.47938187	0.605727044	-6.130151567	NoSig
hsa-miR-4472	0.291417078	4.381543294	0.806095129	0.421832059	0.55464651	-6.058838877	NoSig
hsa-miR-1248	-0.29138277	4.744665987	-0.697429724	0.486924828	0.61234486	-6.138493932	NoSig
hsa-miR-10522-5p	0.290271749	3.501865437	0.770953821	0.442296667	0.57276448	-6.085845379	NoSig
hsa-miR-4526	0.290103837	5.635231179	1.181579173	0.239781507	0.375064594	-5.69641603	NoSig
hsa-miR-6869-5p	0.28990364	5.777229202	1.033221258	0.303642641	0.440937591	-5.855684158	NoSig
hsa-miR-6516-5p	0.289190852	8.66483363	0.806620617	0.421530369	0.554524349	-6.058426002	NoSig
hsa-miR-3622a-3p	0.288829246	4.024468179	0.870402984	0.385871986	0.522629268	-6.006338686	NoSig
hsa-miR-5590-3p	0.288559015	2.962588338	0.684540662	0.494994777	0.619852017	-6.147185088	NoSig
hsa-miR-208a-5p	-0.287865664	5.398644089	-0.799352364	0.425714543	0.558512527	-6.064113048	NoSig
hsa-miR-548ah-3p	0.287572952	1.083924167	0.892858998	0.373775175	0.51063079	-5.987069553	NoSig
hsa-miR-379-3p	0.286565348	4.821597565	0.8215901	0.412990137	0.54735619	-6.04655282	NoSig
hsa-miR-6779-3p	-0.286189059	5.843199687	-0.85026394	0.396924213	0.533223125	-6.023207708	NoSig
hsa-miR-597-5p	-0.285155411	5.841458197	-0.810833849	0.419116131	0.552991775	-6.055106059	NoSig
hsa-miR-7704	0.284933635	5.534436221	1.125661189	0.262624923	0.401341655	-5.758897149	NoSig
hsa-miR-378a-3p	0.284661659	6.303598624	1.85755545	0.065759904	0.148951477	-4.71088063	NoSig
hsa-miR-126-5p	-0.284312664	12.87578654	-2.003732499	0.04742154	0.118375574	-4.44315313	NoSig
hsa-miR-4731-5p	-0.284183797	3.351912614	-0.669844295	0.504283912	0.628065132	-6.156898721	NoSig
hsa-miR-204-3p	-0.284174557	5.027259316	-0.665385358	0.50712058	0.629987026	-6.159804525	NoSig
hsa-miR-4757-3p	0.283658291	4.948625429	0.929254693	0.354680494	0.491152967	-5.954811639	NoSig
hsa-miR-4777-3p	-0.283462088	3.28937262	-0.754550923	0.452042598	0.581980194	-6.0980435	NoSig
hsa-miR-5707	0.283352571	5.065946886	0.755663734	0.451377546	0.581441307	-6.097224161	NoSig
hsa-miR-4298	0.283328805	5.327670406	0.892555471	0.373937081	0.51063079	-5.987333233	NoSig
hsa-miR-4715-5p	-0.282998955	3.857364061	-0.747262298	0.456412359	0.584207819	-6.103380399	NoSig
hsa-miR-6736-5p	-0.282914647	4.980046906	-0.719732104	0.47313284	0.600115006	-6.12307573	NoSig
hsa-miR-9718	0.2821628	5.525487897	1.057698172	0.292383536	0.430710393	-5.830846858	NoSig
hsa-miR-3158-3p	0.281036212	5.949496498	1.067804629	0.287818579	0.426453425	-5.820425295	NoSig
hsa-miR-6832-5p	0.280577779	6.063309078	0.930102759	0.35424313	0.490929879	-5.954044853	NoSig
hsa-miR-144-3p	-0.280113866	8.512642226	-1.978181002	0.050271026	0.122946451	-4.491317829	NoSig
hsa-miR-3162-5p	0.279810554	6.247916253	0.870712884	0.385703415	0.522629268	-6.006076061	NoSig
hsa-miR-6791-3p	0.279018848	4.649140187	0.880530911	0.380386479	0.517045286	-5.997708014	NoSig
hsa-miR-1296-5p	0.278527295	5.50285476	1.030817965	0.304763656	0.442082071	-5.858092076	NoSig
hsa-miR-301a-5p	0.278023282	3.856694857	0.847743161	0.398321105	0.534313563	-6.025291732	NoSig
hsa-miR-1245a	0.277614141	2.890229745	0.733381989	0.464800206	0.591816529	-6.11340201	NoSig
hsa-miR-4771	0.277273395	9.394595944	0.795230707	0.428098163	0.560665049	-6.067315424	NoSig
hsa-miR-6852-3p	0.277198865	4.684096725	0.753060731	0.452934062	0.582277851	-6.099138824	NoSig
hsa-miR-1271-5p	-0.276592516	3.719653848	-0.771891936	0.441742983	0.572556604	-6.085139895	NoSig
hsa-miR-4480	-0.276530352	5.373207246	-0.751942539	0.453603648	0.582277851	-6.099959312	NoSig
hsa-miR-589-3p	0.27647103	4.409028464	0.942075856	0.348105239	0.485592182	-5.943145782	NoSig
hsa-let-7i-5p	-0.276162688	14.21236989	-2.776537733	0.006404749	0.030268705	-2.722153884	NoSig
hsa-miR-1250-3p	0.276115236	5.061032186	1.076033494	0.284137855	0.422645204	-5.81186813	NoSig
hsa-miR-505-3p	-0.27599161	5.724611588	-0.85969477	0.39172472	0.528147732	-6.015356706	NoSig
hsa-miR-372-5p	0.275745668	4.322545895	0.885833586	0.377533889	0.513956949	-5.993149975	NoSig
hsa-miR-4531	0.275718669	3.55670106	0.826974311	0.40994396	0.544950529	-6.042229532	NoSig
hsa-miR-6828-3p	0.27535949	2.908600035	0.676585984	0.500011163	0.62466117	-6.15246873	NoSig
hsa-miR-4263	0.274284997	3.071822135	0.691557016	0.490592825	0.615633954	-6.142473863	NoSig
hsa-miR-6751-3p	0.273922835	6.431269565	0.807581814	0.420978864	0.554073272	-6.057670103	NoSig
hsa-miR-7160-3p	0.273607095	3.918707235	0.734565808	0.464081455	0.591742845	-6.11255455	NoSig
hsa-miR-3183	0.273599	5.695717259	0.842831225	0.40105166	0.536621265	-6.029335064	NoSig
hsa-miR-30e-3p	-0.272943393	7.292513348	-1.79699802	0.074929455	0.16312511	-4.816209408	NoSig
hsa-miR-5701	0.272287472	4.665614286	0.767082842	0.444585604	0.574887714	-6.088747462	NoSig
hsa-miR-526b-5p	0.27195392	3.863815049	0.765851361	0.445315221	0.575550961	-6.089667676	NoSig
hsa-miR-363-3p	-0.27115958	8.588524348	-2.212600092	0.028876774	0.082606724	-4.028000677	NoSig
hsa-miR-548ay-5p	0.270503373	2.929322935	0.772254399	0.441529162	0.572556604	-6.084867088	NoSig
hsa-miR-942-5p	0.269379685	6.644040428	2.205029097	0.029418051	0.083544284	-4.043710718	NoSig
hsa-miR-519a-3p	-0.269241875	1.342941087	-0.752591915	0.453214725	0.582277851	-6.09948297	NoSig
hsa-miR-506-5p	0.269197129	3.831571528	0.889337325	0.375656389	0.511952178	-5.990123446	NoSig
hsa-miR-4259	0.26914	7.883027716	0.850587648	0.396745048	0.533223125	-6.022939644	NoSig
hsa-miR-6082	0.268962946	8.30546168	0.773241724	0.440947031	0.572382629	-6.084123335	NoSig
hsa-miR-4638-3p	-0.268554547	6.221745564	-0.669675466	0.504391162	0.628065132	-6.157009095	NoSig
hsa-miR-6860	0.268422793	5.411735809	0.912502586	0.363390578	0.499568	-5.969816952	NoSig
hsa-miR-222-3p	-0.26831824	7.560236358	-1.399043826	0.164459312	0.286053657	-5.425452662	NoSig
hsa-miR-25-5p	0.268304904	5.816949967	1.099484601	0.273825916	0.411943739	-5.787128483	NoSig
hsa-miR-4728-3p	0.268171159	6.69986034	0.953714932	0.342204632	0.478546853	-5.932419236	NoSig
hsa-miR-4314	0.266964039	3.381880198	0.781339331	0.436189493	0.567901615	-6.077987925	NoSig
[truncated: 657 more rows]
