# Supplementary material for: Integrated transcriptome profiling of plasma exosomes reveals molecular stratification of exocrine and endocrine disorders and S100A8-mediated cell interactions in chronic pancreatitis
Source: Cell Discov. 2025 Nov 18;11:91. doi: 10.1038/s41421-025-00832-x (PMC12623818; doi:10.1038/s41421-025-00832-x)
Supplement: Supplementary file 8 — Table S2 [file 41421_2025_832_MOESM8_ESM.txt]

Gene	logFC	AveExpr	t	P.Value	adj.P.Val	B	Category
PEDS1-UBE2V1	2.444370209	3.609178233	2.620111246	0.010012781	0.137680196	-2.899522923	NoSig
NCL	2.269334207	5.048201221	3.711774039	0.000322681	0.022027992	0.116950882	Up
CCR5	2.226492915	4.626537498	2.80972231	0.00585598	0.108125827	-2.438643861	NoSig
OPTN	1.816131559	3.85405418	3.082443745	0.002586546	0.070275044	-1.727605883	NoSig
EHBP1L1	1.771285392	6.659059885	4.34501173	3.08E-05	0.005871664	2.232818266	Up
RUFY1	1.749606583	4.594001538	3.39635481	0.000946758	0.040689796	-0.841824883	Up
H2BC9	1.556680541	4.358091593	2.002721916	0.047630042	0.29803618	-4.199539746	NoSig
IGF2	1.494188528	6.904466859	4.18859873	5.63E-05	0.007685572	1.687820396	Up
RPL36A-HNRNPH2	1.46074419	5.477814837	1.385171337	0.168760913	0.541410557	-5.17415189	NoSig
SLC9A3R2	1.429581894	8.800221243	3.56293657	0.000540597	0.030001215	-0.343791287	Up
KIT	1.422692591	1.314891881	3.007289738	0.003256956	0.082343029	-1.929099458	NoSig
MAP4	1.382726422	4.292299848	3.603583902	0.000470207	0.027810394	-0.219419014	Up
HLA-DPA1	1.314503531	4.469127582	2.362754034	0.019869666	0.192919577	-3.479511403	NoSig
CORO1B	1.224402899	2.77597124	1.914356106	0.058133734	0.327689898	-4.359494218	NoSig
PITPNM3	1.186356052	3.340744279	2.265125595	0.025434054	0.219105403	-3.685448839	NoSig
RPS6	1.181152214	11.72439493	4.499687212	1.68E-05	0.004269943	2.785319707	Up
POM121	1.141397402	3.148958593	2.745221358	0.007049037	0.116456477	-2.59855962	NoSig
CEBPB	1.135688491	7.542458764	2.035460572	0.044172039	0.288226763	-4.138578916	NoSig
MKNK2	1.121416	4.860647053	2.418197461	0.01721463	0.178726317	-3.359079359	NoSig
SLC4A1	1.116368647	8.498624239	3.879798189	0.00017719	0.015357826	0.654381115	Up
RGS19	1.11595151	7.454140339	2.579970064	0.011178799	0.144565387	-2.993478141	NoSig
CAVIN1	1.08768818	8.463446676	2.224222275	0.028144957	0.230506369	-3.769387419	NoSig
DDX6	1.085184131	6.465782062	3.569257419	0.000529034	0.029465464	-0.324523344	Up
RAB11FIP4	1.083692768	3.066016295	2.201729867	0.029740647	0.237494151	-3.814950964	NoSig
PEAK1	1.079647902	3.201921986	2.688375787	0.00827955	0.124788345	-2.736824032	NoSig
CAMK1D	1.065331763	4.953531776	2.102398702	0.037765733	0.267523947	-4.011097701	NoSig
S100A9	1.062181756	12.84069702	4.798327492	4.99E-06	0.001924493	3.888304105	Up
RPL26	1.06052616	9.384789788	1.953765752	0.053229866	0.312254892	-4.288986655	NoSig
TNIP1	1.035609048	6.007618842	3.735613217	0.000296693	0.021260603	0.192098127	Up
HMGA1	1.019361667	6.29232567	2.70607406	0.007877016	0.122014656	-2.69404661	NoSig
RPLP0	1.01837621	9.098596248	3.985626052	0.000120386	0.012721327	1.002010355	Up
H2AC15	1.008299571	1.029192957	1.713165041	0.089457168	0.401053825	-4.698419054	NoSig
PRDM2	1.003081677	4.606002921	2.520736472	0.013123152	0.157682237	-3.129781708	NoSig
AHNAK	0.974981994	5.501514558	1.305819307	0.194297676	0.581597703	-5.274683967	NoSig
WNK1	0.967626829	5.083234109	2.868199848	0.004936911	0.099825253	-2.290902485	NoSig
RASSF3	0.965451734	9.144950578	4.255269012	4.36E-05	0.006961404	1.918403515	NoSig
TTC3	0.943901692	3.393400154	2.657946797	0.009015446	0.130075631	-2.809799397	NoSig
RAP2B	0.943173699	6.283563258	2.08369165	0.039469995	0.273536253	-4.047107371	NoSig
C1orf115	0.933365635	9.745594874	2.383264425	0.01884795	0.187362224	-3.435251773	NoSig
NES	0.925166501	6.671559038	1.744470639	0.083828439	0.388693978	-4.648008505	NoSig
FRAT2	0.918775189	6.00810335	1.404831834	0.1628469	0.533262712	-5.148359373	NoSig
FAM107A	0.902465978	5.98209871	1.873873502	0.063561786	0.342418852	-4.430524524	NoSig
S100A8	0.902352959	9.700857862	1.74093207	0.084449737	0.390203816	-4.653749798	NoSig
EIF4EBP2	0.896526349	7.620758324	1.866750417	0.064559484	0.344769361	-4.442875693	NoSig
ARHGAP30	0.89280499	6.901659855	2.963819644	0.003714614	0.087628532	-2.043734208	NoSig
INPP1	0.889175924	1.229613678	1.838681429	0.068619337	0.355655474	-4.491117196	NoSig
MAP4K4	0.886185536	5.11201312	3.019843531	0.003134823	0.08047263	-1.895732238	NoSig
CHD3	0.883219081	4.599349698	2.036851277	0.044030028	0.288035344	-4.135969113	NoSig
DUS2	0.864212615	1.740251159	1.756900526	0.081675678	0.384761025	-4.627753927	NoSig
BAG1	0.857693511	5.93857768	2.182901736	0.031136435	0.242490112	-3.852766695	NoSig
PSMC5	0.847556425	2.266475868	1.528643927	0.129180464	0.478280827	-4.977907833	NoSig
PNRC1	0.84102535	10.35748795	4.735631858	6.46E-06	0.002317879	3.652920038	NoSig
PRKCB	0.838652221	7.095212369	1.953008499	0.053320685	0.312312656	-4.290354057	NoSig
ADD1	0.832525035	4.363020702	2.002650044	0.04763788	0.29803618	-4.199672568	NoSig
ANXA2	0.831795935	5.910319871	3.892768303	0.000169055	0.015163805	0.696611384	NoSig
FNDC3B	0.81301798	5.171904935	2.514889217	0.013330648	0.159677976	-3.143084917	NoSig
RAI14	0.805286553	3.282176347	1.635492661	0.104761505	0.432386435	-4.819755772	NoSig
CENPB	0.803487646	7.158173649	1.758952885	0.081324635	0.383693111	-4.624396543	NoSig
HBB	0.791089728	12.95396871	3.84141069	0.000203513	0.016670525	0.530012496	NoSig
G0S2	0.790969627	1.572837738	1.158583714	0.249097592	0.644703514	-5.445969417	NoSig
PTP4A2	0.776305636	6.863141569	2.119162204	0.036292813	0.26287583	-3.978577782	NoSig
SPTBN1	0.770478804	8.067977171	3.681812622	0.000358412	0.023580501	0.023029291	NoSig
TPRN	0.758792756	0.625733466	1.990877169	0.048936725	0.301998318	-4.221369504	NoSig
RB1	0.756345291	4.819215139	1.663731459	0.09897002	0.418715747	-4.776260107	NoSig
PTPN6	0.751586793	6.346470713	1.859037287	0.065654564	0.347693163	-4.456200306	NoSig
SLA	0.749508064	5.67206978	2.222349756	0.028274887	0.230816853	-3.773196738	NoSig
IFITM3	0.744484969	6.562657018	2.190899276	0.030536738	0.24061248	-3.836740108	NoSig
HBA2	0.743270162	13.1848763	3.419771145	0.000876017	0.039061228	-0.772963628	NoSig
FANCE	0.743119034	0.986855674	1.55508446	0.122755579	0.465553852	-4.939721338	NoSig
NR1H2	0.741668876	3.413255322	1.549495634	0.124092112	0.468320231	-4.947845123	NoSig
WASHC1	0.736558088	2.165120509	1.319462272	0.189713503	0.574753758	-5.257807688	NoSig
FZD4	0.730016537	1.227089358	1.608252338	0.110603622	0.442873783	-4.861042414	NoSig
MAN1A1	0.729594669	6.305819965	1.428920232	0.155818472	0.523626093	-5.116280662	NoSig
H2BC12	0.727410371	11.39019155	1.635331164	0.104795394	0.432394679	-4.820002487	NoSig
DHRS4L2	0.724753243	1.888973577	1.420505545	0.158246684	0.526397119	-5.12754624	NoSig
TK1	0.720353125	0.885325512	1.457905208	0.147673332	0.510945091	-5.076985825	NoSig
PCBP1	0.720207696	10.57491574	2.430786068	0.016657632	0.175782458	-3.331386303	NoSig
TUBB2A	0.716030919	1.157360116	1.580754492	0.116762561	0.455133927	-4.902049291	NoSig
NFATC3	0.715386522	5.028669726	3.358206279	0.001073599	0.043359904	-0.953195362	NoSig
GOLGA8O	0.708054961	3.173295696	1.380740722	0.170115954	0.543497397	-5.179915994	NoSig
PTBP3	0.701749348	4.812935444	1.283313011	0.202039261	0.591453706	-5.302152777	NoSig
TFRC	0.701138432	4.937449788	1.56327061	0.120818514	0.462160052	-4.927771713	NoSig
ZC3H14	0.700570076	2.320059097	1.794084359	0.075505689	0.370536523	-4.566353496	NoSig
HNRNPA1L2	0.699859776	4.65833068	1.4727923	0.143620077	0.50338894	-5.056508778	NoSig
FAM98B	0.698377963	2.741375921	1.051794165	0.2951647	0.689969848	-5.557707335	NoSig
AK2	0.698142865	3.665023801	1.916710942	0.057830382	0.326457055	-4.355318824	NoSig
WAC	0.696355953	4.234839251	2.425935841	0.016870309	0.176677043	-3.342071312	NoSig
GATAD2A	0.696147472	3.9963486	1.388854771	0.167640649	0.539776388	-5.16934629	NoSig
U2SURP	0.693185568	3.732076821	1.680056242	0.095741889	0.411794218	-4.750793032	NoSig
FTL	0.692336913	15.00864467	5.228044699	8.07E-07	0.000541009	5.552847001	NoSig
BSG	0.690316016	6.363186801	2.495001894	0.014058541	0.163372511	-3.188125695	NoSig
TRIM6-TRIM34	0.686998843	3.202573362	0.977664776	0.330353392	0.719844039	-5.629051441	NoSig
UBALD2	0.686173926	7.403539461	1.013867241	0.312837813	0.705210663	-5.594847865	NoSig
RHNO1	0.685808593	1.933787169	1.361729987	0.176024042	0.552397597	-5.204446123	NoSig
GALNT18	0.683990718	0.560740199	1.714625061	0.089187966	0.401046909	-4.696087214	NoSig
HCK	0.678646143	5.506602874	1.209865865	0.2288853	0.623489287	-5.388569254	NoSig
APIP	0.678592854	2.335085835	1.197856999	0.233508982	0.628502544	-5.402227798	NoSig
PALM2AKAP2	0.6782812	4.759186329	1.903420638	0.059560066	0.332673173	-4.378821267	NoSig
PSMG1	0.673440661	1.394869654	1.281430451	0.202696998	0.591820253	-5.304429453	NoSig
HELLS	0.670799489	1.230604686	1.708132192	0.090390222	0.402116592	-4.70644276	NoSig
COTL1	0.6702189	9.944161221	3.440877125	0.000816539	0.037717271	-0.710572437	NoSig
NME1-NME2	0.667776315	0.624868715	1.721110204	0.088000204	0.399266803	-4.685706892	NoSig
MYO18A	0.666831577	4.209866605	1.851739344	0.066704944	0.351512607	-4.468760081	NoSig
SIPA1	0.663161796	4.867983812	1.251955136	0.213202153	0.606131852	-5.339652644	NoSig
FIBP	0.662594135	2.139506684	1.203268699	0.231417115	0.625381546	-5.396089094	NoSig
PLEKHO1	0.662193457	5.496110074	1.24124513	0.217116278	0.610257108	-5.352254085	NoSig
FUS	0.658816283	5.191701643	1.850307665	0.06691264	0.351970067	-4.471218572	NoSig
PIK3AP1	0.658507662	6.546078201	1.33891454	0.183317704	0.565080026	-5.233451876	NoSig
TUBA1B	0.657771076	8.870037685	2.816099794	0.005748649	0.107113714	-2.422658395	NoSig
LITAF	0.656800824	6.641729541	2.875951139	0.00482555	0.098667191	-2.271123514	NoSig
RPL37	0.656727179	8.552991394	2.140498768	0.034490062	0.25730787	-3.936843492	NoSig
JUND	0.656506411	8.081655226	1.4464157	0.150861681	0.514932303	-5.092652868	NoSig
PSMF1	0.65571984	5.006053381	1.823648076	0.070879793	0.360783059	-4.516672698	NoSig
GNAI2	0.655281922	7.826218998	3.297541863	0.001308561	0.048067804	-1.128204176	NoSig
TAB3	0.654481398	1.044498327	1.664138333	0.098888506	0.418675047	-4.77562824	NoSig
MGRN1	0.649265991	2.599695441	1.42802809	0.15607455	0.523771597	-5.117478096	NoSig
LCP1	0.648191119	9.654587955	2.671564482	0.008679091	0.128131973	-2.777230894	NoSig
RNF10	0.644590489	5.794025291	1.886838748	0.061778933	0.338457804	-4.407930313	NoSig
EARS2	0.644238092	1.156016509	1.496887762	0.137243615	0.491160865	-5.02294272	NoSig
ARF6	0.641336738	8.422708937	1.433748738	0.154438115	0.521600535	-5.109787351	NoSig
HSPA1L	0.640933165	0.655080364	1.480805148	0.141474533	0.499238127	-5.045404516	NoSig
SRSF9	0.63980805	5.640655009	1.427880327	0.156116995	0.523771597	-5.117676354	NoSig
RAC1	0.63946683	8.076111051	1.742295823	0.084209845	0.389642557	-4.651538426	NoSig
AKNA	0.638239481	6.483132843	2.121217793	0.03611566	0.262455208	-3.974573763	NoSig
AQP9	0.634384911	2.606259968	1.059242595	0.291775104	0.68755729	-5.550256389	NoSig
SNX8	0.633955666	3.503571045	1.125046971	0.262981463	0.659077	-5.482196181	NoSig
GNA12	0.63097228	3.680342655	1.378253726	0.170880179	0.544354717	-5.183143699	NoSig
RPL28	0.625402876	9.663210521	4.558190889	1.33E-05	0.003530505	2.997702732	NoSig
FCGR3B	0.622364714	4.423906088	1.185539687	0.23832075	0.633311217	-5.416099373	NoSig
IL4R	0.620367573	1.409868293	1.382361116	0.169619424	0.542697733	-5.177809974	NoSig
SRSF1	0.618854072	5.996105163	1.674216846	0.096886641	0.41417764	-4.759929734	NoSig
DPYSL2	0.614382462	6.63931628	2.080020446	0.039812108	0.274696423	-4.05413937	NoSig
EIF4E3	0.611034842	5.281767309	1.999723259	0.047958004	0.299068752	-4.205077594	NoSig
IFI16	0.607296587	6.055045943	1.883535128	0.062229185	0.340036033	-4.413701283	NoSig
NBPF12	0.606736054	2.088911145	1.616722226	0.10875982	0.440290343	-4.848275775	NoSig
KIF1C	0.60504863	8.244278421	1.811597943	0.072736062	0.364459879	-4.537014676	NoSig
H4C13	0.603641183	10.38960975	1.429997662	0.155509641	0.523023001	-5.114833576	NoSig
NET1	0.603639742	8.628885798	2.485730218	0.014409886	0.16445795	-3.209015558	NoSig
ARRB2	0.602698611	5.767474794	1.517842315	0.13188017	0.4824197	-4.993327696	NoSig
SNRK	0.599841169	5.70030463	1.753035722	0.082340109	0.386462949	-4.634066187	NoSig
RPL8	0.599415594	9.513951218	2.053536881	0.042356434	0.282926912	-4.104528393	NoSig
RHBDF2	0.598491108	1.461734592	1.447204539	0.150641091	0.514520866	-5.091581021	NoSig
RPL3	0.593682188	10.55670911	3.547004563	0.000570812	0.030944903	-0.392238123	NoSig
NABP1	0.59335173	1.290214178	2.058078877	0.041910418	0.282109046	-4.095928882	NoSig
TMEM176B	0.592727395	1.204773319	1.082606692	0.281315191	0.676275682	-5.52655053	NoSig
H1-2	0.591625557	11.85566871	2.745854422	0.007036324	0.116456477	-2.597005693	NoSig
TNFAIP2	0.5912553	4.278342244	1.113230495	0.268000006	0.662682119	-5.494712971	NoSig
ZC3H13	0.590509187	6.844837129	2.441224411	0.016207999	0.17257213	-3.308326025	NoSig
EIPR1	0.59001948	0.695317503	1.488436311	0.139454475	0.495757358	-5.034775459	NoSig
BCL7C	0.589941247	3.272930502	0.927226736	0.355808544	0.737824491	-5.674667256	NoSig
RPL39	0.589097226	10.47109766	3.176008356	0.001930656	0.05981158	-1.470969683	NoSig
HOXD8	0.586799241	0.478139101	1.68086339	0.095584523	0.411232017	-4.749527742	NoSig
MCC	0.583654719	1.427249681	1.388455795	0.167761718	0.539776388	-5.169867408	NoSig
DDT	0.583496897	2.152105135	0.8808615	0.380284691	0.75191491	-5.714502181	NoSig
GIMAP4	0.580907707	9.691032108	1.224524874	0.223331245	0.617140019	-5.371716907	NoSig
CD59	0.580273821	2.473014488	1.327886245	0.186923579	0.570656367	-5.247302517	NoSig
NDUFA12	0.578219269	4.214082211	1.692243603	0.093388034	0.406199773	-4.73162675	NoSig
BMERB1	0.576477822	1.098559059	1.268988133	0.207083941	0.59734145	-5.319395089	NoSig
ZNF853	0.575830853	1.682028004	0.886883217	0.37704784	0.749954371	-5.7094423	NoSig
GGNBP2	0.574245188	4.001412531	1.079894975	0.282515803	0.677157439	-5.529327871	NoSig
RAP1A	0.574224019	5.884228979	0.897303722	0.37148733	0.74700396	-5.700606005	NoSig
CD74	0.571685153	8.30243833	3.21298028	0.001717066	0.056180814	-1.367813502	NoSig
SLC2A1	0.571256373	4.308294182	0.845726771	0.399513726	0.76368452	-5.743347185	NoSig
DIAPH1	0.57078301	6.294783289	1.86000771	0.06551594	0.347227729	-4.45452672	NoSig
PRR33	0.569797369	0.712932849	1.669286128	0.097861873	0.416140502	-4.767621162	NoSig
FLNA	0.568829746	6.245485269	1.586450024	0.115464952	0.452589755	-4.893611044	NoSig
TOP2B	0.568199087	6.487580522	1.89624766	0.060511541	0.334897836	-4.391442436	NoSig
LRRFIP1	0.565098145	6.915661686	1.895389905	0.06062617	0.33512739	-4.392948715	NoSig
YBX1	0.564835247	11.44135763	2.722476284	0.007519908	0.119774125	-2.65418377	NoSig
ADAR	0.564806075	4.023790197	2.665584872	0.008825361	0.129059408	-2.791549839	NoSig
NPC2	0.563038039	4.399755284	0.869425612	0.386479284	0.755908012	-5.724017906	NoSig
HNRNPA1P48	0.561250361	3.548728566	2.141776787	0.034384585	0.256893648	-3.934331513	NoSig
NCOR2	0.560649712	4.378240056	1.624878222	0.107007717	0.4361992	-4.835921945	NoSig
SHMT2	0.560310371	1.83926032	1.310392509	0.192751942	0.579006418	-5.26904586	NoSig
BOK	0.560033607	0.955913778	1.090618873	0.277788323	0.671968318	-5.518304653	NoSig
PFN1	0.560011969	11.4632518	1.981545878	0.049987491	0.30418389	-4.238482364	NoSig
CCND1	0.559892321	6.989410583	1.071301464	0.286343811	0.681256698	-5.538084327	NoSig
TXNDC5	0.557426026	1.79825139	0.899083857	0.37054261	0.74700396	-5.699086333	NoSig
DDX17	0.554647639	6.451117772	1.843691793	0.067879435	0.354013383	-4.482556243	NoSig
LASP1	0.554259828	6.232477251	1.571166548	0.118973166	0.458913717	-4.91618896	NoSig
NBPF26	0.55319614	2.342601436	1.675060414	0.096720586	0.41417764	-4.758611696	NoSig
JAK3	0.552969157	4.272652183	1.032258621	0.304181432	0.698453807	-5.57700476	NoSig
EPB41	0.550038455	4.429966336	2.527993019	0.012869674	0.156103372	-3.11323411	NoSig
CD5	0.548384173	2.272902605	0.887686335	0.376617445	0.749716268	-5.708764895	NoSig
KCNE3	0.547972259	3.331053506	0.954080877	0.342103422	0.726593007	-5.650676141	NoSig
GPR15	0.546329006	0.728483318	1.171388574	0.243935968	0.639823888	-5.43186376	NoSig
CD5L	0.545610434	1.896915401	0.779483672	0.437343719	0.787688408	-5.794578721	NoSig
IQSEC1	0.542235852	4.968962365	1.340589101	0.182774778	0.564340264	-5.231339078	NoSig
EIF5B	0.541731377	6.908324516	1.634401282	0.104990697	0.432522421	-4.8214226	NoSig
MAD2L1	0.540612009	0.913027857	1.224657515	0.22328144	0.617140019	-5.371563519	NoSig
NDFIP2	0.539423405	0.72605769	1.529543823	0.128957526	0.477570022	-4.976618462	NoSig
H2AC4	0.539203848	4.125758901	0.550022065	0.583402695	0.84786017	-5.940033165	NoSig
CHST10	0.538445507	0.436943263	1.698150179	0.092264291	0.404719796	-4.722290637	NoSig
FYTTD1	0.536726308	4.924385299	0.925839048	0.356526167	0.739014605	-5.675888688	NoSig
TMCC2	0.536471048	4.299322168	1.050145218	0.295918695	0.69038573	-5.559349878	NoSig
CEBPA	0.535986451	3.938386548	0.774052488	0.44053544	0.789885038	-5.798596064	NoSig
PGAM5	0.535876105	1.722773483	0.881567645	0.379904224	0.751645485	-5.713910585	NoSig
GIMAP6	0.534630282	7.246856669	1.562406017	0.121021948	0.462160052	-4.92903662	NoSig
ITPK1	0.533783705	4.389034192	1.090825552	0.277697751	0.671968318	-5.518091159	NoSig
H1-10	0.533257918	7.298639715	0.995971751	0.321417141	0.713191953	-5.611907814	NoSig
SMCO4	0.532703795	2.364312598	0.831353626	0.407548011	0.768674806	-5.754813478	NoSig
ZEB1	0.532634027	5.774153061	1.736648795	0.085206835	0.39233966	-4.660684639	NoSig
DR1	0.5317321	5.409382002	1.099300954	0.274001154	0.668769151	-5.509302225	NoSig
CPNE1	0.53165536	0.816187668	1.593211693	0.113939393	0.449579784	-4.883555684	NoSig
RPL27A	0.531395491	9.808057606	3.714621064	0.000319468	0.021905541	0.125906036	NoSig
RALBP1	0.530628659	5.943913207	1.359983923	0.176574359	0.552685983	-5.206682659	NoSig
UBB	0.52776447	9.669010996	3.05929536	0.002778011	0.074022729	-1.790112385	NoSig
PI3	0.52760472	0.754277573	1.031567474	0.304503794	0.698881961	-5.577680989	NoSig
VPS18	0.525953762	1.798021714	0.872261434	0.384937385	0.754529749	-5.721669666	NoSig
UBAP2	0.523121488	3.807237079	1.820383568	0.071378746	0.360989256	-4.522196066	NoSig
TRIOBP	0.522034199	3.292775867	0.941815614	0.348320054	0.730560887	-5.661717322	NoSig
UCP2	0.521765859	7.321930434	1.040243315	0.300473892	0.695009176	-5.569160224	NoSig
CA1	0.521115268	5.282200808	0.979831961	0.329287091	0.719844039	-5.627038271	NoSig
CTNNB1	0.520348724	2.144229313	1.671614836	0.097400299	0.415337704	-4.76399129	NoSig
GCA	0.52003944	4.442953065	0.967723771	0.335273573	0.72354185	-5.638229863	NoSig
ARF3	0.519130365	6.090489826	1.177490895	0.241503097	0.637490264	-5.425088369	NoSig
SH3BP2	0.518557062	2.939707194	1.249403891	0.214129826	0.607370629	-5.34266399	NoSig
CALCOCO2	0.517519696	5.624649608	1.365176498	0.174941592	0.551128209	-5.200023349	NoSig
RPL9	0.516544178	7.672467866	2.252835752	0.026223447	0.222783778	-3.710815169	NoSig
AIF1L	0.516279237	5.474791889	1.371257929	0.17304388	0.548170403	-5.192192959	NoSig
PABPC1	0.515669195	7.476884064	2.594926382	0.01073077	0.141652388	-2.958620284	NoSig
TMC6	0.513732129	2.441437753	1.246456007	0.215205393	0.608120305	-5.346136076	NoSig
GZMM	0.511084028	0.409788095	1.386244092	0.168434064	0.541037006	-5.172753588	NoSig
GALNT4	0.510926592	2.902514498	0.74481212	0.457949939	0.798423739	-5.819747137	NoSig
OAS1	0.510478207	1.777591657	1.418193784	0.158918844	0.526838201	-5.13063001	NoSig
CD226	0.510063802	3.66702937	0.981356615	0.328538283	0.719145958	-5.625619345	NoSig
RASSF9	0.509659819	1.527038096	0.83791355	0.403869109	0.766218963	-5.749604306	NoSig
RXRA	0.509034473	4.699805011	1.229914601	0.221313934	0.614872811	-5.365471138	NoSig
LYSMD2	0.508029477	4.535051242	0.690396778	0.491377166	0.8146141	-5.856961979	NoSig
DYSF	0.505675151	2.452814961	1.161733019	0.247820991	0.643508604	-5.442514201	NoSig
NUTM2E	0.505261315	0.648602936	1.589813986	0.114703957	0.450866915	-4.888613551	NoSig
SEMA7A	0.502798872	2.259056357	0.814362645	0.417170479	0.774501343	-5.768117917	NoSig
KIF16B	0.502758966	2.443323358	1.034072273	0.303336606	0.697603587	-5.575228143	NoSig
OSBPL1A	0.501834822	1.642670487	1.079172904	0.282836093	0.677157439	-5.530066268	NoSig
RAB4B-EGLN2	0.501283368	1.175535414	0.799909192	0.425461758	0.779205128	-5.779221819	NoSig
ZBTB26	0.501236419	0.817799901	1.06272444	0.290199731	0.68584581	-5.546755711	NoSig
TLE5	0.500612865	7.678036089	2.280425667	0.024480485	0.215568119	-3.653694435	NoSig
APOBEC3G	0.499387099	3.621668752	0.854857775	0.394460208	0.761155187	-5.735962132	NoSig
NACA	0.499322446	9.450909391	3.408413627	0.000909684	0.039485574	-0.806410419	NoSig
HNRNPK	0.49868726	7.90036689	1.950696914	0.053598734	0.313328125	-4.294525129	NoSig
RSPO3	0.498026767	0.636989832	1.246923018	0.215034736	0.608056435	-5.34558655	NoSig
H2AC19	0.497691437	10.5977045	1.602256074	0.111924006	0.445266495	-4.870041952	NoSig
FAHD2A	0.497590047	0.558391405	1.384698881	0.168905015	0.541535032	-5.174767391	NoSig
WDR4	0.495010628	0.802787826	1.262021267	0.209570634	0.60105253	-5.327712977	NoSig
LRRC26	0.494949366	0.453599964	1.127967253	0.261751395	0.658486475	-5.479082938	NoSig
PARP3	0.494492327	1.106090963	1.233312253	0.220049053	0.613894724	-5.361520143	NoSig
PTPRN2	0.494180068	1.468775693	1.085225062	0.280159243	0.674718777	-5.52386233	NoSig
ZNF224	0.493276302	3.304844978	0.818578635	0.414770267	0.772089248	-5.764841975	NoSig
ORM1	0.493266728	0.442106258	1.255211483	0.21202237	0.604300964	-5.335800373	NoSig
RPS28	0.492398177	8.648426453	1.692486595	0.093341586	0.406181579	-4.731243276	NoSig
RXYLT1	0.492264598	1.091811805	1.14578468	0.254333725	0.650291798	-5.459917571	NoSig
BOLA2	0.49109482	2.690017964	0.706629331	0.481268689	0.811637791	-5.846153022	NoSig
CHKB-CPT1B	0.490780341	1.416608583	1.029402965	0.305514845	0.699849002	-5.579795907	NoSig
HDHD3	0.490335002	0.601998421	1.162972053	0.247320011	0.643329829	-5.441152306	NoSig
BCL3	0.488470459	3.82210091	0.809501971	0.419947992	0.77666718	-5.771874061	NoSig
ZNF471	0.488404396	0.928523561	1.149659311	0.252740471	0.648067698	-5.455711019	NoSig
PLXND1	0.487953414	2.351205478	0.859937351	0.39166598	0.760649181	-5.731819968	NoSig
ARL6IP4	0.487921552	3.780269519	0.92724624	0.355798464	0.737824491	-5.674650075	NoSig
ZFP62	0.486428718	0.47525777	1.503002642	0.135661143	0.487419683	-5.014341333	NoSig
SF3B2	0.48634099	6.693048804	1.476004075	0.142757064	0.501792218	-5.05206482	NoSig
RPS11	0.486024066	10.7868702	3.450042929	0.000791911	0.037135561	-0.683382124	NoSig
RPL18A	0.484922973	11.21517423	3.324388546	0.001199196	0.045616616	-1.051073676	NoSig
SLC35B3	0.482660573	1.252863869	1.072455286	0.285827783	0.680832336	-5.536912605	NoSig
BIN3	0.481806345	1.465592264	1.144297304	0.254947214	0.650836878	-5.461528684	NoSig
PSMA2	0.480521848	2.69393724	0.986428519	0.326055366	0.71729391	-5.620883567	NoSig
RPS19	0.480348389	10.49198878	2.777809667	0.006421072	0.112317793	-2.518165081	NoSig
CDH1	0.479954004	0.782367297	1.430750282	0.155294191	0.522751493	-5.113822115	NoSig
QPCT	0.479088809	1.123930318	1.047020763	0.297350959	0.692039614	-5.562455274	NoSig
HBA1	0.479028829	13.31369818	1.647823923	0.102199789	0.427648047	-4.800849173	NoSig
PTGES2	0.478680337	0.789356373	1.314090024	0.191508899	0.577321624	-5.264473397	NoSig
TACC1	0.478668932	3.720489054	1.256853837	0.211429157	0.60396942	-5.333853776	NoSig
LPL	0.477978892	1.546469186	0.86590093	0.388401049	0.757617702	-5.726926056	NoSig
KCNAB2	0.476980989	2.856744839	1.395906271	0.16551184	0.536518798	-5.160112209	NoSig
CTSZ	0.476628296	2.010112384	1.293255523	0.198591641	0.587408329	-5.290075051	NoSig
INAFM1	0.475950637	0.628958728	1.122886763	0.263893974	0.659922079	-5.484494057	NoSig
CYRIB	0.475169903	4.088414303	1.198225769	0.233366006	0.628502544	-5.401810342	NoSig
ZNF324B	0.475024084	0.431549299	1.512960336	0.133114798	0.484106643	-5.000262622	NoSig
PPP1CB	0.474605138	6.719904846	1.228290671	0.221920354	0.615789068	-5.367355801	NoSig
ACTG1	0.473869372	8.571368378	2.376126466	0.019198116	0.189519809	-3.45069387	NoSig
CCT6A	0.473310905	6.618249608	1.349436449	0.179926331	0.559657949	-5.22013399	NoSig
CTTNBP2NL	0.472992922	2.894073284	0.690252942	0.49146725	0.8146141	-5.857056644	NoSig
SIPA1L1	0.472292564	2.625468009	0.990408212	0.324115812	0.715399201	-5.617150836	NoSig
CHTF8	0.471338031	3.512055826	0.706938116	0.481077518	0.811637791	-5.845944996	NoSig
MPV17L2	0.47030812	0.780946296	1.149556101	0.252782819	0.648067698	-5.455823249	NoSig
CFLAR	0.469947401	4.348235817	1.330564447	0.186043054	0.569046836	-5.243949099	NoSig
RPL32	0.468302253	9.620335566	2.023869936	0.045370914	0.292011748	-4.160265823	NoSig
BRD8	0.468249812	2.480773341	1.039571879	0.30078448	0.695310601	-5.569822154	NoSig
LST1	0.467973454	5.763661466	1.218410973	0.225635707	0.619741476	-5.378769585	NoSig
RPLP2	0.467772632	12.39839342	3.6334147	0.00042416	0.026633592	-0.127443342	NoSig
DUSP2	0.465889682	0.764113974	0.887633245	0.376645886	0.749716268	-5.708809693	NoSig
TUBB2B	0.465285966	0.529083468	1.387981667	0.167905678	0.539922282	-5.1704865	NoSig
ZNF91	0.464813476	5.996842858	1.181339852	0.239977526	0.636255933	-5.420797245	NoSig
PTEN	0.464220511	6.399182206	0.913945567	0.362714582	0.742958122	-5.686283404	NoSig
ABHD6	0.463665675	1.177720088	1.023782833	0.308150556	0.700858829	-5.585266943	NoSig
RPL21	0.462429479	10.80377601	3.593954733	0.000486053	0.028191064	-0.248981912	NoSig
KCNG1	0.462294863	0.507362248	1.334620854	0.184715333	0.567310333	-5.238857565	NoSig
STAG3	0.461954096	1.001551244	1.289369453	0.199933931	0.588323611	-5.294806431	NoSig
CDC42EP5	0.461948758	0.525133271	1.149067325	0.252983439	0.648343605	-5.456354614	NoSig
ZNF37A	0.461938223	2.143016089	0.979485383	0.329457463	0.719844039	-5.627360513	NoSig
SORBS2	0.461937065	0.720216578	1.616772321	0.108748988	0.440290343	-4.848200078	NoSig
CALR	0.46172286	6.77074098	1.395838783	0.165532116	0.536518798	-5.160200799	NoSig
DUSP1	0.461040029	5.279525566	0.622323947	0.534997539	0.830188303	-5.899577388	NoSig
PSME2	0.460335372	6.005765715	1.24009181	0.21754088	0.610579296	-5.353604814	NoSig
AKT1	0.459294049	1.802154049	1.114986313	0.267250108	0.662358688	-5.492861258	NoSig
WDR48	0.45842701	1.532379491	1.01317217	0.31316816	0.705439972	-5.595516047	NoSig
TRIM66	0.458193452	0.522478289	1.460473973	0.146967687	0.509990434	-5.073466779	NoSig
CEP104	0.457921026	1.337046493	1.645531825	0.102672093	0.428558653	-4.804373686	NoSig
TREM1	0.457726677	1.118753991	1.030944238	0.30479468	0.699133559	-5.578290393	NoSig
SLC22A15	0.457669986	0.6075737	1.20545182	0.230577069	0.62520297	-5.393605073	NoSig
JAK1	0.456678994	4.077662669	1.03752809	0.301731215	0.696326627	-5.571834434	NoSig
SET	0.456193725	8.271671647	2.78680611	0.006256933	0.111072952	-2.495826687	NoSig
PGP	0.455976278	0.741537069	0.977264819	0.330550428	0.719844039	-5.629422497	NoSig
DNAJC5	0.455513346	5.087520553	0.973564588	0.332376964	0.720671904	-5.632848266	NoSig
TNS1	0.454186365	4.320051119	1.436791713	0.153573049	0.519702785	-5.105684375	NoSig
RPL35	0.453396645	11.32288134	2.509902926	0.013509908	0.160299932	-3.154407679	NoSig
KRI1	0.452134034	3.175015398	0.977889662	0.330242639	0.719844039	-5.628842741	NoSig
TIGIT	0.451542494	2.247371213	0.801334237	0.424639967	0.778692566	-5.778135753	NoSig
PCLAF	0.451352415	0.427504389	1.434609772	0.154192958	0.521120477	-5.10862723	NoSig
RPSA	0.450774091	10.4453442	2.498597571	0.01392436	0.162377188	-3.180005732	NoSig
NAMPT	0.450284486	2.841209505	1.280370505	0.203068021	0.59201312	-5.305709876	NoSig
CCDC167	0.449745688	2.23184837	0.47174092	0.638032165	0.862637827	-5.978237991	NoSig
FNBP1	0.449532268	6.471901316	1.697329908	0.092419689	0.404719796	-4.723589025	NoSig
RPL7A	0.449048596	10.61587342	3.053913815	0.002824364	0.074613507	-1.804587453	NoSig
PPARD	0.447495195	1.858596308	0.793496525	0.429171422	0.782192168	-5.78408545	NoSig
RPS27A	0.447086565	10.78571741	3.747631526	0.000284357	0.020807493	0.23012253	NoSig
JCAD	0.446938558	7.729754982	1.69758575	0.092371198	0.404719796	-4.723184123	NoSig
ZNF658	0.446596027	0.819043323	1.168586166	0.245059057	0.640917295	-5.434963771	NoSig
VPS26A	0.445123394	4.07661202	1.0185683	0.310609647	0.703064208	-5.590316875	NoSig
SLC24A1	0.445008201	2.328782303	1.032734536	0.30395959	0.698152234	-5.576538859	NoSig
CXCR1	0.444982021	1.938550472	0.633200113	0.527897618	0.828339426	-5.893062972	NoSig
CDC34	0.444902276	3.264358093	0.59580658	0.552510137	0.837834322	-5.914990576	NoSig
CLEC14A	0.443824281	0.75239924	0.931848299	0.35342523	0.735392735	-5.67058641	NoSig
C19orf25	0.443329743	1.614946311	0.933369516	0.35264299	0.734617344	-5.669238807	NoSig
RPL19	0.442806519	10.77223978	3.230878985	0.001621772	0.054463727	-1.317521593	NoSig
RPL10A	0.442424945	10.01911389	2.708349673	0.007826568	0.121967975	-2.688528635	NoSig
SHMT1	0.441551254	1.187251499	0.924830029	0.357048547	0.739302775	-5.676775689	NoSig
SYNE1	0.441529558	3.319012428	1.706263265	0.090738722	0.402423954	-4.709416639	NoSig
PIGA	0.440737668	0.756042345	1.285455706	0.201292557	0.590519408	-5.299557563	NoSig
NBPF14	0.43947091	4.585010283	1.549035698	0.124202613	0.468508049	-4.948512429	NoSig
RPL29	0.439143074	9.992954638	2.846212631	0.005265738	0.102575503	-2.346758602	NoSig
UBXN1	0.439095817	5.504193201	0.735141325	0.463794546	0.801458586	-5.826565187	NoSig
STAT1	0.438960826	4.716413501	1.913680377	0.058221029	0.328062103	-4.360691477	NoSig
RPS16	0.436530578	9.845976432	2.711704337	0.007752735	0.121410495	-2.680386783	NoSig
MYOM2	0.436504724	2.783497134	0.684658443	0.494978045	0.816030662	-5.860723475	NoSig
CD22	0.436223263	2.650104401	1.036499228	0.30220857	0.696931811	-5.572845966	NoSig
PSMC2	0.436212866	2.974636347	1.124332333	0.263283094	0.659297448	-5.482956839	NoSig
GTPBP6	0.435356958	3.349110048	0.549208998	0.583958601	0.848174854	-5.940459906	NoSig
HNRNPM	0.435227478	6.716233314	1.470771344	0.144165188	0.504203534	-5.059300301	NoSig
BHLHE40	0.434800633	6.491600298	0.77176882	0.441881505	0.790534615	-5.800276955	NoSig
STIMATE-MUSTN1	0.434645724	0.827877436	1.09440886	0.276130691	0.670783231	-5.514383408	NoSig
NFYC	0.434531074	3.085547307	0.939760635	0.349368692	0.73097595	-5.663553472	NoSig
C1QC	0.433592916	2.050015974	0.689817884	0.491739782	0.814830255	-5.857342857	NoSig
ALDH16A1	0.433470948	1.289250094	1.003675776	0.317704821	0.709136281	-5.604600031	NoSig
CBX7	0.432936733	1.246998635	0.873553152	0.384236314	0.754486172	-5.720597543	NoSig
RHOA	0.432563363	8.266287143	2.162426235	0.032718684	0.249666864	-3.8935541	NoSig
BRD7	0.430605892	5.619731791	0.951737006	0.343285818	0.727273921	-5.652796948	NoSig
PDXP	0.430512349	0.773337019	0.866833494	0.387892014	0.757129894	-5.726157748	NoSig
GATM	0.429719027	0.677183656	1.255963253	0.211750682	0.604300964	-5.334909645	NoSig
SPATA20	0.428584618	0.71957439	1.299715114	0.196375223	0.584203035	-5.282179824	NoSig
CEP164	0.428073131	1.885016166	0.962367242	0.337944453	0.724587206	-5.643137279	NoSig
ITGA1	0.426661563	1.223944273	1.178117683	0.241254193	0.637490264	-5.424390506	NoSig
RPS7	0.424193437	9.027576454	3.014410142	0.003187155	0.081409638	-1.910188211	NoSig
DHRS13	0.423862965	0.662632479	1.032598408	0.304023034	0.69819401	-5.576672144	NoSig
GFI1B	0.42353013	3.094214258	0.680991715	0.497286426	0.816812398	-5.863110732	NoSig
HAX1	0.42316137	3.691208332	0.668571969	0.505148238	0.820714108	-5.871102287	NoSig
TMEM184B	0.423161095	1.702454352	0.922226693	0.358398577	0.740609139	-5.679059815	NoSig
EPB41L2	0.423090188	1.365058338	0.978525445	0.329929654	0.719844039	-5.628252461	NoSig
KCTD12	0.423059343	7.69004902	1.265054305	0.208485367	0.599499574	-5.32409723	NoSig
RPL13A	0.422283161	10.85846702	2.907504706	0.004395597	0.09392697	-2.190138143	NoSig
ACTB	0.421854218	11.76537809	2.432210498	0.016595628	0.175488245	-3.328244673	NoSig
SLFN5	0.421590621	7.535450217	1.924705341	0.056810466	0.322825732	-4.341108123	NoSig
FUCA1	0.421492601	0.899286607	0.73725549	0.462513252	0.801096254	-5.825082203	NoSig
NUP214	0.42122797	3.589333216	1.176547549	0.241878055	0.637896517	-5.426138005	NoSig
TP53INP2	0.421040993	3.820339059	0.73788594	0.462131554	0.801096254	-5.824639157	NoSig
RBM4	0.419525275	4.387819185	1.103139588	0.272338173	0.667366162	-5.50529971	NoSig
DYNC1LI2	0.419516457	6.405325768	1.310172256	0.192826177	0.579116654	-5.269317838	NoSig
PKLR	0.419504357	0.336359349	1.24828752	0.214536683	0.607428834	-5.343979815	NoSig
RPP21	0.418849145	0.832920808	0.913316806	0.363043626	0.743434703	-5.68682925	NoSig
SPRYD3	0.418052338	4.273315667	0.622919799	0.534607309	0.829892903	-5.899223396	NoSig
SPRY1	0.417410618	0.784613484	1.037526156	0.301732112	0.696326627	-5.571836336	NoSig
RECQL5	0.416965056	0.483653378	1.350752256	0.179505571	0.558912604	-5.218461447	NoSig
NR5A1	0.416437784	1.207562845	0.806610459	0.421605487	0.777822149	-5.774097976	NoSig
RPS3	0.416410357	9.674879435	3.282133758	0.001375473	0.049465713	-1.172242074	NoSig
KREMEN1	0.415125646	0.571915907	1.193064014	0.235373004	0.630642041	-5.407642177	NoSig
TANGO2	0.415091486	2.532750122	0.985505806	0.326506152	0.717740863	-5.621746914	NoSig
RPL13	0.41507746	10.30806078	3.223052497	0.001662817	0.055216047	-1.339540716	NoSig
RPS4X	0.4145128	11.82146235	2.711404069	0.007759317	0.121410495	-2.681115899	NoSig
ZNF182	0.414393536	0.435920544	1.117529684	0.266166445	0.661872956	-5.490173925	NoSig
SETD7	0.413607937	4.094808049	0.866748698	0.387938282	0.757129894	-5.726227642	NoSig
ZNF576	0.411874012	0.813145285	0.949174971	0.344581293	0.728017513	-5.655109289	NoSig
MSL3	0.411041385	2.104938097	1.545693547	0.125007916	0.470740085	-4.953355768	NoSig
PAK2	0.410983955	8.200906478	1.823833851	0.070851487	0.360783059	-4.516358097	NoSig
SMARCC2	0.410559544	5.075938276	0.947552387	0.345403373	0.728646077	-5.656570567	NoSig
BAZ1B	0.410499554	6.688044751	1.060412035	0.291245339	0.686918889	-5.549081878	NoSig
PPP1R18	0.410239174	7.588418132	1.661497703	0.099418503	0.419881921	-4.779726471	NoSig
RPL23	0.409596085	9.69367302	2.862313284	0.005023051	0.100438391	-2.305892729	NoSig
CTBP1	0.409237414	1.780844729	0.831902031	0.407239684	0.768617555	-5.754379543	NoSig
NRARP	0.40858446	0.678293565	0.9443935	0.347007452	0.729751771	-5.65940837	NoSig
PPP1CA	0.40848664	5.710312343	1.345674409	0.181133426	0.562052794	-5.224907285	NoSig
XBP1	0.408418127	5.789411494	0.882497816	0.379403415	0.751274009	-5.713130591	NoSig
RPS8	0.407419842	10.99509136	2.977289064	0.003566833	0.086796694	-2.00836478	NoSig
MFN2	0.407321959	2.519574191	1.16754271	0.245478169	0.641035407	-5.436116188	NoSig
SH3PXD2A	0.407302259	4.080139173	0.894718489	0.372862011	0.74753424	-5.702807693	NoSig
LAMC2	0.407163225	0.398096616	1.348600645	0.180193983	0.560038835	-5.221195575	NoSig
SPRR2B	0.407103707	0.326416486	1.239926128	0.217601927	0.610584686	-5.353798756	NoSig
STK11IP	0.406956407	1.149453053	0.970560501	0.333864715	0.722132941	-5.635620138	NoSig
HDAC4	0.406587202	2.540766172	0.888772123	0.376036055	0.749716268	-5.707848107	NoSig
RPS24	0.405416066	8.571839693	2.483348055	0.014501415	0.16445795	-3.214371603	NoSig
SRRT	0.404439572	1.766516955	0.886733323	0.377128202	0.749978591	-5.709568663	NoSig
HIPK2	0.403193068	5.967660574	1.041466181	0.299908784	0.694222463	-5.567953593	NoSig
PDZD4	0.402461341	1.464641136	0.845268687	0.399768286	0.763792584	-5.743715617	NoSig
GYPA	0.402109969	3.095074534	0.775091121	0.439924026	0.789478641	-5.797829955	NoSig
CD81	0.40089797	1.256889424	0.884449351	0.378354036	0.750487982	-5.7114915	NoSig
IGF2R	0.400388223	2.873966399	1.418581657	0.158805915	0.526780832	-5.130112945	NoSig
TAMALIN	0.400248516	1.229578706	0.832482249	0.406913624	0.768404332	-5.753920128	NoSig
RPLP1	0.398846588	11.99130847	3.27004997	0.001430171	0.050723401	-1.206661213	NoSig
SFPQ	0.398430147	6.551175041	0.721992762	0.47180808	0.806569625	-5.835693612	NoSig
CLIC3	0.398090994	1.119496781	0.626809263	0.532063638	0.829018991	-5.896904426	NoSig
TMEM59	0.397804319	3.621170725	0.840697112	0.402314154	0.765717094	-5.747381696	NoSig
RPL12	0.397679426	11.54425139	2.900061244	0.004493727	0.094971526	-2.20931044	NoSig
IL32	0.397081071	6.123015892	1.385548577	0.16864592	0.541209828	-5.173660289	NoSig
FAM89A	0.396917068	0.759814945	0.818880468	0.414598748	0.772089248	-5.764606802	NoSig
ANKS6	0.395729814	0.602230731	1.259840822	0.210353387	0.602213905	-5.330307126	NoSig
BCL2L2-PABPN1	0.395721396	2.577367099	0.479546295	0.632487897	0.8604549	-5.974690149	NoSig
EEF1A1	0.393352151	10.705945	2.533829277	0.012669003	0.154389717	-3.099894719	NoSig
ADAMTS5	0.392621964	0.776948807	1.012761663	0.313363371	0.70577097	-5.595910461	NoSig
HNRNPC	0.392563089	5.119880755	1.280888085	0.202886785	0.591820253	-5.305084764	NoSig
RAPGEF1	0.392479424	5.882967722	1.380383076	0.170225694	0.543622853	-5.180380504	NoSig
TXNRD3	0.39239637	0.518187673	1.058389905	0.292161793	0.687953624	-5.551111977	NoSig
EVL	0.392109078	5.17833306	1.176748144	0.241798288	0.637795176	-5.425914877	NoSig
GCHFR	0.391960628	0.983691969	0.819602952	0.414188364	0.771937434	-5.764043531	NoSig
CYP1B1	0.391853992	2.501733354	0.658367374	0.51165717	0.822868308	-5.877559331	NoSig
RIMBP3	0.391582437	0.711810143	1.066690439	0.288412381	0.683716381	-5.54275456	NoSig
NXF3	0.389377643	0.428716033	1.222978038	0.223912663	0.61765145	-5.373504499	NoSig
ARHGAP25	0.389137084	5.704517033	1.243955061	0.216120979	0.608895993	-5.349075504	NoSig
ZNF287	0.388989236	0.507278207	1.161869227	0.247765883	0.643508604	-5.442364556	NoSig
SLC25A45	0.38852474	0.559707444	1.293910668	0.198366007	0.587181648	-5.289276038	NoSig
TIMM44	0.387850422	1.223734214	0.835092608	0.405448659	0.767677985	-5.751849341	NoSig
SGSM1	0.387846832	0.53697956	1.34630218	0.180931576	0.561652384	-5.224111662	NoSig
BCL6	0.387604896	3.473434223	0.793105461	0.429398263	0.782336376	-5.784380797	NoSig
TTI2	0.387479493	1.774140429	0.726330687	0.469155768	0.805057008	-5.832700025	NoSig
RPL35A	0.386884408	8.836395858	2.293798407	0.023672897	0.211805692	-3.625781469	NoSig
AMDHD2	0.386814664	0.710574093	1.099686528	0.273833798	0.668678036	-5.508900805	NoSig
RPL4	0.386270876	9.722897517	2.168662094	0.032229575	0.247505169	-3.881169443	NoSig
METAP1	0.385097611	3.864650878	0.681692301	0.496844925	0.816598725	-5.862655591	NoSig
AIF1	0.384116855	9.342899295	1.621125909	0.107810968	0.438289226	-4.841612896	NoSig
TIMM17B	0.384036359	2.234502417	0.647861823	0.518404128	0.824722159	-5.884103893	NoSig
MIDN	0.383812177	4.891909647	0.701639375	0.484363812	0.813124472	-5.849502236	NoSig
CCDC149	0.383677022	1.538624177	0.709239278	0.479654172	0.811210905	-5.844391884	NoSig
ZHX3	0.383050237	1.22112826	1.060004127	0.29143005	0.687174508	-5.549491699	NoSig
UBE2L6	0.382506839	7.214714756	1.134731776	0.258917569	0.655924508	-5.471841181	NoSig
RPL27	0.382361883	10.71580014	2.674724577	0.00860268	0.127541691	-2.769652325	NoSig
RPS3A	0.381689538	10.6274771	2.818914007	0.005701861	0.106457783	-2.415594523	NoSig
ZDHHC1	0.38117086	0.371246265	1.466592901	0.145297333	0.506472493	-5.065060264	NoSig
ZDHHC8	0.381165035	1.099646697	0.912824273	0.36330151	0.743469385	-5.687256573	NoSig
RAD54B	0.380579289	0.377235554	1.203873378	0.231184219	0.625299814	-5.395401511	NoSig
RPS10	0.380562737	10.53469561	2.513175292	0.013392022	0.160164436	-3.146979109	NoSig
MYO5B	0.380229466	0.34072827	1.602367687	0.111899314	0.445266495	-4.86987473	NoSig
TAF15	0.380082533	5.476461678	1.235697046	0.219164386	0.612881665	-5.358740635	NoSig
ZNF319	0.380046989	2.070666952	0.558700238	0.577484938	0.845859453	-5.935439288	NoSig
RPL22	0.379894732	10.86405159	2.663858968	0.008867993	0.129315116	-2.795677521	NoSig
NR2F6	0.379465078	0.736380022	0.783113376	0.435218208	0.785594009	-5.791878418	NoSig
ZNF48	0.378395564	1.293988599	0.78473277	0.434271861	0.785180626	-5.790669675	NoSig
IFIT3	0.378226158	3.735848555	0.946026929	0.3461774	0.729318458	-5.657942134	NoSig
SLC5A4	0.377451092	0.324991735	1.201564755	0.232074306	0.626704632	-5.398024849	NoSig
ATAD3B	0.376319116	0.426588515	1.329411134	0.186421853	0.569640789	-5.245393982	NoSig
LMTK2	0.376294091	2.487832105	0.645279116	0.520069924	0.825138309	-5.885696829	NoSig
ZNF284	0.376232871	0.301664194	1.202805085	0.231595792	0.625754796	-5.396616044	NoSig
SERBP1	0.376145287	7.434302413	1.93304626	0.055762552	0.320046058	-4.326222673	NoSig
CLASRP	0.376117405	2.045509626	0.771469768	0.442057952	0.790641095	-5.800496709	NoSig
PRDM1	0.375522947	3.271710563	0.838723941	0.403416032	0.766006766	-5.748957978	NoSig
TNFRSF13B	0.375422975	1.020803407	0.815236633	0.416672227	0.774042037	-5.767440176	NoSig
MXD1	0.375250673	5.398200338	0.74872002	0.455600109	0.797139692	-5.816966995	NoSig
RPL15	0.375083273	9.063830966	1.632379066	0.105416432	0.433119765	-4.824508266	NoSig
RPL14	0.374858148	8.515962832	2.632550992	0.00967439	0.135624582	-2.870147629	NoSig
CCNB2	0.374283095	0.426960332	1.105992966	0.271106571	0.666572647	-5.502315679	NoSig
H1-3	0.37428265	10.16409368	1.247530231	0.214812994	0.607875069	-5.344871752	NoSig
MFHAS1	0.373136384	3.68981403	0.603583242	0.547344854	0.835100036	-5.910539463	NoSig
GOLGA8Q	0.373042122	2.731477224	0.700708778	0.484942242	0.813124472	-5.850124242	NoSig
ARHGAP42	0.372882374	0.809152876	0.993157541	0.322780348	0.714060111	-5.6145635	NoSig
RNPS1	0.372874318	4.707159844	1.01629525	0.311685678	0.70395532	-5.59251026	NoSig
TMSB10	0.371966413	13.92787553	1.560448161	0.121483625	0.463331703	-4.931898514	NoSig
SLC31A1	0.371943344	1.52095588	0.740556784	0.460516504	0.800194258	-5.822758075	NoSig
UBE2D3	0.371754598	5.898725943	1.494295724	0.137918748	0.492776851	-5.026578619	NoSig
GAPDH	0.371087882	9.275365958	2.111829504	0.03693088	0.26463986	-3.992831873	NoSig
PPP1R14B	0.370677748	5.773146882	0.513411725	0.608677642	0.856726688	-5.95862582	NoSig
TMEM238	0.369923697	0.540508336	0.816462434	0.415974009	0.773303653	-5.76648841	NoSig
UBE2D4	0.369565575	2.329036701	0.629431078	0.530352509	0.828532921	-5.895333167	NoSig
BCAT1	0.36954635	2.24956617	0.708073054	0.48037523	0.811631267	-5.845179623	NoSig
HAAO	0.369459103	0.465802735	1.141039397	0.256294624	0.651956052	-5.465050485	NoSig
ZNF683	0.368992384	1.010085801	0.733910101	0.464541654	0.802210503	-5.827426888	NoSig
RPS18	0.368238564	11.00335382	2.619437036	0.010031422	0.137750853	-2.901111519	NoSig
KAZN	0.368064387	1.010174532	0.994924517	0.321923977	0.713593995	-5.612896919	NoSig
IFITM2	0.367962776	7.487804063	0.92289666	0.358050837	0.740285221	-5.678472602	NoSig
H2AC8	0.367671006	11.17477652	1.225598756	0.222928244	0.617140019	-5.37047459	NoSig
SLC10A7	0.367512076	0.982887073	0.827242815	0.409863699	0.769525	-5.758057236	NoSig
SFT2D3	0.367340591	1.012203822	0.781108224	0.436391653	0.786804676	-5.793371675	NoSig
RPL36	0.367264371	9.275247523	1.90028228	0.059974801	0.333678771	-4.384348823	NoSig
SGK3	0.366524899	0.507937061	1.114515324	0.26745112	0.662536683	-5.49335825	NoSig
TONSL	0.366316468	0.514758188	1.033538521	0.303585071	0.697603587	-5.575751313	NoSig
ZNF496	0.365414542	0.965600669	0.921230386	0.3589161	0.740805993	-5.679932283	NoSig
RECQL4	0.365139755	0.306790662	1.742196802	0.084227245	0.389642557	-4.651699047	NoSig
PLK1	0.364314011	0.711537904	0.916583182	0.361336329	0.742797719	-5.683989584	NoSig
CFAP97D2	0.363823983	0.312690656	1.235329951	0.219300395	0.61298049	-5.359168828	NoSig
FAU	0.363072688	9.904089835	1.87110094	0.063948581	0.343523227	-4.435337279	NoSig
KCNJ15	0.36215852	0.779836492	1.129473574	0.261118487	0.657831109	-5.477474005	NoSig
RPL39L	0.362129456	0.84152249	0.756921491	0.450690971	0.795021759	-5.811085533	NoSig
PDK3	0.36200948	4.096438543	0.739668557	0.461053257	0.80036497	-5.823384403	NoSig
SLC25A34	0.361525137	0.289871506	1.186593837	0.237906191	0.632751779	-5.414917667	NoSig
RPS12	0.360902427	12.84521457	2.446132726	0.016000334	0.171306841	-3.297452115	NoSig
TFB1M	0.360325564	1.021700956	0.829467235	0.408609663	0.768855312	-5.756303962	NoSig
PREX1	0.359984605	7.912028658	1.039471534	0.300830915	0.695313762	-5.569921043	NoSig
GBP5	0.359444307	0.646750172	0.900604575	0.369736761	0.746706932	-5.697785771	NoSig
SYCP2L	0.359388277	0.435952264	1.209880572	0.228879678	0.623489287	-5.388552446	NoSig
CTSB	0.359146698	2.855860817	1.068568303	0.287568716	0.682765489	-5.540854963	NoSig
SETBP1	0.359014504	2.852055908	1.005713709	0.316727589	0.707974846	-5.602657674	NoSig
UBA52	0.358948372	8.833536802	2.292592759	0.023744734	0.211954872	-3.628304085	NoSig
EPB41L5	0.358645328	1.426440287	0.89121141	0.374731975	0.748708816	-5.70578446	NoSig
PPP5C	0.358464047	2.853003616	0.692624289	0.489983225	0.813944542	-5.855493455	NoSig
RPS15	0.358416122	9.807648984	2.344760608	0.020806041	0.197512622	-3.518056138	NoSig
ACKR2	0.35820399	0.428421832	1.225721616	0.222882171	0.617140019	-5.370332391	NoSig
TRMT112	0.358046682	6.406913474	0.612316648	0.541573107	0.832060486	-5.905472405	NoSig
GALNT5	0.35715773	0.677649835	0.853612365	0.395147158	0.761588147	-5.736974013	NoSig
SMCHD1	0.357080735	6.025883035	1.450379841	0.149755673	0.513543126	-5.087260844	NoSig
HES4	0.356595644	0.713236677	0.745336659	0.457634133	0.798200113	-5.819374808	NoSig
AGAP1	0.356050599	1.102467975	0.998916664	0.319994707	0.712273861	-5.609120892	NoSig
BLNK	0.355949686	3.158312442	0.612672649	0.541338487	0.831932481	-5.905264322	NoSig
STK10	0.355504726	7.761472979	1.198182438	0.233382803	0.628502544	-5.4018594	NoSig
ADGRG1	0.355136357	1.391749156	1.091502451	0.277401259	0.671775628	-5.517391663	NoSig
CCND2	0.355135291	5.564817594	1.149849717	0.252662358	0.648067698	-5.455503944	NoSig
COPRS	0.354882632	1.581902217	0.546295058	0.585952953	0.848721083	-5.941984143	NoSig
RPL38	0.354860539	9.433065794	2.3234049	0.021967807	0.203555148	-3.563458627	NoSig
NKAPL	0.354496504	0.471590429	0.902784943	0.368583282	0.746559296	-5.695917282	NoSig
STK17B	0.354350796	8.579991645	1.879177519	0.062827289	0.340779226	-4.42129896	NoSig
IRF8	0.35371538	6.696688023	0.917718761	0.360743972	0.741975471	-5.683000017	NoSig
HSP90AB1	0.353649256	9.444012758	1.910280667	0.058661902	0.329549871	-4.366709119	NoSig
GPR18	0.353585606	1.95221592	0.628523515	0.53094451	0.829018991	-5.895877808	NoSig
AATF	0.353530658	4.386452663	0.996460687	0.321180689	0.712887618	-5.611445669	NoSig
TRARG1	0.353435108	0.350841259	1.256834114	0.211436274	0.60396942	-5.333877168	NoSig
COL5A1	0.352055284	0.305407151	1.61581418	0.108956305	0.440305916	-4.849647527	NoSig
RNH1	0.351422019	2.473926671	0.766943569	0.444733492	0.791480946	-5.803812424	NoSig
BTN2A2	0.351182361	1.234264185	0.845281787	0.399761005	0.763792584	-5.743705084	NoSig
PFDN5	0.350897346	6.769551323	1.281523677	0.202664389	0.591820253	-5.304316787	NoSig
TPM3	0.350293741	7.467017029	2.190847066	0.03054062	0.24061248	-3.836844909	NoSig
SLC12A9	0.349480932	0.610643874	1.156381512	0.24999304	0.645142065	-5.4483801	NoSig
PGAM4	0.349372284	1.872317845	0.828542674	0.409130611	0.769107721	-5.75703326	NoSig
ADD2	0.349146903	1.872509658	0.769307706	0.44333483	0.791275426	-5.802082957	NoSig
UBA1	0.348795401	5.127004681	0.743726218	0.458604117	0.798842081	-5.820517109	NoSig
SRPRB	0.348346941	0.815197855	0.824907396	0.411182804	0.770243844	-5.759892997	NoSig
FBXL16	0.348246802	0.676110559	0.940998236	0.348736912	0.73062372	-5.662448132	NoSig
DVL2	0.348004848	1.156467361	0.753484992	0.452744245	0.795756369	-5.813557641	NoSig
S100A6	0.347462833	10.41939946	1.599904577	0.112445236	0.446194726	-4.873562472	NoSig
UBXN4	0.34732276	5.340310383	0.64433989	0.520676399	0.825164162	-5.886274549	NoSig
ARHGAP9	0.347164577	4.047439188	0.696505325	0.487559693	0.813284782	-5.852923619	NoSig
RNF135	0.347102766	2.426501429	0.615315588	0.539598289	0.831136196	-5.903715771	NoSig
MS4A4A	0.346805874	0.398379105	1.361067086	0.17623282	0.552575927	-5.20529556	NoSig
RPS15A	0.346661081	9.490364369	2.544197645	0.012319415	0.1519296	-3.076129556	NoSig
KLHL29	0.346252885	0.290599003	1.213021177	0.227681466	0.621865816	-5.384958503	NoSig
CIRBP	0.345828376	1.227303494	1.162420981	0.247542738	0.643508604	-5.441758196	NoSig
NPM1	0.345551412	6.783091297	1.63704064	0.104437117	0.431393798	-4.817389782	NoSig
GALNT15	0.345532498	0.677540622	0.97945885	0.329470508	0.719844039	-5.627385178	NoSig
C15orf39	0.344539606	4.363066054	0.751733055	0.453793068	0.796396251	-5.814813646	NoSig
ZNF513	0.34426586	0.347530126	1.079535158	0.282675376	0.677157439	-5.529695883	NoSig
HSPA1A	0.343973384	7.148766094	0.755424274	0.451584886	0.795122406	-5.812163952	NoSig
SURF2	0.343800827	2.198387533	0.497435916	0.619859744	0.8604549	-5.966339969	NoSig
NBPF11	0.343615795	1.841084797	0.950021565	0.344152869	0.727596552	-5.654345881	NoSig
SIK1B	0.343218873	1.080856716	0.684767776	0.494909304	0.816030662	-5.860652098	NoSig
TPT1	0.342714247	10.90800444	2.884938061	0.004699323	0.097703267	-2.248134491	NoSig
KMO	0.342378863	1.144669065	0.702657779	0.483731239	0.813070158	-5.848820601	NoSig
GSDMB	0.342211932	0.43998768	1.376140475	0.171531602	0.545053269	-5.185881932	NoSig
DLG5	0.340699189	1.041910176	0.886846706	0.377067414	0.749954371	-5.709473082	NoSig
DPH6	0.340620178	1.227416648	0.8053313	0.422339975	0.778068717	-5.775079291	NoSig
TRAPPC14	0.340602881	0.953502101	0.834312526	0.405886116	0.767696574	-5.752468847	NoSig
TRAM2	0.340566449	1.435881085	0.685233409	0.494616603	0.816030662	-5.860347986	NoSig
MAT2B	0.340474339	5.244820589	0.648769025	0.517819664	0.824722159	-5.88354286	NoSig
VEGFA	0.340107053	0.651641119	1.024803224	0.307670887	0.700411758	-5.584275804	NoSig
GAS2L3	0.339975878	0.722338489	1.005239021	0.316955034	0.707974846	-5.603110446	NoSig
RPL10	0.339919408	9.013626242	2.661604422	0.008923963	0.129629746	-2.80106599	NoSig
TGFB3	0.339909347	0.926943948	0.782947487	0.435315218	0.785594009	-5.7920021	NoSig
PHLDB3	0.339806682	0.656158736	0.892891602	0.37383537	0.748446937	-5.70435977	NoSig
ARHGEF17	0.339047066	0.34616703	1.135511485	0.258592319	0.655315753	-5.471003748	NoSig
CDK13	0.338236096	3.142456548	0.947487975	0.345436034	0.728646077	-5.656628525	NoSig
FHAD1	0.337352346	0.344508946	1.379742981	0.170422235	0.543856101	-5.181211569	NoSig
FAM177B	0.337336174	0.600885783	0.878047171	0.381803393	0.753159794	-5.716855335	NoSig
FLG	0.337273597	0.443919631	1.053792271	0.294252799	0.689805943	-5.555713607	NoSig
ZBTB20	0.337135391	2.566377355	0.98489018	0.326807141	0.718026284	-5.62232249	NoSig
ORAI3	0.336613807	1.861215461	0.578463952	0.564115759	0.841431718	-5.924710404	NoSig
RUBCNL	0.335479685	1.30197967	0.989496562	0.324559443	0.715431216	-5.618007215	NoSig
CHADL	0.335152786	0.268726108	1.22747622	0.222224946	0.615969541	-5.368300105	NoSig
LDLRAD2	0.334373527	0.283864819	1.14373044	0.255181299	0.650840978	-5.462142169	NoSig
PAF1	0.333691988	5.066019153	0.553811911	0.580814828	0.846717487	-5.938035766	NoSig
EFHD2	0.333492003	9.970850157	0.741871339	0.459722774	0.799701239	-5.821829761	NoSig
ETS1	0.333286503	7.807978257	1.93101588	0.056016125	0.320674127	-4.329851674	NoSig
XRCC6	0.332615028	6.647190959	0.977086084	0.330638504	0.719844039	-5.629588267	NoSig
ARPC3	0.331987183	9.867783792	1.395212502	0.165720366	0.536903361	-5.161022713	NoSig
RNF5	0.331268236	4.624896115	0.436195472	0.663537043	0.871683371	-5.99366136	NoSig
OSBPL8	0.331016465	5.550207633	1.219853863	0.225090306	0.619386661	-5.377108237	NoSig
MUC3A	0.330988287	0.297206651	1.246429751	0.21521499	0.608120305	-5.346166965	NoSig
SPIC	0.330937201	1.117279828	0.497669494	0.619695601	0.8604549	-5.966228931	NoSig
MMACHC	0.330530071	0.734715436	0.823185458	0.412157033	0.770858284	-5.761243249	NoSig
TLN1	0.330497927	9.052875001	0.856676788	0.393458184	0.761155187	-5.734481591	NoSig
CCDC102A	0.330469394	1.291915173	0.543581657	0.587812927	0.849507319	-5.943396232	NoSig
GPAM	0.330181105	0.498656064	1.040411633	0.300396067	0.694933351	-5.568994223	NoSig
HRAS	0.329538	1.207047379	0.68332405	0.495817437	0.816030662	-5.861593715	NoSig
TP53	0.329390128	2.894708825	0.846308797	0.399190433	0.763539548	-5.742878783	NoSig
SNCAIP	0.329263875	0.315800401	1.728294621	0.086699496	0.396325875	-4.674164032	NoSig
RPL37A	0.329001664	8.494424052	2.209404435	0.029187541	0.234375589	-3.799451812	NoSig
SMARCA4	0.327966406	2.453906873	1.173469408	0.243104429	0.639273075	-5.42955727	NoSig
ARL4D	0.327761961	0.262800131	1.024923192	0.307614525	0.700411758	-5.584159211	NoSig
RNF220	0.327233446	2.48968945	0.706622165	0.481273126	0.811637791	-5.846157848	NoSig
SLC7A8	0.327187503	0.516843859	1.269941067	0.206745504	0.597110083	-5.318253907	NoSig
PDGFRA	0.326978241	1.111655455	0.915254291	0.362030308	0.742958122	-5.685146076	NoSig
SLC38A1	0.326958871	4.573172741	0.958968042	0.339646531	0.725944956	-5.646237592	NoSig
RAB10	0.326797105	7.27472203	0.78925464	0.431635748	0.783770863	-5.78728141	NoSig
MAN1B1	0.326087833	0.616269118	1.402535127	0.163529482	0.534293276	-5.151390485	NoSig
ABCD4	0.32547369	0.904688008	0.879029302	0.381272976	0.752635514	-5.716034986	NoSig
IGIP	0.325431731	2.462670646	0.489134854	0.625705582	0.8604549	-5.970252439	NoSig
SYN2	0.325186872	0.296511089	1.296828115	0.197363531	0.586260047	-5.285713165	NoSig
DLG3	0.325119094	0.889742669	0.96637322	0.335945684	0.723878494	-5.639469702	NoSig
ESRRA	0.324362406	1.771967341	0.616546794	0.538788592	0.831136196	-5.902992122	NoSig
RCC1	0.32415267	1.743640259	0.734688594	0.464069185	0.801574046	-5.826882208	NoSig
PPP1R35	0.323649968	1.017867502	0.627805629	0.531413025	0.829018991	-5.896308068	NoSig
NDRG1	0.322614738	3.230201025	0.747485004	0.456341983	0.797139692	-5.817847161	NoSig
BPTF	0.322416809	5.479901569	1.578808666	0.117208528	0.45563573	-4.904925506	NoSig
EMILIN1	0.321997434	0.315955993	1.010104923	0.31462871	0.706399645	-5.598459264	NoSig
ID4	0.32162178	0.453200588	0.894292609	0.373088777	0.74753424	-5.703169789	NoSig
SLC35B1	0.321098093	0.905856334	0.803190185	0.423571095	0.778349065	-5.776718421	NoSig
CLEC4F	0.320645769	0.257094356	1.11940147	0.265370888	0.661352633	-5.48819237	NoSig
HES6	0.320121285	0.373601607	1.003215432	0.317925842	0.709321749	-5.60503825	NoSig
ZNF423	0.319560528	0.674271376	1.040457529	0.300374848	0.694933351	-5.568948954	NoSig
PDCD1LG2	0.319149393	0.631732076	0.826366167	0.410358553	0.769734902	-5.758746928	NoSig
AKAP6	0.318933613	0.278224809	1.406508115	0.162350084	0.532696109	-5.14614406	NoSig
PSD4	0.318461196	3.892127362	0.764574469	0.446137647	0.79151017	-5.805540241	NoSig
EIF2S3B	0.318359222	1.085881608	1.2286051	0.221802843	0.615573712	-5.366991077	NoSig
SHROOM2	0.317994071	0.572235807	0.908540365	0.365549411	0.745325396	-5.690963741	NoSig
HS3ST1	0.317241384	0.254364714	1.050132868	0.295924347	0.69038573	-5.55936217	NoSig
ARID1A	0.316727454	5.265655255	1.294328151	0.198222323	0.587181648	-5.288766672	NoSig
RPS23	0.316516551	10.40870005	1.340089266	0.182936708	0.564695383	-5.231969988	NoSig
MSL1	0.316291329	4.149732314	0.654377592	0.514214037	0.823536497	-5.880057114	NoSig
RPL36A	0.316132594	10.24153181	2.183098004	0.031121596	0.242490112	-3.852374026	NoSig
RRM2	0.315886172	2.069131379	0.710714274	0.478743064	0.810817673	-5.843393743	NoSig
ARF1	0.315702884	7.370232506	1.113659625	0.267816593	0.662682119	-5.494260667	NoSig
PGBD1	0.314582641	0.258444239	1.22017071	0.224970668	0.619386661	-5.376743162	NoSig
KLC1	0.314551284	2.441224436	0.770979441	0.442347344	0.790700362	-5.800856835	NoSig
ITGB7	0.313748842	0.697613843	0.837677887	0.404000922	0.766336896	-5.749792143	NoSig
TRIM56	0.313605523	4.90459243	0.710572037	0.478830882	0.810817673	-5.843490085	NoSig
SDR39U1	0.313496107	0.375204292	1.210948042	0.228471905	0.623097852	-5.387331906	NoSig
THBS4	0.312890789	0.256393503	1.324750221	0.187958585	0.571732067	-5.251220874	NoSig
SNTG2	0.312488725	0.645357902	0.951483311	0.343413956	0.727273921	-5.653026191	NoSig
TRIB3	0.312229669	1.594334784	0.56281073	0.574691973	0.844495536	-5.933238407	NoSig
SLC4A8	0.311740049	0.397124607	1.319687713	0.189638437	0.574689022	-5.257527393	NoSig
TUFM	0.311642322	5.377281536	0.46942881	0.639678455	0.862746675	-5.979277804	NoSig
RPS20	0.311633469	9.215987931	2.358675708	0.020078571	0.193607618	-3.488271064	NoSig
AFMID	0.311384351	0.44234856	0.989190791	0.324708328	0.71550433	-5.618294276	NoSig
LRPAP1	0.311226024	1.224671243	0.641654696	0.522412313	0.82588146	-5.887921614	NoSig
RPL5	0.310772276	11.02605363	1.852257755	0.06662987	0.351321132	-4.467869422	NoSig
FPR3	0.31005413	1.109704243	0.61614747	0.539051138	0.831136196	-5.903226984	NoSig
GFPT2	0.309773126	0.25864089	1.192557574	0.235570583	0.630693801	-5.40821304	NoSig
CFAP91	0.309448773	0.477262871	1.084835438	0.280331045	0.674718777	-5.524262747	NoSig
TNPO2	0.30894318	1.862073569	0.670244563	0.504085618	0.819756816	-5.870034545	NoSig
CAPRIN1	0.308641243	6.330574504	1.098525292	0.27433804	0.669010783	-5.510109346	NoSig
TNFSF12	0.307978202	4.28996304	0.413791696	0.6798203	0.878889365	-6.002764225	NoSig
MROH1	0.307719904	0.805020485	0.856300424	0.39366538	0.761155187	-5.734788178	NoSig
EPAS1	0.307254751	6.624836137	0.839379558	0.403049712	0.765877666	-5.748434639	NoSig
WASHC2C	0.306971419	4.321990407	0.721738699	0.471963679	0.806569625	-5.835868389	NoSig
ZNF230	0.306688735	1.436696654	0.613939291	0.540504134	0.831851895	-5.904522997	NoSig
CENPV	0.306367873	0.663846532	0.745337675	0.457633521	0.798200113	-5.819374087	NoSig
LZTR1	0.305663568	0.849419463	0.874044189	0.383970015	0.754340503	-5.720189574	NoSig
PGAP2	0.305655471	0.370703149	1.275268421	0.20486097	0.593538976	-5.311858851	NoSig
CARMIL2	0.305533306	1.065428824	0.697038488	0.48722727	0.813124472	-5.852569472	NoSig
OAS3	0.305409864	2.056674569	1.05382538	0.294237705	0.689805943	-5.55568054	NoSig
USP17L15	0.304728647	0.522248242	1.043545793	0.298949409	0.693746643	-5.565898401	NoSig
SLC6A9	0.304663995	0.458781866	1.133900209	0.259264767	0.656480686	-5.472733693	NoSig
RBM25	0.304549407	4.626133496	0.771103808	0.442273932	0.790689913	-5.800765514	NoSig
ANP32A	0.304539897	6.215313689	0.986581894	0.325980476	0.717231429	-5.620739983	NoSig
CELSR3	0.304484113	0.276449945	1.292842982	0.19873382	0.58748212	-5.290577984	NoSig
RANGAP1	0.304277651	3.302898413	0.568433604	0.570881908	0.843956281	-5.930201779	NoSig
FAXDC2	0.303330761	2.885557237	0.541184315	0.58945855	0.849507319	-5.944638021	NoSig
TCEA1	0.303177248	6.060414521	0.793931375	0.428919265	0.781917336	-5.783756864	NoSig
PAK3	0.303124422	0.316806874	1.305871528	0.194279974	0.581597703	-5.274619694	NoSig
EPG5	0.302829321	2.376278007	0.679602818	0.498162319	0.816913632	-5.864011667	NoSig
MCM8	0.302676976	1.2755516	0.771744357	0.441895937	0.790534615	-5.800294935	NoSig
FMO4	0.302539616	0.421032352	0.858034771	0.392711142	0.760951507	-5.73337427	NoSig
CASKIN2	0.302503379	1.333848346	0.566335969	0.572301842	0.844377111	-5.931338114	NoSig
EPHB1	0.302473193	0.505501452	1.148662659	0.253149621	0.648661742	-5.456794373	NoSig
AKAP11	0.301777223	5.694697938	0.691367627	0.490769359	0.814335661	-5.856322507	NoSig
EEF1B2	0.301366899	10.19178113	1.814754039	0.072246024	0.363230083	-4.531699079	NoSig
PNMA8B	0.301299313	0.26646111	1.180515851	0.240303547	0.636684093	-5.421717055	NoSig
GAS7	0.301092113	3.551125743	0.666179804	0.506670087	0.821566017	-5.872624787	NoSig
HSP90B1	0.30091544	3.166728021	1.011844954	0.313799592	0.705863238	-5.596790669	NoSig
JADE2	0.300841921	3.582853948	0.780017176	0.437030926	0.787441122	-5.7941826	NoSig
PARP1	0.300823326	3.949712233	1.037453921	0.30176561	0.696326627	-5.571907387	NoSig
LDHA	0.300644903	4.930254561	0.911396514	0.364049724	0.744250557	-5.688494021	NoSig
CASP8	0.300535815	2.857551373	0.606917928	0.545137386	0.833784458	-5.908613233	NoSig
POGLUT3	0.300287298	0.548003033	0.793960124	0.428902597	0.781917336	-5.783735134	NoSig
POLR2H	0.30011743	1.057682458	0.629813645	0.530103064	0.828532921	-5.895103349	NoSig
KPNB1	0.299960474	5.612444277	0.959038259	0.339611315	0.725944956	-5.646173658	NoSig
HSPA8	0.299809047	7.491578376	0.750340927	0.454627474	0.796974131	-5.815809633	NoSig
SNX10	0.299587476	4.914905322	0.604881921	0.546484633	0.834564514	-5.909790554	NoSig
RAB3IP	0.298979867	1.143675629	0.865090885	0.388843542	0.757873714	-5.727592763	NoSig
APOA2	0.298313072	0.239187958	1.12615432	0.262514555	0.658649718	-5.48101659	NoSig
CNRIP1	0.297955829	1.232380986	0.595247683	0.552882289	0.838151514	-5.915308262	NoSig
TKT	0.297191327	5.691810142	0.782187569	0.435759774	0.78612802	-5.792568346	NoSig
ZNHIT2	0.297008076	1.066741068	0.517037529	0.606152524	0.855562468	-5.956841265	NoSig
NTNG2	0.296873997	0.372777784	1.033868654	0.303431376	0.697603587	-5.575427757	NoSig
CIZ1	0.296658004	3.777527035	0.767588454	0.444351715	0.791374949	-5.803341185	NoSig
RPS17	0.296384814	10.14575608	1.799374377	0.074660067	0.368122567	-4.557519897	NoSig
NNMT	0.296366907	1.303224622	0.61204	0.541755465	0.832132293	-5.905634022	NoSig
CCT5	0.296262478	6.210609032	0.821092129	0.413343251	0.771480726	-5.762880973	NoSig
PDE4A	0.295844922	2.112064268	0.624012306	0.533892193	0.82974865	-5.89857347	NoSig
CCNA2	0.295770847	1.044579034	0.527561187	0.598850581	0.851892146	-5.951590953	NoSig
RRBP1	0.295588538	1.499644019	0.738861894	0.461541027	0.800856008	-5.82395257	NoSig
TANC1	0.295414375	1.337872246	0.650956618	0.516411732	0.824722159	-5.882186803	NoSig
MYH11	0.295397612	1.104619352	0.819264006	0.414380861	0.772089248	-5.764307845	NoSig
PHLPP2	0.295384168	1.554498463	0.755881381	0.451311862	0.795122406	-5.81183493	NoSig
TMEM223	0.29523411	0.567006387	0.734831844	0.463982275	0.801574046	-5.826781919	NoSig
TIAF1	0.295061658	1.040333581	0.693334341	0.489539339	0.813944542	-5.855024356	NoSig
RNF165	0.294876865	0.431135273	1.149764891	0.252697155	0.648067698	-5.455596201	NoSig
TTC24	0.294491509	0.254379237	1.084855657	0.280322128	0.674718777	-5.524241971	NoSig
TMEM88	0.29437351	0.898178998	0.519039148	0.604760575	0.855286199	-5.955850751	NoSig
TLDC2	0.294286539	0.492525082	0.900990866	0.369532236	0.746706932	-5.69745506	NoSig
PTPRF	0.294276637	0.546913032	1.081627644	0.281748259	0.6767573	-5.527554057	NoSig
KBTBD6	0.29377546	1.274024251	0.56785868	0.571270918	0.844114163	-5.930513643	NoSig
PPIL3	0.293689355	2.189156299	0.57150557	0.568805503	0.84371996	-5.928530092	NoSig
RAB7A	0.293358283	6.199537062	1.434093797	0.154339833	0.521382733	-5.109322514	NoSig
EWSR1	0.29326359	4.795707437	0.841396061	0.401924279	0.765504606	-5.746822459	NoSig
GOLGA4	0.293080783	5.090292969	0.818464108	0.414835359	0.772117255	-5.764931187	NoSig
MYLK4	0.292830163	0.234791752	1.298302916	0.196858202	0.585301279	-5.283909137	NoSig
DSC2	0.292702122	0.315349406	1.195758155	0.234323926	0.629378401	-5.40460135	NoSig
PPP2CA	0.29240851	6.435899335	0.702864705	0.483602765	0.813070158	-5.848681983	NoSig
GLT1D1	0.292277086	2.360219924	0.546396329	0.585883588	0.848721083	-5.941931305	NoSig
P2RY6	0.291976225	0.466296505	1.131501879	0.260267954	0.657402422	-5.475304218	NoSig
TIMP4	0.291852048	0.50124851	0.754551393	0.452106509	0.795336285	-5.812791698	NoSig
UBE2M	0.29166365	2.735388202	0.407054896	0.684746853	0.881016974	-6.005407913	NoSig
FLVCR2	0.291486135	0.391470748	1.063901571	0.289668448	0.685360832	-5.545569669	NoSig
FGD5	0.2914085	2.838745995	0.506708315	0.61335855	0.85951251	-5.961892206	NoSig
CUL4A	0.291335763	4.548972081	0.629752424	0.530142978	0.828532921	-5.895140136	NoSig
SIK3	0.290903203	3.122955555	0.614306755	0.540262202	0.831686815	-5.904307647	NoSig
RPL41	0.290173388	10.0507927	1.715787189	0.088974164	0.400749659	-4.694229801	NoSig
ZCCHC7	0.290125173	4.977075862	0.553305273	0.581160467	0.847019553	-5.938303575	NoSig
ACTR3C	0.290037968	0.409765851	1.249737949	0.214008189	0.60726841	-5.342270026	NoSig
AMDHD1	0.289962947	0.250782962	0.982502774	0.327976105	0.718647265	-5.624551241	NoSig
PADI2	0.289936461	2.09269888	0.497540384	0.619786328	0.8604549	-5.966290314	NoSig
MYO9B	0.28981267	4.494065083	0.586323318	0.558841577	0.840430524	-5.920340896	NoSig
RPL36AL	0.288672909	12.05774359	1.535115608	0.127583922	0.474876898	-4.968619049	NoSig
RPL30	0.28851169	9.475238732	2.007051599	0.047159878	0.297458137	-4.19153022	NoSig
FANCG	0.288035427	0.582020087	0.870506189	0.3858913	0.755332527	-5.723124009	NoSig
PLEKHA5	0.287849229	1.388947998	0.735695836	0.46345829	0.801458586	-5.826176632	NoSig
PHETA2	0.287817232	0.864149973	0.630511335	0.529648303	0.828532921	-5.894683873	NoSig
GRIN2D	0.287681469	0.255310165	1.043471256	0.298983759	0.693746643	-5.565972132	NoSig
TMEM222	0.287632685	0.352048673	1.096635325	0.275160093	0.66969537	-5.512073633	NoSig
ESCO2	0.287389682	0.392306964	1.042008098	0.299658584	0.694037154	-5.567418426	NoSig
NLRP1	0.28727512	2.331736235	0.777181341	0.43869507	0.788700774	-5.796285102	NoSig
PPIH	0.286644909	0.968204257	0.747139649	0.456549561	0.797333781	-5.81809303	NoSig
ZNF593	0.286557332	2.228780021	0.355819532	0.722647012	0.892520319	-6.024097882	NoSig
BFSP1	0.286549135	0.988811539	0.588228512	0.557566724	0.840049965	-5.919272859	NoSig
BAZ2B	0.286547136	3.740653588	0.593914434	0.553770562	0.83846543	-5.916064907	NoSig
CDKN2A	0.286442836	0.544737282	1.071994917	0.286033599	0.681112266	-5.537380264	NoSig
ZFAND5	0.286292054	5.250718092	0.801094578	0.424778107	0.778692566	-5.778318537	NoSig
OAZ1	0.286118257	8.746936119	1.452356221	0.149206604	0.512782632	-5.084567274	NoSig
GAPT	0.285744962	4.100196216	0.615177661	0.539689034	0.831136196	-5.903796748	NoSig
RPL11	0.28548195	10.85739395	1.941995335	0.054656427	0.316316445	-4.310185202	NoSig
RBM23	0.285407382	3.457705302	0.717515403	0.474554408	0.808511969	-5.838764797	NoSig
DOCK8	0.285384467	4.631756515	0.951150343	0.343582181	0.727530317	-5.653326976	NoSig
IGFLR1	0.285080628	0.630423791	0.765424641	0.44563346	0.79151017	-5.804920807	NoSig
TMEM255A	0.284788944	0.231361973	1.229770423	0.221367725	0.614872811	-5.365638563	NoSig
GATD3B	0.284484909	3.588677964	0.558814466	0.577407236	0.845825943	-5.935378344	NoSig
RPL23A	0.284463967	11.93753932	1.517879888	0.131870703	0.4824197	-4.993274239	NoSig
CAPN15	0.284390782	2.721984645	0.540138701	0.590176971	0.849643017	-5.945177925	NoSig
EFTUD2	0.284193742	3.305431803	0.594995506	0.553050247	0.838249961	-5.915451507	NoSig
TNFAIP8L3	0.284136927	0.683721139	0.681840256	0.496751712	0.816598725	-5.862559412	NoSig
UBE2I	0.284017714	2.788310134	0.847698205	0.398419315	0.762821196	-5.741759334	NoSig
RMDN3	0.283968959	1.05282459	0.722414211	0.471550029	0.806477603	-5.835403549	NoSig
DAB1	0.28378947	0.242409849	1.287041996	0.200741069	0.589349802	-5.297633558	NoSig
PKP2	0.283145677	0.695685344	0.729106869	0.467462738	0.804286684	-5.830774874	NoSig
ZNF696	0.283122925	0.567238862	0.696859507	0.48733885	0.813180162	-5.852688388	NoSig
TRIM3	0.282878978	0.431279842	1.140438108	0.256543853	0.652138507	-5.465699409	NoSig
GPR132	0.282494805	1.475629161	0.564612588	0.573469706	0.844495536	-5.932268582	NoSig
BAALC	0.282415288	1.535037236	0.549702371	0.583621245	0.84808407	-5.940201032	NoSig
SEMA3C	0.282077225	0.591624095	0.810579595	0.419331262	0.776515605	-5.77104323	NoSig
RPL17-C18orf32	0.28191427	0.974757481	0.541969484	0.588919345	0.849507319	-5.944231916	NoSig
ARHGAP24	0.281792066	1.2899114	0.654542412	0.514108278	0.823536497	-5.879954227	NoSig
GBP2	0.281632887	6.830340168	0.849429274	0.39745985	0.762821196	-5.740362072	NoSig
NFX1	0.281583107	4.277336429	0.517917172	0.605540631	0.855562468	-5.956406437	NoSig
KMT2E	0.281093527	5.899120674	1.093010405	0.276741538	0.671049544	-5.515831843	NoSig
PRDM11	0.281056296	0.681038483	0.923321884	0.357830241	0.740174485	-5.678099685	NoSig
CFL1	0.280591811	8.746883654	1.41332493	0.160341656	0.529013115	-5.137108989	NoSig
ERF	0.280501651	1.215677091	0.544284554	0.587330842	0.849213708	-5.943031106	NoSig
EYA1	0.280291814	0.266379691	1.66284363	0.099148077	0.419083983	-4.777638377	NoSig
SMAP1	0.280229759	3.451877074	0.47566938	0.635239134	0.861749469	-5.976459602	NoSig
GDPD5	0.279762283	0.525877567	0.955492963	0.341392353	0.726376214	-5.649395967	NoSig
ACKR1	0.279642294	1.518628895	0.511561608	0.609967945	0.857378413	-5.959531599	NoSig
CYP2R1	0.279588668	0.640106166	0.78297229	0.435300713	0.785594009	-5.79198361	NoSig
ALOX12B	0.27935528	0.223987567	1.362810735	0.175684067	0.552252198	-5.203060403	NoSig
ITPRIP	0.279333498	0.80404884	0.740734176	0.460409349	0.800194258	-5.8226329	NoSig
PEG10	0.279200362	0.447520396	1.10061474	0.273431203	0.66818142	-5.507933885	NoSig
STRADA	0.278932684	0.942799971	1.026955741	0.306660668	0.700411758	-5.582181818	NoSig
SERPINA1	0.278778903	4.517991581	0.653855034	0.514549418	0.823536497	-5.880383143	NoSig
SELENOO	0.278698049	0.841895047	0.656435043	0.512894671	0.822994241	-5.878770938	NoSig
TRMU	0.277913916	0.71940932	0.830320086	0.408129476	0.768855312	-5.755630518	NoSig
AP2A1	0.277800131	1.070854963	0.704762772	0.482425182	0.812450138	-5.847408593	NoSig
HM13	0.277784929	1.698384274	0.658153655	0.511793961	0.822868308	-5.87769351	NoSig
GOLGA8N	0.277493604	0.337778436	1.052368512	0.294902382	0.68984767	-5.557134626	NoSig
FADS3	0.277474011	0.241709762	1.349776388	0.179817556	0.559460104	-5.219702039	NoSig
TMEM98	0.277462382	0.252205946	0.977656204	0.330357615	0.719844039	-5.629059395	NoSig
PRELID1	0.276692441	7.366416924	0.637464934	0.525126902	0.826697921	-5.890477929	NoSig
NRSN2	0.276613124	0.277477203	0.970357467	0.333965422	0.722132941	-5.635807173	NoSig
PTAR1	0.276570957	2.436815631	0.527692119	0.598759988	0.851892146	-5.951524967	NoSig
MRAS	0.27637796	1.249640927	0.621851894	0.535306795	0.830188303	-5.899857593	NoSig
FLI1	0.276238336	5.733403359	0.862480684	0.3902715	0.759299854	-5.729736903	NoSig
WEE1	0.275530938	1.363415973	0.638246859	0.524619731	0.826154252	-5.890002112	NoSig
ZBTB22	0.275461719	0.689950813	0.685672998	0.494340361	0.816030662	-5.860060696	NoSig
CHST14	0.275411692	0.451021763	0.888840998	0.375999194	0.749716268	-5.707789914	NoSig
MCAT	0.274599593	0.292070575	0.920012712	0.359549254	0.740997136	-5.680997341	NoSig
NIPSNAP2	0.274475732	1.450217986	0.55108577	0.582675803	0.847504166	-5.939473927	NoSig
RNF213	0.274320008	4.925388507	0.821873352	0.412900319	0.771345763	-5.762270262	NoSig
COL4A3	0.273180265	0.222510151	1.4548031	0.148528982	0.511675262	-5.081227586	NoSig
ADAM15	0.273072179	0.60633649	0.922370909	0.358323705	0.740609139	-5.678933448	NoSig
RACK1	0.273023152	8.312892907	0.92526802	0.356821734	0.739194836	-5.67639078	NoSig
LAPTM5	0.272777554	9.187853852	1.22905782	0.221633729	0.615436496	-5.366465782	NoSig
PRPF40B	0.272768142	0.520373969	0.943642619	0.347389455	0.729751771	-5.660081557	NoSig
RNASEH2A	0.272575543	1.855174782	0.482893341	0.630116817	0.8604549	-5.97315103	NoSig
MYCN	0.272543039	0.428105272	1.008362393	0.31546048	0.706493306	-5.600127433	NoSig
F7	0.272456799	0.218456353	1.255232694	0.2120147	0.604300964	-5.335775248	NoSig
COX7C	0.272144332	9.519495188	1.508551983	0.134237423	0.484940177	-5.00650637	NoSig
RPS10-NUDT3	0.272137295	0.804656153	0.768406877	0.443867475	0.791275426	-5.802742573	NoSig
SLC35A3	0.27194985	0.640103415	1.038232979	0.301404465	0.696222203	-5.571140851	NoSig
PRMT1	0.271728013	2.65206879	0.533730415	0.594588881	0.851048648	-5.948464163	NoSig
MAPK8IP3	0.271099042	1.057836229	0.801190873	0.424722599	0.778692566	-5.778245101	NoSig
STMN2	0.271064778	0.271350706	0.896527147	0.371899934	0.74700396	-5.701268025	NoSig
RPL18	0.270937742	8.517576693	1.513227816	0.13304692	0.484106643	-4.999883216	NoSig
FAM222A	0.270836678	0.314503307	0.976066057	0.331141447	0.719860539	-5.630533739	NoSig
PCDH12	0.27079488	0.477591028	0.764853477	0.445972147	0.79151017	-5.805337031	NoSig
VILL	0.270536111	0.585397971	0.982410395	0.328021392	0.718647265	-5.624637374	NoSig
DBNL	0.270427605	4.330986836	0.878276862	0.381679303	0.753107595	-5.71666356	NoSig
ZFP90	0.27021674	2.394579319	0.58495284	0.559759514	0.84089287	-5.921107047	NoSig
DGKH	0.27010001	0.914860847	0.86715094	0.387718831	0.757129894	-5.725896029	NoSig
EGLN3	0.269916849	1.156343108	0.615574225	0.539428146	0.831136196	-5.903563874	NoSig
HOXA3	0.268787181	0.215514046	1.10611041	0.271055962	0.666572647	-5.502192696	NoSig
MYPOP	0.268652682	1.20987522	0.455929285	0.649326231	0.865693492	-5.985247286	NoSig
CGREF1	0.268624224	0.253494874	1.013630426	0.312950338	0.705258226	-5.595075569	NoSig
SLC66A1	0.268285015	0.581303841	0.745225695	0.45770093	0.798200113	-5.819453594	NoSig
DAZAP2	0.267927757	7.341845646	1.745192741	0.083702116	0.388693978	-4.64683555	NoSig
NUMB	0.267702112	4.006429295	0.814822224	0.416908433	0.774201169	-5.767761622	NoSig
HOXA9	0.267556947	0.214527642	0.992302898	0.323195094	0.714643729	-5.61536854	NoSig
GOLGA8H	0.267505168	0.575491392	0.809583092	0.419901547	0.77666718	-5.771811556	NoSig
FLOT2	0.267360731	5.676090193	0.567290269	0.571655645	0.844356421	-5.930821666	NoSig
FMR1	0.267078825	3.353375382	0.657246034	0.512375104	0.822942461	-5.878262862	NoSig
PRRX1	0.26700659	0.531230989	0.772255494	0.441594444	0.790412493	-5.799919152	NoSig
CBWD6	0.266260121	1.882777671	0.775108722	0.439913669	0.789478641	-5.797816964	NoSig
ANKRD29	0.266151643	0.342144143	1.04156543	0.299862951	0.694222463	-5.5678556	NoSig
MSH2	0.266003444	2.14647299	0.568947565	0.570534257	0.843934468	-5.929922718	NoSig
SAMD1	0.265898271	3.719917155	0.318080782	0.75101773	0.904469514	-6.036262558	NoSig
PPP4R3B	0.265816467	5.754371264	0.711932309	0.477991403	0.810714393	-5.84256794	NoSig
SYNE2	0.265763665	3.606267245	0.868938948	0.386744278	0.756082167	-5.724420136	NoSig
ATOH8	0.265556102	0.376756833	0.964682202	0.336788469	0.72437927	-5.641019698	NoSig
THEM6	0.265143121	0.325327981	0.848222389	0.398128631	0.762821196	-5.741336527	NoSig
EDRF1	0.265025645	1.282621939	0.680222386	0.497771492	0.816913632	-5.863609997	NoSig
PIEZO2	0.2648622	0.249615613	1.419199294	0.158626216	0.526677403	-5.129289305	NoSig
TTC38	0.264640712	0.417554786	0.884350865	0.378406951	0.750487982	-5.711574303	NoSig
PDCD6-AHRR	0.264342836	0.306520167	1.0342781	0.303240829	0.697603587	-5.575026326	NoSig
EEF1D	0.263947372	6.795124221	1.159722201	0.248635559	0.644264259	-5.444721397	NoSig
TDRD9	0.263486106	0.490896861	0.859372518	0.391976086	0.760680133	-5.73228176	NoSig
AMZ1	0.263188467	0.246708811	1.193556256	0.235181078	0.630254241	-5.407087091	NoSig
TBC1D3E	0.262972524	0.232892581	1.226528295	0.222579837	0.616620889	-5.369398399	NoSig
IQGAP1	0.262939894	6.803886893	1.033335387	0.303679668	0.697619753	-5.575950351	NoSig
ST6GALNAC2	0.262633268	0.210579827	0.947654771	0.345351463	0.728646077	-5.656478435	NoSig
CEACAM1	0.262386833	0.377059202	0.98928767	0.324661151	0.71550433	-5.618203334	NoSig
PRKCH	0.262224076	5.444195162	0.765992864	0.445296663	0.79151017	-5.804506421	NoSig
FCRL4	0.262129102	0.210175587	1.089344186	0.278347375	0.672462152	-5.519620497	NoSig
COQ9	0.261593515	1.551928088	0.517769994	0.605642991	0.855562468	-5.956479242	NoSig
NPRL2	0.261593086	0.610745018	0.875811597	0.383012463	0.753809961	-5.718719282	NoSig
ZNF283	0.261555303	0.85150534	0.685607847	0.494381297	0.816030662	-5.860103286	NoSig
PPP2R3B	0.261182362	0.660210771	0.737494412	0.462368579	0.801096254	-5.824914346	NoSig
FZD2	0.261115521	0.257437977	1.074826344	0.284769367	0.679562386	-5.534500891	NoSig
MEF2C	0.260946181	3.247606039	0.902340915	0.368818002	0.746561949	-5.696298157	NoSig
CAPN5	0.260625222	0.988855986	0.663898148	0.508123905	0.821566017	-5.874071912	NoSig
PCDH1	0.26053133	0.338485747	0.862464217	0.390280519	0.759299854	-5.729750409	NoSig
THEMIS2	0.260372573	5.272241637	0.47659876	0.634579136	0.861669329	-5.97603673	NoSig
SPINK5	0.259726262	0.732427032	0.665058111	0.507384527	0.821566017	-5.873336828	NoSig
SYPL2	0.259664283	0.20819929	1.001973053	0.318522846	0.710140241	-5.606219934	NoSig
GRAMD1C	0.259660782	0.252329036	1.306981245	0.193904072	0.581109562	-5.273253272	NoSig
CENPA	0.259388348	0.230544428	1.118976835	0.265551223	0.661352633	-5.488642192	NoSig
PTPRM	0.259030651	1.890895239	0.601248844	0.548892822	0.836542374	-5.911881619	NoSig
UVSSA	0.258800511	0.600010527	0.960766382	0.338745357	0.725251647	-5.64459872	NoSig
RPL17	0.258783811	9.394096565	1.844567042	0.067750868	0.353486772	-4.481058508	NoSig
CRTAP	0.258773186	7.050100692	0.626028268	0.532573902	0.829033414	-5.897371219	NoSig
PACS1	0.258727431	6.015571129	0.63909845	0.524067661	0.826154252	-5.889483243	NoSig
SEPTIN6	0.258683529	6.121872794	0.716354911	0.475267681	0.80893292	-5.839557734	NoSig
GPR4	0.258624125	2.40183078	0.40075711	0.689364689	0.882684505	-6.007840199	NoSig
NUTM2A	0.258256595	0.292919318	0.9448446	0.34677809	0.729690723	-5.659003692	NoSig
DCBLD1	0.258182055	0.760117401	0.700981514	0.484772678	0.813124472	-5.849942031	NoSig
CD19	0.258168696	0.724395453	0.637040987	0.525401989	0.826697921	-5.890735667	NoSig
ARHGEF3	0.258155214	5.312766228	0.65848485	0.511581987	0.822868308	-5.877485558	NoSig
MED22	0.257862989	1.457055647	0.638252449	0.524616106	0.826154252	-5.889998708	NoSig
SLC2A6	0.257818007	0.392096596	0.835029482	0.405484048	0.767677985	-5.751899494	NoSig
SOCS4	0.257732254	3.537817699	0.570403777	0.569549807	0.843861708	-5.92913069	NoSig
ARFGAP1	0.257623158	1.229681423	0.686202577	0.494007678	0.816030662	-5.859714351	NoSig
HOXB13	0.257165195	0.278701175	1.044327398	0.298589373	0.69354673	-5.565124936	NoSig
YWHAH	0.257077792	7.626191758	0.778117197	0.438145477	0.788304189	-5.795592091	NoSig
SLC37A2	0.25660079	1.005119026	0.591963935	0.555071352	0.838754686	-5.917168818	NoSig
S100A4	0.256514851	8.316427092	0.692700248	0.489935729	0.813944542	-5.855443295	NoSig
PHLDB1	0.256462807	0.840356437	0.832753634	0.406761171	0.768304523	-5.753705137	NoSig
MED13L	0.256460326	3.685475088	1.055010329	0.293697838	0.689352535	-5.5544964	NoSig
TARS2	0.25640217	1.249654285	0.647284238	0.518776416	0.824722159	-5.884460678	NoSig
NCEH1	0.256174287	0.816639066	0.599931718	0.54976719	0.837064275	-5.912636618	NoSig
UBFD1	0.256122823	1.821650315	0.556132671	0.579232809	0.846649146	-5.936805902	NoSig
SLC25A19	0.255864889	0.49310119	0.866480621	0.388084579	0.757319616	-5.726448564	NoSig
CCDC85B	0.255804362	7.622302593	0.391669602	0.696048766	0.883961018	-6.011283264	NoSig
ZFP36L1	0.255743908	7.336816847	0.864597796	0.389113048	0.758063689	-5.727998299	NoSig
PRR16	0.255658651	0.388594326	0.81752482	0.41536944	0.772782486	-5.765662385	NoSig
PRPF39	0.255525967	1.64093349	0.6132188	0.54097865	0.831895892	-5.904944863	NoSig
TTC7A	0.254898924	0.465418713	0.852891061	0.395545354	0.761646148	-5.737559399	NoSig
STAC3	0.254569867	0.752685818	0.592255961	0.554876503	0.838754686	-5.917003771	NoSig
CD300A	0.254512742	4.043357079	0.401247991	0.689004328	0.882684505	-6.007651973	NoSig
SRP72	0.254505259	6.002291939	0.742269134	0.459482738	0.799701239	-5.821548525	NoSig
CYP27A1	0.254451502	0.407097799	0.838943544	0.403293308	0.76597429	-5.748782727	NoSig
TSPAN11	0.254356111	0.215643214	1.192507834	0.235589995	0.630693801	-5.408269095	NoSig
MAPK13	0.254338267	0.207539028	1.167866346	0.245348123	0.641021312	-5.435758864	NoSig
PGA4	0.254131453	0.399357624	0.930758513	0.353986303	0.735826014	-5.671550491	NoSig
PRPF40A	0.253513522	6.077371541	0.625802335	0.532721562	0.829095961	-5.897506149	NoSig
CFAP251	0.25343824	0.284261943	1.231988996	0.22054105	0.614170997	-5.363060165	NoSig
PNPLA3	0.253358226	0.227850409	0.939742034	0.349378193	0.73097595	-5.663570075	NoSig
GMIP	0.253288112	0.726573115	0.615277952	0.539623049	0.831136196	-5.903737868	NoSig
MICOS13	0.253236353	1.863810513	0.428565581	0.669064936	0.874414909	-5.996815156	NoSig
PLEKHD1	0.253074675	0.367403775	0.848048924	0.398224811	0.762821196	-5.741476472	NoSig
FKBP4	0.252940925	4.794409572	0.413086783	0.680335152	0.878952028	-6.003042877	NoSig
IPO5	0.252895391	4.065308631	0.576685938	0.565312292	0.841527237	-5.925690784	NoSig
CCNB3	0.252872419	0.309017641	1.175636775	0.242240459	0.638197713	-5.427150622	NoSig
RXFP4	0.252656647	0.202580555	1.050275011	0.295859299	0.69038573	-5.55922068	NoSig
AP5Z1	0.252577285	0.236478618	1.100698625	0.27339484	0.66818142	-5.507846462	NoSig
NIN	0.252489589	4.657884042	1.05721734	0.292694113	0.688547159	-5.552287425	NoSig
IER5L	0.251744545	0.916592335	0.560564881	0.576217162	0.845103543	-5.93444289	NoSig
LRRC34	0.251731224	0.2629543	1.176368	0.241949468	0.637975798	-5.426337692	NoSig
CYC1	0.251359036	2.54568332	0.386090838	0.700164003	0.885411242	-6.013357933	NoSig
SHF	0.251229275	0.469947332	1.181631524	0.239862201	0.636168821	-5.42047151	NoSig
LRSAM1	0.251176142	0.539554503	1.114878381	0.267296162	0.662358688	-5.492975167	NoSig
NPC1	0.25099804	0.831606321	0.681595531	0.496905896	0.816598725	-5.862718486	NoSig
GYG1	0.250964126	2.584487244	0.43025261	0.667841096	0.873692227	-5.996122602	NoSig
RIPOR2	0.250069497	5.627198802	0.868431941	0.387020468	0.756199566	-5.724838944	NoSig
FOXD1	0.24997784	0.265814516	0.901163958	0.369440614	0.746706932	-5.697306827	NoSig
EMP2	0.249893891	0.31666397	0.890912878	0.374891423	0.748909086	-5.706037319	NoSig
ONECUT2	0.249229851	0.205999852	1.244067252	0.216079845	0.608891297	-5.348943766	NoSig
CCDC170	0.249205125	0.854135549	0.571209332	0.569005577	0.843801161	-5.928691687	NoSig
E2F5	0.249185175	0.843848056	0.641328397	0.522623463	0.826020962	-5.888121297	NoSig
JAG2	0.249041967	0.31931546	0.885171457	0.377966205	0.750487982	-5.710884099	NoSig
SMARCA2	0.248865981	4.241223487	0.984394816	0.327049464	0.718149606	-5.622785372	NoSig
VCAN	0.248534858	3.943867312	0.655325902	0.513605699	0.823536497	-5.879464793	NoSig
CLEC18B	0.248370868	0.259723309	1.075613779	0.284418459	0.678942905	-5.533698801	NoSig
ANTXR1	0.248312172	0.695435753	0.721187026	0.472301647	0.806924376	-5.836247692	NoSig
ATP1A3	0.248310254	0.294914741	1.052873913	0.294671684	0.68984767	-5.556630414	NoSig
EIF4G1	0.248300883	3.233871951	0.833613541	0.406278337	0.767762285	-5.753023464	NoSig
SLC46A3	0.248267272	0.85305289	0.550557855	0.583036505	0.847793327	-5.93975161	NoSig
NUCKS1	0.248093726	7.993855889	0.8474572	0.398553007	0.762865921	-5.741953642	NoSig
SDC1	0.248023251	0.198865489	1.141741184	0.256003955	0.651753963	-5.46429268	NoSig
ALKBH3	0.247924771	2.058018102	0.442416553	0.659043519	0.870627155	-5.991048853	NoSig
PCDHGA12	0.247747161	0.484145471	0.785479081	0.433836136	0.785036818	-5.790111786	NoSig
PARM1	0.247146446	0.689752748	0.714244181	0.476566526	0.809930283	-5.840996688	NoSig
TM9SF1	0.247088195	0.224558679	0.973448388	0.33243443	0.720671904	-5.63295564	NoSig
HAND2	0.246833581	0.231757147	0.912146294	0.363656682	0.743644755	-5.68784442	NoSig
MUC17	0.246763669	0.203219738	1.119170936	0.265468781	0.661352633	-5.488436598	NoSig
ZBED6	0.245769787	5.488959904	0.424371517	0.672111342	0.875612676	-5.998525139	NoSig
CHPT1	0.24554417	1.392607815	0.497978535	0.619478458	0.8604549	-5.966081939	NoSig
XRCC5	0.245453097	7.080022955	0.906130159	0.366817982	0.745823615	-5.693041915	NoSig
ZNF493	0.24541443	0.248321904	1.332650103	0.185359498	0.56819518	-5.24133309	NoSig
TMEM273	0.245382043	1.157812779	0.52315904	0.601900137	0.853743719	-5.953800013	NoSig
CBX5	0.245206253	5.017142465	0.610464819	0.54279437	0.832535946	-5.906552861	NoSig
HAMP	0.2451436	0.226065037	0.995584185	0.321604652	0.713264721	-5.612273986	NoSig
ENO1	0.244747716	7.009946724	0.604295737	0.546872826	0.834783215	-5.910128786	NoSig
ZNF165	0.24466622	0.343149088	0.808146528	0.420724486	0.777303587	-5.772917535	NoSig
RAB42	0.244580072	0.196104742	0.843897672	0.400530759	0.764098417	-5.744817133	NoSig
ENDOV	0.244525064	0.201368888	1.309393596	0.193088788	0.579679671	-5.270279006	NoSig
RPL31	0.244486164	9.260162557	1.526031479	0.129829386	0.478861311	-4.981646833	NoSig
BTRC	0.244351918	2.465818876	0.486001154	0.627918663	0.8604549	-5.971712378	NoSig
CDC123	0.244300919	0.759554667	0.942418614	0.348012734	0.730097968	-5.661177785	NoSig
MBD2	0.244287842	7.884881614	0.613898197	0.540531193	0.831851895	-5.904547072	NoSig
AMY1B	0.244140397	0.43473041	1.154532944	0.250746452	0.645810388	-5.450400217	NoSig
SERTM2	0.243731167	0.203270185	0.937566649	0.350490503	0.732110409	-5.665509473	NoSig
MDGA1	0.243680979	0.291231355	1.060790474	0.291074043	0.686918889	-5.548701527	NoSig
NPHP4	0.243481693	0.357789831	1.024666691	0.30773504	0.700411758	-5.584408478	NoSig
ABCA3	0.243281575	0.574169708	0.768643412	0.44372758	0.791275426	-5.802569449	NoSig
CD52	0.24286323	10.12688933	0.637680908	0.524986792	0.82656355	-5.890346562	NoSig
CYTH3	0.24285204	1.698497838	0.466449064	0.641802776	0.86392287	-5.980610364	NoSig
CHST11	0.242840646	3.401578393	0.458010059	0.647835208	0.865022585	-5.984338478	NoSig
HRNR	0.242604237	0.407409733	0.855835206	0.393921585	0.761155187	-5.735166962	NoSig
BCL2L14	0.242282634	0.203582906	1.127192931	0.262077158	0.658522214	-5.479909192	NoSig
LDLR	0.242255867	0.601865296	0.781382057	0.436231293	0.786695078	-5.793167972	NoSig
CCDC69	0.24224972	6.946900669	0.699829745	0.485488969	0.813124472	-5.850711032	NoSig
PSAP	0.242234908	7.006596437	0.570918922	0.569201748	0.843861708	-5.928850023	NoSig
TIFAB	0.242205329	0.426535935	0.706305299	0.481469345	0.811637791	-5.846371223	NoSig
SYCE1L	0.24170842	0.193802246	0.952074365	0.34311547	0.727273921	-5.65249201	NoSig
CCL22	0.241605657	0.193719851	0.965207221	0.336526658	0.724327658	-5.640538749	NoSig
TMEM252	0.240777098	0.193055511	0.93082894	0.353950026	0.735826014	-5.671488221	NoSig
CDC42SE2	0.24077691	6.037482954	0.62136156	0.535628124	0.830190852	-5.900148426	NoSig
HVCN1	0.240702774	2.442054283	0.440870352	0.660159193	0.870849564	-5.991701614	NoSig
SLC26A1	0.240442311	0.241886882	0.94812631	0.345112451	0.728646077	-5.656053981	NoSig
KHSRP	0.240439937	5.259687496	0.491804722	0.62382276	0.8604549	-5.969001223	NoSig
NLK	0.239414989	3.775960017	0.403644215	0.687246258	0.882319652	-6.006729855	NoSig
IL15RA	0.239180786	0.599159157	0.763659198	0.446680807	0.791626009	-5.806206344	NoSig
ABCB6	0.239046368	0.228864656	1.114952186	0.267264669	0.662358688	-5.492897276	NoSig
MYOZ2	0.239034063	0.191657942	0.887811526	0.376550382	0.749716268	-5.708659245	NoSig
WDR25	0.238924029	0.482322958	0.80250797	0.423963809	0.778402195	-5.777239785	NoSig
ZNF343	0.238878886	0.99206464	0.607025449	0.545066284	0.833784458	-5.90855095	NoSig
APOL3	0.238862661	4.264713179	0.555439376	0.5797052	0.846717487	-5.937173843	NoSig
ZNF597	0.238807579	1.203132533	0.493420979	0.622684165	0.8604549	-5.96824048	NoSig
ADAM23	0.238794969	0.387958724	0.842386776	0.40137205	0.764773124	-5.746028991	NoSig
PGAP1	0.238676902	0.286258227	1.199569459	0.232845575	0.62781222	-5.4002882	NoSig
VTI1A	0.238665774	2.847312116	0.446511592	0.656092428	0.868857852	-5.989309048	NoSig
FBXW7	0.23828863	6.226539554	1.215064493	0.226904331	0.621213848	-5.382615375	NoSig
TBC1D16	0.238275861	0.809621216	0.635021699	0.52671327	0.827628112	-5.891960958	NoSig
ATRIP	0.238182607	1.472321062	0.535142058	0.593615697	0.850669048	-5.947743607	NoSig
THSD7A	0.237635706	0.726960805	0.688264663	0.492713429	0.815883093	-5.85836322	NoSig
DCLK1	0.237370082	0.44773226	0.902217447	0.368883285	0.746561949	-5.696404032	NoSig
PREP	0.23710887	2.920191226	0.424478092	0.672033862	0.875612676	-5.998481895	NoSig
TTF2	0.23710379	1.407470312	0.49060009	0.624671973	0.8604549	-5.969566605	NoSig
TAGAP	0.23709018	5.80023907	0.567961609	0.571201264	0.844114163	-5.930457833	NoSig
SUCLA2	0.23691974	1.956694115	0.554408635	0.580407857	0.846717487	-5.937720027	NoSig
CNBD2	0.236353431	0.240647222	0.953148373	0.342573519	0.726888835	-5.651520513	NoSig
LPCAT2	0.23617729	0.721062599	0.648182248	0.518197655	0.824722159	-5.883905825	NoSig
CYP2D6	0.236161344	0.281138558	1.079931687	0.282499526	0.677157439	-5.529290317	NoSig
PBX4	0.23615535	0.369169569	0.87676684	0.382495547	0.753754157	-5.717923406	NoSig
SLTM	0.235941617	5.733950712	0.827744945	0.409580417	0.769525	-5.757661866	NoSig
TNFRSF11A	0.235827334	0.297293214	0.948514108	0.344915966	0.728554698	-5.655704751	NoSig
KLHL42	0.235133249	1.730405264	0.453541424	0.65103906	0.866554276	-5.986285139	NoSig
CCR9	0.234947461	0.188381298	0.922623262	0.358192716	0.740479328	-5.678712281	NoSig
NBPF10	0.234862852	0.222138917	1.227728948	0.222130397	0.615921532	-5.368007149	NoSig
STIP1	0.234771369	3.927682153	0.373478217	0.709500631	0.888595088	-6.017938992	NoSig
OSBPL2	0.234701887	2.024030355	0.574347401	0.566887914	0.842414442	-5.926975666	NoSig
CCNE1	0.234611354	0.662552802	0.615641735	0.539383739	0.831136196	-5.903524215	NoSig
POLR3E	0.234531932	1.400282543	0.519636457	0.604345481	0.85516299	-5.955554432	NoSig
CKLF	0.234458474	2.135582763	0.338267405	0.735796827	0.898646276	-6.029924733	NoSig
PLXNA2	0.234363443	0.552850667	0.727150743	0.468655306	0.804944305	-5.832132111	NoSig
GOLGA8T	0.233913179	0.855023987	0.639506225	0.523803416	0.826154252	-5.889234545	NoSig
DCAF5	0.233681428	4.418862549	0.485889863	0.627997322	0.8604549	-5.971764055	NoSig
PANX2	0.23358182	0.451699638	0.64224014	0.522033581	0.825482252	-5.887563092	NoSig
GALE	0.233466229	0.511118319	0.695106363	0.488432525	0.813750671	-5.853851584	NoSig
RHOJ	0.233421924	1.103139826	0.505263564	0.614369507	0.85970103	-5.962590598	NoSig
CELA3A	0.232997445	0.186817771	0.896460146	0.371935546	0.74700396	-5.701325116	NoSig
NPTXR	0.232971174	0.238628471	0.851493098	0.396317798	0.762389713	-5.738692547	NoSig
CMTM8	0.232961669	0.473275131	0.577807382	0.564557461	0.841431718	-5.92507278	NoSig
MFSD14B	0.232458875	1.909026824	0.437569612	0.66254343	0.87149118	-5.99308747	NoSig
TAF1L	0.232214636	0.429127697	1.069462244	0.28716769	0.682443487	-5.539949528	NoSig
MYO1A	0.232148264	0.214873293	1.123654962	0.26356922	0.659608551	-5.483677395	NoSig
CCDC148	0.2317899	0.400862158	0.90806324	0.365800317	0.745325396	-5.691375568	NoSig
RIMKLA	0.23167749	0.25309124	0.956266153	0.341003413	0.726376214	-5.648694217	NoSig
NIP7	0.231494323	1.878377549	0.412546961	0.680729527	0.879073838	-6.003255948	NoSig
ZSWIM9	0.231435918	1.303176591	0.47325902	0.636952216	0.862322174	-5.977552498	NoSig
NDUFA10	0.23134241	2.250606215	0.912108644	0.363676412	0.743644755	-5.687877052	NoSig
RASSF2	0.231309173	6.705136656	0.7646604	0.446086671	0.79151017	-5.805477662	NoSig
PTPN13	0.231279377	1.098172939	0.654826574	0.513925969	0.823536497	-5.879776783	NoSig
CCDC12	0.231256834	3.297588599	0.469613764	0.639546696	0.862719807	-5.979194812	NoSig
MSGN1	0.231156431	0.185341643	0.806323294	0.42177031	0.777822149	-5.77431841	NoSig
BTF3	0.230694892	7.313038463	1.25560105	0.211881549	0.604300964	-5.335338862	NoSig
PCBP3	0.230664689	0.293722843	1.150856232	0.252249723	0.647538891	-5.454408763	NoSig
RGS2	0.230638022	7.6312832	0.54476114	0.587004079	0.849118034	-5.942783273	NoSig
CDC6	0.230561567	0.218337739	0.863004997	0.389984406	0.759202451	-5.729306721	NoSig
SF3B1	0.230526253	6.006956895	0.882063327	0.379637295	0.751577594	-5.713495033	NoSig
B3GNT5	0.230197569	0.591328683	0.744445722	0.458170608	0.798599652	-5.82000706	NoSig
SNX15	0.230114385	1.134913584	0.552027572	0.582032572	0.847463885	-5.938977882	NoSig
NOP53	0.229772676	8.460492548	0.977881856	0.330246482	0.719844039	-5.628849986	NoSig
VWA5B1	0.229755883	0.193531168	1.168156255	0.245231672	0.641021312	-5.435438696	NoSig
TACR2	0.229723403	0.184192638	0.859692898	0.391800171	0.760649181	-5.732019862	NoSig
ZFP37	0.229435664	0.183961928	1.118980777	0.265549548	0.661352633	-5.488638016	NoSig
EFCAB8	0.22927562	0.276470099	0.889293863	0.375756886	0.74957037	-5.707407181	NoSig
TMEM178A	0.228874105	0.201004963	0.908279575	0.365686539	0.745325396	-5.691188866	NoSig
EIF5AL1	0.2288687	1.272575771	0.808221763	0.420681363	0.777303587	-5.772859662	NoSig
LEMD3	0.228812322	1.644103243	0.424243123	0.672204689	0.875612676	-5.998577223	NoSig
RING1	0.228742967	0.93759714	0.43569068	0.663902199	0.871827626	-5.993871728	NoSig
ARAP1	0.228705572	4.653811823	0.590772408	0.555866725	0.838892667	-5.917841403	NoSig
FAM71A	0.228676017	0.183352843	0.831553572	0.407435579	0.768674806	-5.7546553	NoSig
TGIF1	0.228595295	1.197655724	0.584435546	0.560106187	0.840907247	-5.921395772	NoSig
TMC1	0.228564131	0.209000801	1.294840733	0.198046014	0.587022845	-5.288141059	NoSig
HUWE1	0.228460758	5.101803568	1.05043412	0.295786498	0.69038573	-5.55906228	NoSig
RCSD1	0.2283905	7.106046565	0.752645227	0.453246809	0.796071468	-5.814160049	NoSig
RAPGEF4	0.228366549	0.913755665	0.657522384	0.512198123	0.822942461	-5.87808959	NoSig
NCOR1	0.227889147	4.860974543	0.809970366	0.419679861	0.776543642	-5.77151307	NoSig
ZNF550	0.227726902	0.283367847	0.967372753	0.335448175	0.723614995	-5.638552271	NoSig
IRS4	0.22772593	0.213418723	1.209122466	0.229169594	0.623800497	-5.389418625	NoSig
GCLC	0.227723056	2.022595169	0.461065678	0.645648233	0.864043698	-5.982996421	NoSig
AFAP1L1	0.227466211	2.447600476	0.410704022	0.682076581	0.87992955	-6.003981275	NoSig
PKP1	0.227325356	0.419840673	0.82614645	0.410482636	0.769773442	-5.758919674	NoSig
CEACAM4	0.227272076	0.213957013	0.938987414	0.349763785	0.731483757	-5.664243334	NoSig
INSR	0.226952835	0.52209932	0.870524501	0.385881341	0.755332527	-5.723108851	NoSig
CAT	0.226884464	7.290349475	0.481235061	0.631291079	0.8604549	-5.973914913	NoSig
SELL	0.226796293	0.61783221	0.591572916	0.555332305	0.838754686	-5.917389686	NoSig
NME2	0.226689336	7.472846436	0.475772943	0.635165575	0.861749469	-5.976412522	NoSig
TBL3	0.22634134	0.700912274	0.591479116	0.555394912	0.838754686	-5.917442647	NoSig
NHLRC1	0.226217914	0.306623721	0.659497589	0.510934091	0.822868308	-5.876849029	NoSig
ALDOB	0.226006584	0.199881078	1.019767599	0.310042918	0.702466964	-5.589157672	NoSig
POP4	0.225682687	3.100020736	0.367301283	0.714089459	0.889541557	-6.020127178	NoSig
DISP2	0.225593084	0.194982858	1.047157367	0.297288241	0.692039614	-5.562319693	NoSig
ACSL3	0.225525417	0.504226451	1.164329721	0.246771889	0.642725337	-5.439658387	NoSig
GPRIN1	0.225478289	0.246796815	0.828771479	0.409001653	0.76904764	-5.756852852	NoSig
DAAM2	0.225428116	0.32436446	0.977790064	0.330291687	0.719844039	-5.628935177	NoSig
CYBA	0.225147618	5.62796622	0.403895999	0.687061627	0.882254926	-6.006632646	NoSig
CALML4	0.225051674	1.482761057	0.51557781	0.607168545	0.855860787	-5.957561215	NoSig
SLFN13	0.224768237	0.98412471	0.608674359	0.543976481	0.833175999	-5.907594421	NoSig
HRG	0.224384496	0.352395691	0.881554614	0.379911243	0.751645485	-5.713921506	NoSig
TPR	0.224381921	6.441084442	0.656696387	0.512727209	0.822966644	-5.878607277	NoSig
NCF2	0.224288956	7.134236796	0.527554345	0.598855315	0.851892146	-5.951594401	NoSig
PIGU	0.224180683	0.471496141	0.698693937	0.486195901	0.813124472	-5.851468149	NoSig
RBCK1	0.223928353	3.254522995	0.411023645	0.681842886	0.879863685	-6.003855713	NoSig
SERP1	0.223783829	6.756093399	0.684848625	0.494858475	0.816030662	-5.860599309	NoSig
LORICRIN	0.223650181	0.179323118	0.829846013	0.408396355	0.768855312	-5.756004948	NoSig
MTURN	0.223470496	6.632571692	0.512695288	0.609177151	0.856928715	-5.958976958	NoSig
CTSS	0.223448975	5.522513607	0.905339039	0.36723498	0.745888865	-5.693722864	NoSig
ZBTB12	0.223323888	0.179061496	0.993304313	0.322709158	0.714060111	-5.614425178	NoSig
TLL1	0.222849986	0.982530786	0.620545219	0.536163313	0.830190852	-5.90063212	NoSig
ACKR3	0.222713465	0.482528372	0.561909284	0.575303926	0.844495536	-5.933722442	NoSig
SOX2	0.222473675	0.317942224	0.824449206	0.4114419	0.770542078	-5.760252557	NoSig
GJA4	0.222466395	0.617477847	0.53107197	0.596423612	0.851622076	-5.949815994	NoSig
MCHR1	0.222401269	0.178321738	0.990415249	0.324112389	0.715399201	-5.617144222	NoSig
CRACR2B	0.222200219	0.202820234	0.991308158	0.32367827	0.714918876	-5.61630469	NoSig
IFNAR2	0.222164507	1.646920768	0.517631682	0.605739192	0.855562468	-5.956547642	NoSig
NNAT	0.222092798	0.211674325	0.855343037	0.394192743	0.761155187	-5.735567468	NoSig
PCBP2	0.221875722	6.950168152	0.699463239	0.485717022	0.813124472	-5.850955474	NoSig
EEF1AKMT4-ECE2	0.221498361	0.177597785	0.906689388	0.366523393	0.745808878	-5.692560209	NoSig
KRT73	0.221458301	0.177565665	1.048139533	0.296837572	0.691698039	-5.56134437	NoSig
MBP	0.221367198	4.32173973	0.802909099	0.423732875	0.778352423	-5.776933286	NoSig
INO80	0.221047111	3.559460987	0.502244522	0.616484463	0.8604549	-5.964043593	NoSig
MIB1	0.220671447	5.113516037	0.459776893	0.646570268	0.864258411	-5.983563551	NoSig
CALML5	0.220216593	0.176570061	0.745015725	0.457827341	0.798300205	-5.819602645	NoSig
SOST	0.220080982	0.176461328	0.94255784	0.347941802	0.730048432	-5.661053164	NoSig
TXNRD1	0.220036125	3.408046991	0.644350583	0.520669492	0.825164162	-5.886267976	NoSig
CDCA2	0.219889136	0.76018727	0.546248235	0.585985026	0.848721083	-5.94200857	NoSig
ARHGEF12	0.21980955	5.007457661	0.708777376	0.479939687	0.81141966	-5.844704034	NoSig
EIF3C	0.219690886	6.088828628	0.901725993	0.369143214	0.746561949	-5.696825316	NoSig
ANKRD26	0.219647951	2.024844639	0.545842945	0.586262674	0.848748582	-5.942219914	NoSig
SIRPG	0.219487389	0.500469045	0.646411948	0.519338925	0.82491104	-5.884998909	NoSig
FGB	0.218919462	0.324570205	0.709832648	0.479287531	0.810972585	-5.843990592	NoSig
GOLGA6L22	0.218731486	0.663384729	0.664940621	0.507459391	0.821566017	-5.873411341	NoSig
CCNH	0.218488616	0.853307392	0.585945525	0.559094547	0.840572223	-5.920552275	NoSig
BTNL3	0.218423447	0.194374228	1.057968568	0.292352995	0.688193777	-5.551534497	NoSig
MPZL1	0.218295668	1.370797684	0.437832968	0.662353071	0.871389374	-5.992977277	NoSig
LRPPRC	0.217856073	1.664167049	0.792923062	0.42950409	0.782336376	-5.784518503	NoSig
DPM1	0.217735582	1.340244357	0.577612726	0.564688446	0.841431718	-5.925180136	NoSig
ZDHHC19	0.217729029	0.174575528	1.083873637	0.280755456	0.675380363	-5.525250589	NoSig
BMPR1A	0.217315067	0.435819328	0.896643521	0.371838085	0.74700396	-5.701168854	NoSig
TSHR	0.21728399	0.201376242	1.497119083	0.13718349	0.491059601	-5.022617948	NoSig
ERG	0.217229985	3.947464994	0.366335031	0.714808239	0.889979148	-6.020466182	NoSig
ATG4A	0.216775426	1.127762149	0.423647332	0.672637916	0.875775555	-5.998818704	NoSig
TCHHL1	0.216569366	0.173645708	0.897974305	0.371131273	0.74700396	-5.700033887	NoSig
TAFA1	0.216374185	0.173489211	0.98042388	0.328996247	0.719734517	-5.626487657	NoSig
PDE8B	0.216228293	0.321306547	0.893527264	0.373496511	0.748059739	-5.703820082	NoSig
TCTN2	0.216145215	0.17809754	1.006114108	0.316535825	0.707858343	-5.6022756	NoSig
SLITRK5	0.216128859	0.194748484	0.994390763	0.322182504	0.713834393	-5.613400653	NoSig
NETO1	0.215567356	0.317287624	0.801130733	0.424757265	0.778692566	-5.778290966	NoSig
RPS9	0.215133498	7.927848027	0.872160675	0.384992104	0.754529749	-5.72175323	NoSig
FIBIN	0.215057498	0.201550818	0.899032172	0.370570018	0.74700396	-5.699130497	NoSig
MBD3	0.214992892	1.883402797	0.461891611	0.645057626	0.864043698	-5.982632138	NoSig
MTUS2	0.21487746	0.180798239	1.173853577	0.242951129	0.638978865	-5.429131004	NoSig
LLGL2	0.2147537	0.967846742	0.548812744	0.584229616	0.848293237	-5.940667654	NoSig
GAD2	0.214620133	0.180960879	0.978802767	0.329793194	0.719844039	-5.627994869	NoSig
H4C12	0.21458501	10.52089673	0.692547413	0.490031297	0.813944542	-5.855544215	NoSig
PPIL2	0.214390224	0.627874492	0.877648474	0.382018847	0.753429886	-5.717188098	NoSig
HAS3	0.214224624	0.188827859	0.872692709	0.384703225	0.754529749	-5.721311883	NoSig
FAM120AOS	0.21397192	3.165548596	0.453267815	0.651235441	0.866717568	-5.986403714	NoSig
DRD5	0.213931567	0.171530716	0.797553116	0.426822514	0.780492799	-5.781013259	NoSig
SLC29A1	0.213832229	0.300778938	0.872224022	0.384957701	0.754529749	-5.721700694	NoSig
YAE1	0.213812091	0.37194471	0.670845419	0.503704178	0.819360622	-5.869650328	NoSig
SCHIP1	0.213629777	0.227126176	0.953392879	0.342450218	0.726888835	-5.651299195	NoSig
APOBEC3B	0.21351299	1.320041098	0.5092155	0.611605929	0.858566356	-5.960675525	NoSig
GAS2	0.213482258	0.23496745	1.145622795	0.254400446	0.650320635	-5.460093022	NoSig
TAP1	0.213405904	0.22560945	1.101788066	0.272922882	0.667721887	-5.506710487	NoSig
HNRNPA3	0.213194675	5.167957503	0.982574785	0.327940805	0.718647265	-5.624484093	NoSig
CTU1	0.213035093	0.467623264	0.551775459	0.582204727	0.847463885	-5.939110752	NoSig
FOXL2	0.212955518	0.187213815	1.251920367	0.213214776	0.606131852	-5.339693724	NoSig
GALNT7	0.212919954	1.107826532	0.503018412	0.615942015	0.860211225	-5.963671964	NoSig
UNKL	0.212754511	0.565592983	0.739095074	0.461399999	0.800728817	-5.823788395	NoSig
SVIL	0.212682391	3.836169147	0.502334786	0.616421183	0.8604549	-5.964000277	NoSig
NPIPB5	0.212609941	2.459193231	0.630941894	0.529367762	0.828532921	-5.894424775	NoSig
PKNOX2	0.212405061	0.381960087	0.958855085	0.339703187	0.725944956	-5.646340431	NoSig
TUBB4B	0.212374404	6.25616724	0.26725912	0.789762619	0.921389722	-6.050495249	NoSig
FGF10	0.212346353	0.177312156	0.943113729	0.347658684	0.729751771	-5.660555407	NoSig
KCP	0.2121165	0.235229678	1.13270639	0.259763784	0.656774117	-5.47401389	NoSig
ALPK2	0.21163176	0.22592097	0.935222082	0.351691864	0.733626566	-5.667594752	NoSig
PNMA8A	0.211601937	0.198621215	0.907974566	0.36584696	0.745325396	-5.691452083	NoSig
SCGB3A1	0.211329119	0.264933894	0.624009721	0.533893884	0.82974865	-5.898575009	NoSig
EHHADH	0.211285205	0.364547013	0.771796233	0.441865333	0.790534615	-5.800256807	NoSig
FGG	0.211248444	0.18074596	0.939827882	0.349334344	0.73097595	-5.663493449	NoSig
IWS1	0.211119034	5.491999563	0.467362126	0.641151519	0.863469849	-5.980202935	NoSig
KRTAP19-1	0.210862868	0.169070228	0.704926373	0.482323756	0.812400618	-5.847298675	NoSig
NAA35	0.21077261	2.716769703	0.350614179	0.726538346	0.894359634	-6.025856593	NoSig
PLCXD3	0.210514701	0.364548333	0.722122682	0.471728522	0.806569625	-5.835604212	NoSig
SPC24	0.210494128	0.666268883	0.508502797	0.612103908	0.85889396	-5.961021992	NoSig
SIRPB1	0.210489337	1.500923442	0.483296418	0.629831533	0.8604549	-5.972964959	NoSig
NGEF	0.210421391	0.174388629	1.065274307	0.289049721	0.684701228	-5.544184918	NoSig
HGF	0.210325087	0.299371634	0.960946455	0.338655206	0.725159267	-5.64443445	NoSig
ARRDC5	0.210302503	0.168620926	0.827440276	0.409752285	0.769525	-5.757901786	NoSig
TGFB2	0.210160204	0.966298695	0.455040909	0.649963251	0.866018916	-5.985634041	NoSig
IL1R2	0.210114672	0.276680202	0.762280328	0.447499808	0.792200463	-5.80720835	NoSig
MANBAL	0.210077923	0.963319195	0.471514006	0.638193655	0.862681846	-5.978340266	NoSig
UQCRB	0.209745742	7.017618868	0.808493144	0.420525838	0.777303587	-5.772650861	NoSig
MTOR	0.209738423	2.824500113	0.375835043	0.707752552	0.888284543	-6.017094491	NoSig
NCS1	0.20969178	0.50290117	0.632557056	0.528316046	0.828339426	-5.893451255	NoSig
HNRNPH3	0.209678171	3.589387442	0.363480999	0.716932804	0.890508708	-6.0214623	NoSig
CNEP1R1	0.209590129	0.623898788	0.640856546	0.522928878	0.826020962	-5.888409874	NoSig
CLIC5	0.209439921	2.030522016	0.446776826	0.655901474	0.868828706	-5.989195811	NoSig
WNT5B	0.209347539	0.291298673	0.876561941	0.382606388	0.75379632	-5.718094192	NoSig
CACNA2D2	0.209184561	0.366152513	0.885885623	0.377582883	0.750487982	-5.710282898	NoSig
SIRT2	0.209173258	1.608470335	0.423781815	0.672540117	0.875775555	-5.998764226	NoSig
PSG11	0.20910132	0.17480733	1.02895568	0.305724055	0.699922433	-5.580232402	NoSig
TSGA10	0.209011602	1.185134202	0.4955809	0.621164004	0.8604549	-5.967219965	NoSig
H2AC18	0.208996553	10.67751969	0.725871086	0.469436382	0.805177549	-5.833018035	NoSig
COL1A1	0.208937066	0.600454922	0.551784626	0.582198467	0.847463885	-5.939105922	NoSig
ZRANB2	0.208908022	4.880805221	0.433364715	0.665585796	0.872591575	-5.994837917	NoSig
ATP5F1E	0.208885049	8.453144846	1.014957291	0.312320213	0.704970922	-5.593799081	NoSig
FGFR2	0.208840291	0.195527369	1.452292011	0.149224418	0.512782632	-5.084654839	NoSig
P2RX5-TAX1BP3	0.208600838	3.02658791	0.287659418	0.774140619	0.913386469	-6.045078566	NoSig
CLNS1A	0.208598697	6.372022074	0.485131267	0.628533598	0.8604549	-5.972115988	NoSig
FOXL1	0.208587872	0.176446699	0.915990468	0.361645754	0.742958122	-5.684505609	NoSig
VMP1	0.208427902	2.78277246	0.394896252	0.693672715	0.883220487	-6.01006977	NoSig
ENTPD6	0.207865275	0.508519422	0.761787895	0.447792505	0.792445833	-5.80756576	NoSig
CCDC185	0.207609085	0.166461338	0.920091448	0.359508292	0.740997136	-5.680928515	NoSig
SIRT6	0.207303426	0.858737293	0.551924682	0.582102827	0.847463885	-5.939032115	NoSig
SPSB4	0.207011945	0.197721998	0.94303907	0.3476967	0.729751771	-5.660622275	NoSig
DDAH2	0.207002372	0.562213444	0.568656778	0.570730938	0.843934468	-5.930080635	NoSig
IFI44L	0.206783039	1.32481205	0.411641334	0.681391345	0.879633978	-6.00361278	NoSig
HTR3C	0.206651428	0.165693487	0.937588136	0.350479505	0.732110409	-5.665490339	NoSig
AMY2A	0.206590985	0.165645024	0.90152913	0.369247366	0.746561949	-5.696994007	NoSig
GDF7	0.206522602	0.184589878	0.978242375	0.33006898	0.719844039	-5.628515318	NoSig
ATP5MG	0.206404521	8.088655714	1.092863495	0.276805762	0.671049544	-5.515983899	NoSig
VWA1	0.206374524	0.263686751	0.776291672	0.439217911	0.78894562	-5.796943147	NoSig
ABHD14A	0.206248408	0.165370345	0.956845592	0.340712124	0.726376214	-5.64816795	NoSig
HSPA13	0.206206709	1.243423144	0.369040776	0.712796126	0.889092238	-6.019514643	NoSig
HMGA2	0.20594329	0.267999923	1.352446591	0.178964862	0.557848176	-5.216305434	NoSig
ACSF3	0.205877069	1.1789546	0.583503998	0.560730744	0.840907247	-5.92191507	NoSig
PTOV1	0.205705265	1.60954312	0.445503437	0.656818453	0.869244788	-5.989738851	NoSig
EXTL3	0.205397551	0.989581042	0.580559962	0.562706818	0.841431718	-5.923550831	NoSig
S100A3	0.205358468	0.164656789	0.804284948	0.422941352	0.778225334	-5.775880864	NoSig
OTUD7B	0.205344198	1.868308019	0.382239443	0.703010251	0.886124723	-6.014772898	NoSig
SLCO2B1	0.205301798	0.369368413	0.826373201	0.410354581	0.769734902	-5.758741397	NoSig
PQBP1	0.205268587	2.682424866	0.428164803	0.669355809	0.874414909	-5.996979283	NoSig
NR3C2	0.204690873	1.313335475	0.513621778	0.608531225	0.856682815	-5.958522776	NoSig
FAM83F	0.204597628	0.189037162	0.936069407	0.351257388	0.733116746	-5.666841726	NoSig
ZNF738	0.204535773	0.542551743	0.594987026	0.553055895	0.838249961	-5.915456322	NoSig
LIFR	0.204292383	2.723642149	0.445779743	0.656619437	0.869182727	-5.989621151	NoSig
EPN1	0.204250628	3.80963516	0.36511944	0.715712862	0.890152831	-6.020891399	NoSig
SDSL	0.204221619	0.203922683	0.890221139	0.375261047	0.748968621	-5.706622905	NoSig
MYD88	0.204212589	3.975333564	0.369627816	0.712359843	0.888902862	-6.019307274	NoSig
H3-2	0.203978097	0.530619414	0.698315815	0.486431371	0.813124472	-5.851719931	NoSig
LAT2	0.203938201	2.037677027	0.371340136	0.711087808	0.888595088	-6.018700529	NoSig
TAF5	0.203906996	2.016956565	0.318631746	0.75060096	0.904356434	-6.036094741	NoSig
AFF1	0.203839611	4.157317295	0.430333984	0.667782087	0.873692227	-5.996089128	NoSig
RPS25	0.203818966	10.04112145	1.02352361	0.308272493	0.700858829	-5.585518581	NoSig
LIM2	0.203756363	0.163372219	0.87163261	0.385278961	0.75470023	-5.722191022	NoSig
VASP	0.203686143	6.059829289	0.327595808	0.743830655	0.902180568	-6.033323679	NoSig
LTB4R2	0.203546562	0.508521854	0.608819711	0.543880468	0.833175999	-5.907509979	NoSig
BLVRB	0.203476495	3.584790222	0.268063457	0.789145009	0.920931161	-6.050289213	NoSig
COL5A3	0.203456745	0.2136494	0.961761913	0.338247152	0.724587206	-5.643690171	NoSig
ZFYVE28	0.203352889	0.995801027	0.528351815	0.598303632	0.851892146	-5.951192254	NoSig
NEUROG3	0.203309163	0.163013653	0.704895137	0.48234312	0.812400618	-5.847319663	NoSig
ICAM4	0.203283894	0.162993392	0.859180023	0.392081805	0.760789006	-5.732439069	NoSig
SPIN2A	0.203271628	0.509893253	0.596254718	0.552211825	0.837711311	-5.914735632	NoSig
HSPBP1	0.203126104	1.492467501	0.401347617	0.688931199	0.882684505	-6.007613743	NoSig
BMP3	0.202726333	0.162546339	0.858154367	0.392645393	0.760951507	-5.733276667	NoSig
PSMD11	0.202674065	3.738547063	0.405504933	0.685882261	0.881595561	-6.006010037	NoSig
CIART	0.202663561	0.226460218	0.845612251	0.399577356	0.763711528	-5.743439311	NoSig
DDX19B	0.202582959	3.79662591	0.430169812	0.667901141	0.873696693	-5.996156656	NoSig
GLI1	0.202551904	0.282155614	0.995638384	0.321578425	0.713264721	-5.612222788	NoSig
ANKRD31	0.202513491	0.187949248	1.123633365	0.263578346	0.659608551	-5.483700362	NoSig
IRX6	0.202491921	0.208268084	0.864523304	0.389153773	0.758063689	-5.728059544	NoSig
MFSD4A	0.202484234	0.271422442	0.951625192	0.34334229	0.727273921	-5.652897992	NoSig
RUBCN	0.202155421	3.16845196	0.396148588	0.692751336	0.882921735	-6.009596111	NoSig
MAP3K20	0.202006138	2.202711619	0.412910009	0.680464287	0.878952028	-6.003112681	NoSig
CASTOR1	0.20189813	0.161882284	0.865751111	0.388482865	0.757617702	-5.727049411	NoSig
TNPO1	0.20131579	2.396846273	0.531466158	0.596151398	0.851622076	-5.949615971	NoSig
TBC1D9B	0.200993058	3.06963307	0.399571837	0.690235107	0.882804923	-6.008293738	NoSig
KCNA5	0.200905019	0.226786432	0.735382033	0.463648563	0.801458586	-5.826396554	NoSig
FOXS1	0.200901064	0.260206532	0.63174888	0.528842156	0.828532921	-5.893938682	NoSig
ADAMTS19	0.200895772	0.168248332	0.966499784	0.335882662	0.723851915	-5.639353586	NoSig
NTRK3	0.200760327	0.187481815	1.217517508	0.225973909	0.620051474	-5.379797365	NoSig
FGFR3	0.200591409	0.230974516	1.69713133	0.092457341	0.404719796	-4.72390326	NoSig
SCARF2	0.200360135	0.170652489	0.924661317	0.357135939	0.739384496	-5.676923907	NoSig
PBK	0.20031445	0.321314656	0.797239589	0.427003786	0.780731739	-5.781251255	NoSig
SHISA2	0.200230247	0.173386609	0.811002723	0.419089251	0.776379949	-5.770716707	NoSig
TEX29	0.200171621	0.160497967	0.858415879	0.392501648	0.760951507	-5.733063198	NoSig
HECTD1	0.200091526	4.164061793	0.624385872	0.533647782	0.82974865	-5.898350978	NoSig
PLN	0.199918346	0.291522624	0.664835847	0.507526157	0.821566017	-5.873477779	NoSig
STAC	0.199915533	0.277952223	0.830150446	0.408224963	0.768855312	-5.755764526	NoSig
MVP	0.199913497	0.878359246	0.556658638	0.578874552	0.846628631	-5.936526461	NoSig
PRDM16	0.199803437	0.40701708	0.761861661	0.447748652	0.792445833	-5.807512235	NoSig
MPRIP	0.199688473	4.244361466	0.561761514	0.57540427	0.844495536	-5.933801713	NoSig
NFXL1	0.199502049	1.219388544	0.488822152	0.625926265	0.8604549	-5.970398541	NoSig
PTK6	0.199449265	0.15991878	0.890032004	0.375362149	0.749017148	-5.706782938	NoSig
RPS2	0.199382298	9.554038398	0.710681217	0.478763473	0.810817673	-5.843416135	NoSig
BCLAF1	0.199352168	3.716945181	0.582016435	0.561728789	0.841052887	-5.922742615	NoSig
AUNIP	0.198791529	0.159391406	0.829790054	0.408427864	0.768855312	-5.756049131	NoSig
ZNF835	0.198777687	0.444044051	0.59870229	0.550583967	0.837202959	-5.913339863	NoSig
CCNF	0.198450755	0.759800791	0.495509501	0.621214229	0.8604549	-5.96725377	NoSig
HLF	0.198403241	0.520899423	0.629530358	0.53028777	0.828532921	-5.89527354	NoSig
H4C2	0.198370192	8.779091827	0.451533335	0.652480923	0.867361925	-5.987153727	NoSig
C2orf78	0.198149677	0.207298781	0.737102999	0.462605602	0.801096254	-5.825189309	NoSig
CD37	0.198147742	7.451335383	0.834037277	0.406040539	0.767696574	-5.752687301	NoSig
PTK2B	0.198095764	4.811072776	0.532449688	0.595472451	0.851431787	-5.949116256	NoSig
DSPP	0.198021075	0.165906451	0.743215605	0.458911907	0.799034033	-5.820878781	NoSig
CHST13	0.197775202	0.170944328	0.830532213	0.408010093	0.768855312	-5.755462907	NoSig
TNR	0.197681883	0.17642999	0.9147624	0.3622874	0.742958122	-5.685573735	NoSig
PIGH	0.197624451	0.608445713	0.529216712	0.597705567	0.851892146	-5.950755422	NoSig
YTHDC1	0.197424779	6.446627125	0.4614106	0.645401559	0.864043698	-5.98284437	NoSig
QSOX2	0.197299392	1.215195798	0.371309739	0.711110382	0.888595088	-6.018711324	NoSig
RPS27AP5	0.197243764	1.775956045	0.670795642	0.503735773	0.819360622	-5.869682171	NoSig
SYNCRIP	0.197154247	3.684712634	0.566923789	0.571903763	0.844377111	-5.9310201	NoSig
PTRH1	0.196838145	0.180190678	0.831155358	0.407659517	0.768683821	-5.754970292	NoSig
REC8	0.196645547	0.652893794	0.570043023	0.569793613	0.843873141	-5.92932709	NoSig
DCTN1	0.196642952	4.280769794	0.583481044	0.560746137	0.840907247	-5.921927855	NoSig
PPP2R2C	0.196572578	0.312618565	1.214182894	0.227239394	0.621426903	-5.383626799	NoSig
IDE	0.196443596	1.264978278	0.803583619	0.423344715	0.77828435	-5.776417551	NoSig
EFCAB12	0.196417028	0.168009799	0.945436873	0.346477098	0.729455331	-5.658472081	NoSig
ADCY4	0.196289935	0.282243394	0.905927705	0.366924666	0.745888865	-5.693216231	NoSig
CNTNAP3B	0.196202888	0.242744486	1.026469037	0.306888893	0.700411758	-5.582655665	NoSig
GGCX	0.196163132	0.387205751	0.610704795	0.54263603	0.832516773	-5.906413029	NoSig
TRAPPC5	0.195826949	4.582264667	0.34993574	0.727046052	0.894472368	-6.02608391	NoSig
TALDO1	0.195539563	8.181534838	0.598015008	0.55104083	0.83749955	-5.913732371	NoSig
DDX20	0.195366229	1.168664372	0.647755208	0.518472837	0.824722159	-5.884169775	NoSig
H2BS1	0.195312593	6.357778201	0.523980838	0.601330304	0.853322657	-5.953389021	NoSig
ZNF256	0.195242376	0.946891643	0.379010618	0.705399667	0.887603463	-6.015948236	NoSig
KIF2B	0.195223716	0.156530727	0.776958501	0.438825995	0.788700774	-5.796449996	NoSig
FXYD2	0.195052191	0.179992018	0.909300694	0.365149801	0.745325396	-5.690307028	NoSig
RNF180	0.195048305	0.401471629	0.630466187	0.529677725	0.828532921	-5.894711032	NoSig
NFE2L1	0.194911911	3.369734135	0.377853471	0.706256705	0.887783734	-6.016367034	NoSig
GABRA3	0.19425318	0.15575255	0.895661119	0.372360405	0.747301379	-5.702005637	NoSig
NUDT8	0.194209658	0.155717654	0.824982413	0.411140393	0.770243844	-5.75983411	NoSig
PCM1	0.194080204	2.2561199	0.427837919	0.669593088	0.874414909	-5.997113036	NoSig
DOCK2	0.194060869	5.690208443	0.626246462	0.53243132	0.829018991	-5.897240865	NoSig
SOX30	0.193971926	0.15552704	0.961766229	0.338244993	0.724587206	-5.64368623	NoSig
SLC35G2	0.193932657	0.186591404	0.847179249	0.398707228	0.762993688	-5.74217767	NoSig
SAP18	0.193743687	6.309895247	0.540382069	0.590009721	0.849643017	-5.945052354	NoSig
TLR10	0.193619516	0.155244476	1.086457521	0.279616275	0.674260689	-5.522594803	NoSig
SLC8A1	0.193575608	1.257713889	0.464882835	0.642920566	0.864029245	-5.981307403	NoSig
EPCAM	0.193554155	0.827688304	0.533811331	0.594533078	0.851048648	-5.948422912	NoSig
ATXN1	0.19341531	4.212348809	0.482379225	0.630480772	0.8604549	-5.973388136	NoSig
SRCAP	0.193399087	5.162561935	0.58684964	0.558489248	0.840430524	-5.920046188	NoSig
KIF5B	0.193200117	8.346136238	0.849243809	0.397562579	0.762821196	-5.740511908	NoSig
MADCAM1	0.193043054	0.16370105	0.9788124	0.329788455	0.719844039	-5.627985921	NoSig
RPS21	0.192940366	10.17213392	1.193661246	0.235140156	0.630254241	-5.406968668	NoSig
CRYBB1	0.192872731	0.185976082	0.73137819	0.46608015	0.803518221	-5.829194413	NoSig
PHF13	0.192522269	0.782410242	0.396719853	0.692331193	0.882804923	-6.00937955	NoSig
SCUBE3	0.192435212	0.304536456	0.741901835	0.45970437	0.799701239	-5.821808207	NoSig
RNASE13	0.192416383	0.181302558	0.716550422	0.475147472	0.80893292	-5.839424235	NoSig
TMEM163	0.19231319	0.200198572	0.793215402	0.429334484	0.782336376	-5.784297779	NoSig
IQGAP3	0.192302474	0.438668382	0.5721631	0.568361541	0.843516955	-5.928171118	NoSig
HTRA3	0.192298014	0.218882449	0.774089406	0.440513698	0.789885038	-5.79856885	NoSig
MAP2	0.191541409	0.584457184	0.689481235	0.491950724	0.814970017	-5.857564207	NoSig
MYO1D	0.19139639	1.108244934	0.484964652	0.62865141	0.8604549	-5.972193211	NoSig
OR4D6	0.191355114	0.153428875	0.787384978	0.432724563	0.784379366	-5.788684693	NoSig
FKRP	0.191314841	0.181557357	1.314789277	0.191274495	0.577146105	-5.263607278	NoSig
MYH10	0.191278527	2.001539834	0.39190304	0.695876764	0.883961018	-6.011195805	NoSig
RIPK4	0.191220048	0.159927054	0.892622141	0.373979073	0.74848863	-5.704588433	NoSig
PXN	0.19119258	4.283085775	0.468933221	0.640031564	0.862996589	-5.97950002	NoSig
HNRNPR	0.191137983	4.976272463	0.591389399	0.555454798	0.838754686	-5.917493296	NoSig
PTGR2	0.191019995	0.238379032	0.996446454	0.32118757	0.712887618	-5.611459124	NoSig
MBD5	0.190896765	1.192603413	0.624313175	0.533695341	0.82974865	-5.898394286	NoSig
ANKRD13D	0.190836662	1.692337571	0.369344276	0.712570555	0.889085203	-6.019407474	NoSig
TFAP2E	0.190789446	0.215108959	0.96271745	0.33776941	0.724587206	-5.642817251	NoSig
OR1L8	0.190653004	0.197455821	0.719833629	0.473131341	0.807910386	-5.837177002	NoSig
ACP2	0.190647495	0.513351843	0.603679573	0.547281023	0.835100036	-5.910483966	NoSig
TERT	0.190593166	0.168219127	2.053637431	0.042346517	0.282926912	-4.104338209	NoSig
ACAD11	0.190509009	0.242946127	0.857002005	0.393279199	0.761155187	-5.734216561	NoSig
F5	0.19046841	0.761829565	0.516987348	0.606187439	0.855562468	-5.956866048	NoSig
STAG2	0.190336177	5.406159801	0.608906841	0.543822917	0.833175999	-5.907459351	NoSig
FGF3	0.19024783	0.152541053	0.941089443	0.348690381	0.73062372	-5.662366615	NoSig
MYORG	0.190152942	0.166578795	0.794761102	0.428438372	0.781594798	-5.783129404	NoSig
MYOZ3	0.190089104	0.152413786	0.940063881	0.34921382	0.73097595	-5.663282766	NoSig
EFCAB14	0.190017307	4.093715151	0.635639259	0.52631206	0.827299283	-5.891586637	NoSig
SPDYE11	0.189989559	0.538991373	0.664712136	0.507604997	0.821566017	-5.873556211	NoSig
HBZ	0.189598893	0.3472473	0.530586419	0.596758997	0.851692675	-5.950062173	NoSig
ZFP28	0.189586454	0.752312425	0.479026974	0.632856133	0.8604549	-5.974928001	NoSig
OR2M3	0.189298405	0.1565706	0.891929325	0.374348708	0.748633795	-5.70517604	NoSig
HTRA4	0.189286535	0.174270019	0.643616881	0.521143511	0.825170626	-5.886718706	NoSig
MAN2B1	0.189285468	0.822927705	0.563290686	0.574366279	0.844495536	-5.932980379	NoSig
NEDD4L	0.189268723	0.387423365	1.166978769	0.245704892	0.641347271	-5.436738601	NoSig
SOCS1	0.189140173	1.897417352	0.297242768	0.766833395	0.910194308	-6.042396721	NoSig
CCDC8	0.188895803	0.211361808	0.800107189	0.425347521	0.779205128	-5.779071034	NoSig
ENDOG	0.188787312	0.151370007	0.699130001	0.485924426	0.813124472	-5.851177618	NoSig
G3BP2	0.188635698	2.469288859	0.775172197	0.43987632	0.789478641	-5.79777011	NoSig
TRIM7	0.188598952	0.188415393	0.938449387	0.350038871	0.731767846	-5.664723028	NoSig
ZSCAN30	0.188347859	0.863190735	0.51531999	0.607348078	0.855957444	-5.957688164	NoSig
AP2M1	0.188240424	6.051831099	0.59407511	0.553663475	0.83845516	-5.91597381	NoSig
CLEC18A	0.188217903	0.163764462	1.005847666	0.316663424	0.707974846	-5.602529865	NoSig
ASGR2	0.188023919	0.45430298	0.499228846	0.618600287	0.8604549	-5.965486316	NoSig
HP	0.187953112	0.200175487	0.872716238	0.384690453	0.754529749	-5.721292358	NoSig
TP63	0.187864566	0.420183015	0.828687817	0.409048803	0.76904764	-5.756918823	NoSig
TMEM178B	0.187860177	0.170911818	1.009628981	0.314855748	0.706456441	-5.598915176	NoSig
UBE2H	0.187823941	5.663260989	0.411095363	0.681790453	0.879863685	-6.003827525	NoSig
DISP1	0.187803022	0.38810053	0.804664589	0.4227231	0.778068717	-5.775590154	NoSig
BIK	0.187772739	0.268044931	0.667687586	0.505710581	0.821273984	-5.871665786	NoSig
ZNF233	0.187552307	0.222024317	0.841693039	0.401758694	0.765320796	-5.746584705	NoSig
PPARGC1B	0.187530532	1.08826002	0.486286467	0.627717029	0.8604549	-5.971579842	NoSig
ST6GALNAC6	0.187488613	0.288350141	0.756661867	0.450845907	0.795113244	-5.811272687	NoSig
RARS1	0.187415245	4.791363971	0.320702021	0.749035588	0.903714401	-6.03546157	NoSig
ADGRD1	0.187225661	0.291941802	0.857852146	0.392811556	0.760961411	-5.733523286	NoSig
PATL2	0.187076413	0.763134903	0.460984137	0.645706554	0.864043698	-5.98303235	NoSig
RLN1	0.18689905	0.149855995	0.936792511	0.350886881	0.732742617	-5.666198566	NoSig
TMEM39B	0.186492336	0.238679626	0.932069035	0.353311654	0.735392735	-5.670391	NoSig
KCNK5	0.186246398	0.149332698	1.011239139	0.314088095	0.705863238	-5.597371932	NoSig
ZNF596	0.18620665	0.161968422	1.073667443	0.285286353	0.680064069	-5.535680315	NoSig
TBC1D10A	0.186103168	0.480034795	0.585140239	0.559633952	0.84089287	-5.921002389	NoSig
FGR	0.185265575	6.165780441	0.375560502	0.707956102	0.888284543	-6.017193138	NoSig
FMNL3	0.185127669	4.085809019	0.431456444	0.666968332	0.873372941	-5.99562675	NoSig
CCDC157	0.185107634	0.235488597	0.815370288	0.416596063	0.774042037	-5.767336469	NoSig
USP17L2	0.185019278	0.148348791	0.813092429	0.417895252	0.77528715	-5.769101635	NoSig
YIPF2	0.184770774	0.533356043	0.535382955	0.593449697	0.850669048	-5.947620455	NoSig
SPDYE8	0.184769019	0.560946961	0.628075692	0.531236749	0.829018991	-5.896146265	NoSig
DNAJC27	0.184676308	0.279719399	0.753462112	0.452757934	0.795756369	-5.813574063	NoSig
TANC2	0.184560507	0.158145585	1.165429002	0.246328716	0.641952607	-5.438447542	NoSig
CSNK1A1	0.184352447	5.218369556	0.579716004	0.563273921	0.841431718	-5.924018234	NoSig
MEGF11	0.184322062	0.15457178	1.225964644	0.222791056	0.617095227	-5.370051071	NoSig
LYPD5	0.184301569	0.519989902	0.561806758	0.575373546	0.844495536	-5.933777444	NoSig
FASTK	0.184192546	0.797180504	0.495031971	0.621550188	0.8604549	-5.967479742	NoSig
PRSS8	0.184180306	0.16963622	1.331021083	0.185893235	0.568950022	-5.243376686	NoSig
COQ10B	0.184049344	4.090005405	0.289271056	0.772910319	0.912731294	-6.044633696	NoSig
CALM1	0.183660497	8.422747371	1.269491912	0.206904972	0.597266564	-5.318791894	NoSig
RPS6KA2	0.183508677	2.66110073	0.343719758	0.731703378	0.897354509	-6.028146176	NoSig
ADORA3	0.183303333	0.31812206	0.679272293	0.498370883	0.816913632	-5.8642258	NoSig
ERRFI1	0.183266227	0.649256177	0.464333049	0.643313133	0.864043698	-5.981551528	NoSig
BVES	0.183229393	0.146913658	0.982698568	0.327880133	0.718647265	-5.624368658	NoSig
FABP4	0.183175099	6.975300839	0.302074776	0.763156938	0.908423808	-6.041011241	NoSig
ZRANB1	0.183146123	0.159625705	0.806347936	0.421756165	0.777822149	-5.774299497	NoSig
TRIM67	0.183008463	0.198281667	0.794477078	0.428602951	0.781710169	-5.783344262	NoSig
POC1B-GALNT4	0.182950544	0.301302312	0.724872052	0.470046679	0.805585443	-5.833708605	NoSig
LRRC4C	0.182848767	0.157964418	0.956388159	0.340942066	0.726376214	-5.648583433	NoSig
ACOT8	0.182734345	0.919482403	0.463350842	0.644014715	0.864043698	-5.981986946	NoSig
KRTAP3-3	0.182709574	0.146496866	0.82297761	0.412274721	0.770858284	-5.761406043	NoSig
RBM39	0.182703227	4.889175745	0.640989137	0.522843047	0.826020962	-5.888328804	NoSig
HSPB3	0.182588368	0.146399682	0.745606028	0.457472003	0.798200113	-5.819183504	NoSig
PLXNA3	0.182564368	0.337416615	0.67247764	0.502668781	0.818990527	-5.868604881	NoSig
FMC1-LUC7L2	0.182303421	0.373465256	0.464535958	0.643168237	0.864043698	-5.981461462	NoSig
IGSF23	0.182287154	0.146158169	0.818629998	0.414741077	0.772089248	-5.764801962	NoSig
TIMD4	0.182107412	0.482511685	0.453550318	0.651032677	0.866554276	-5.986281284	NoSig
CLVS2	0.181339129	0.149597015	0.955387978	0.341445186	0.726376214	-5.649491208	NoSig
ZNF670	0.181192818	0.346406805	0.597492628	0.551388203	0.837614927	-5.914030403	NoSig
CNGB1	0.181191389	0.1520692	1.073716634	0.285264396	0.680064069	-5.535630278	NoSig
PZP	0.181183175	0.177509496	1.052693176	0.29475417	0.68984767	-5.556810752	NoSig
HLA-DRA	0.181111841	10.21387323	0.582695441	0.561273118	0.840971093	-5.922365138	NoSig
ARPC2	0.180803516	7.2703811	0.512189967	0.609529578	0.857230842	-5.959224332	NoSig
OR4Q3	0.18017214	0.165781493	0.675719691	0.500615576	0.818067706	-5.866520859	NoSig
NONO	0.18010261	4.032008069	0.615586875	0.539419825	0.831136196	-5.903556443	NoSig
MIXL1	0.180009917	0.144332275	0.848394824	0.398033036	0.762821196	-5.741197384	NoSig
TEX54	0.179495499	0.143919814	0.695973377	0.487891482	0.81357434	-5.85327669	NoSig
ELK4	0.17943271	7.143577456	0.599841476	0.549827122	0.837064275	-5.912688286	NoSig
ZNF829	0.179404565	0.921432551	0.493847776	0.622383654	0.8604549	-5.968039179	NoSig
CCAR2	0.179403514	3.203360785	0.340839733	0.733864651	0.898014025	-6.029089176	NoSig
TCF23	0.179315498	0.143775489	0.732723289	0.465262454	0.802646667	-5.828256153	NoSig
CABP1	0.179256357	0.163844437	1.024984032	0.307585945	0.700411758	-5.584100078	NoSig
SPECC1	0.179127301	3.159768432	0.783282218	0.435119482	0.785516426	-5.791752506	NoSig
MXI1	0.179124046	2.502207551	0.49496298	0.621598732	0.8604549	-5.967512371	NoSig
NR2C2	0.179120369	3.829078737	0.392681966	0.69530295	0.883961018	-6.010903598	NoSig
PHF19	0.179106978	1.624615392	0.361002011	0.718779988	0.891015091	-6.022321213	NoSig
LRFN2	0.179066667	0.158880924	0.729018794	0.467516397	0.804286684	-5.830836062	NoSig
NAIF1	0.179019893	1.045623216	0.355573126	0.722831054	0.892520319	-6.024181717	NoSig
NUTM2B	0.178892482	0.340143114	0.710727353	0.478734989	0.810817673	-5.843384883	NoSig
OR2Z1	0.178892269	0.143436143	0.702505453	0.483825826	0.813070158	-5.848922618	NoSig
MBNL3	0.178865782	4.68564044	0.485452552	0.628306447	0.8604549	-5.971967002	NoSig
SLC16A2	0.178663778	0.180726746	0.84972581	0.397295633	0.762821196	-5.740122436	NoSig
KCNK9	0.178648759	0.14842813	0.961235803	0.33851038	0.72494977	-5.644170429	NoSig
MAB21L4	0.178647261	0.143239696	0.80156832	0.424505067	0.778692566	-5.77795717	NoSig
HSPA1B	0.178415658	7.219352678	0.357422617	0.721450062	0.891892566	-6.023551046	NoSig
SPAG5	0.17836395	0.988325786	0.440175033	0.660661156	0.870882869	-5.991994414	NoSig
MPDZ	0.178362228	1.527134617	0.487209606	0.627064828	0.8604549	-5.971150487	NoSig
TMEM139	0.178305768	0.147248953	1.037935592	0.301542289	0.696227842	-5.571433524	NoSig
NAP1L1	0.178039299	8.369312801	0.974955274	0.331689709	0.72044331	-5.63156223	NoSig
RAB15	0.178012197	0.409386131	0.704488026	0.482595539	0.812470971	-5.847593126	NoSig
HMGN1	0.177923618	5.565680651	0.522770952	0.602169323	0.85380648	-5.953993878	NoSig
LRRC7	0.177729112	0.14565116	1.015981196	0.311834543	0.704183742	-5.59281293	NoSig
ABCG4	0.177670019	0.168744024	0.879335146	0.381107893	0.752566894	-5.715779337	NoSig
ZCWPW2	0.177622916	0.202058504	0.816203139	0.416121645	0.773391729	-5.766689856	NoSig
TENM1	0.177540451	0.206816079	0.958952497	0.339654328	0.725944956	-5.646251746	NoSig
KIAA1614	0.177470421	0.19119844	0.817967161	0.415117873	0.772511161	-5.765318143	NoSig
PDLIM3	0.177416413	0.305049579	0.74319973	0.458921478	0.799034033	-5.820890021	NoSig
ADCY7	0.177346378	1.467969735	0.447742243	0.655206618	0.868504829	-5.988783077	NoSig
MTMR9	0.177329352	1.812767238	0.362805731	0.717435805	0.890769186	-6.021696846	NoSig
DAPK1	0.17715217	2.213052401	0.408405953	0.68375774	0.880469069	-6.004881192	NoSig
PDYN	0.177148967	0.142038361	0.894025041	0.373231291	0.747722679	-5.703397197	NoSig
METAP1D	0.177074892	0.181038884	0.970370828	0.333958795	0.722132941	-5.635794867	NoSig
SLC38A11	0.176938466	0.156215505	0.957484073	0.340391342	0.726376214	-5.647587697	NoSig
H3-3B	0.176848403	7.603977628	0.541487441	0.589250355	0.849507319	-5.944481308	NoSig
ZNF714	0.176780962	0.937818241	0.484108128	0.629257203	0.8604549	-5.972589781	NoSig
HOXD3	0.176764587	0.141730165	0.93489828	0.351857988	0.733774674	-5.66788234	NoSig
ADCY9	0.176717759	1.256585992	0.397400113	0.691831013	0.882804923	-6.009121265	NoSig
CDYL	0.176397135	5.353490363	0.556087799	0.579263378	0.846649146	-5.936829731	NoSig
ZBTB42	0.176309073	0.779085996	0.383943233	0.701750598	0.886046994	-6.014148687	NoSig
TNFSF9	0.176162744	0.228431514	0.631919515	0.528731053	0.828532921	-5.893835821	NoSig
SESN2	0.176009359	1.038220925	0.33186482	0.740613393	0.900576032	-6.031977029	NoSig
HECW1	0.175752566	0.202889931	0.785130814	0.434039436	0.785128435	-5.790372191	NoSig
GNMT	0.175721972	0.140894193	0.691619897	0.490611491	0.814335661	-5.856156198	NoSig
HNRNPA2B1	0.175549348	4.307327447	0.560045921	0.576569871	0.845103543	-5.934720535	NoSig
SLC12A4	0.175516066	0.36576919	0.679762349	0.49806167	0.816913632	-5.863908277	NoSig
RBMS3	0.175498097	0.909647855	0.592784356	0.554524028	0.838754686	-5.916704929	NoSig
CCDC88C	0.175495198	1.074788457	0.480735546	0.63164498	0.8604549	-5.9741445	NoSig
BCL2L12	0.175484115	0.34701659	0.575026019	0.566430466	0.842302576	-5.926603342	NoSig
TPO	0.175410019	0.611841645	0.593310913	0.55417289	0.838748098	-5.916406863	NoSig
XPNPEP2	0.175295477	0.435588661	0.492795093	0.623124971	0.8604549	-5.968535368	NoSig
KANK4	0.175270803	0.162288883	1.020429512	0.309730427	0.702207351	-5.588517316	NoSig
EPPK1	0.175188247	0.438927267	0.640127458	0.523400979	0.826154252	-5.888855358	NoSig
NOS2	0.175080454	0.163041914	0.939740778	0.349378834	0.73097595	-5.663571195	NoSig
FOXI2	0.174757463	0.273926187	0.646915503	0.519014161	0.824722159	-5.884688288	NoSig
SUPT3H	0.174610696	0.902489358	0.480237225	0.631998121	0.8604549	-5.974373302	NoSig
IGFBP5	0.174518435	6.131349265	0.314834356	0.753474938	0.905907992	-6.037245492	NoSig
JAK2	0.174518144	0.157678454	1.033593053	0.30355968	0.697603587	-5.575697874	NoSig
CCDC73	0.174471939	0.233255122	0.796799448	0.427258339	0.780892426	-5.781585207	NoSig
DST	0.174456359	1.368300203	0.719051828	0.473610992	0.807927887	-5.837713039	NoSig
OR51E1	0.174426709	0.166199866	0.836035954	0.404920029	0.767093284	-5.751099415	NoSig
UTS2R	0.174306496	0.176962355	0.68377363	0.495534545	0.816030662	-5.861300704	NoSig
PHC2	0.174254907	3.571207127	0.340665116	0.733995759	0.898020115	-6.029146096	NoSig
TRIM49D1	0.174254324	0.139717431	0.976743737	0.330807249	0.719844039	-5.6299057	NoSig
RNF157	0.174238695	1.404017802	0.351519305	0.72586119	0.894098717	-6.025552639	NoSig
ZDBF2	0.174166042	0.637348845	0.598255016	0.550881266	0.837339525	-5.913595353	NoSig
MAK	0.174128694	0.239582119	0.873184536	0.384436297	0.754529749	-5.720903654	NoSig
B3GAT1	0.174022317	0.798567976	0.466461129	0.641794169	0.86392287	-5.980604986	NoSig
TMEM132C	0.173824553	0.184060879	0.852049943	0.396010003	0.761991135	-5.738241405	NoSig
HCAR1	0.173817411	0.149909279	0.824119674	0.411628305	0.770728723	-5.760511032	NoSig
ADAMTS9	0.173748673	0.912028245	0.487210556	0.627064156	0.8604549	-5.971150044	NoSig
HYKK	0.173651128	0.145451942	0.918290815	0.360445803	0.741799032	-5.68250106	NoSig
C1orf167	0.173649184	0.153734764	0.875462795	0.383201321	0.754085457	-5.71900968	NoSig
ZNF578	0.173425058	0.71075727	0.440163112	0.660669763	0.870882869	-5.99199943	NoSig
TTBK1	0.173269368	0.233765017	0.7395108	0.461148626	0.800382608	-5.823495566	NoSig
UCN3	0.172966634	0.138684959	0.693594445	0.489376791	0.813944542	-5.854852398	NoSig
MUC20	0.172819718	0.239106877	0.785248088	0.433970972	0.78509664	-5.790284516	NoSig
DNAJB5	0.172669457	0.203987896	0.809733471	0.419815458	0.776662136	-5.77169567	NoSig
ADGRB3	0.172588138	0.162416519	1.042395636	0.299479747	0.693903794	-5.567035548	NoSig
ADAMTSL4	0.172568002	0.413872332	0.628407907	0.531019945	0.829018991	-5.89594713	NoSig
PDE1B	0.172559266	0.265908719	0.750278945	0.454664645	0.796974131	-5.815853935	NoSig
GALR2	0.172536651	0.138340198	0.673037907	0.502313639	0.818797568	-5.868245446	NoSig
PCARE	0.172437877	0.144837974	0.772678391	0.441345089	0.790331817	-5.799608055	NoSig
PHF2	0.17241672	4.334963121	0.357748957	0.721206483	0.891870818	-6.023439427	NoSig
CREBBP	0.172378778	5.459454613	0.462113366	0.644899092	0.864043698	-5.98253422	NoSig
ENOX1	0.172282126	0.152505654	0.802905585	0.423734898	0.778352423	-5.776935972	NoSig
WNT4	0.17226217	0.138120118	0.753839142	0.452532397	0.795722569	-5.813303392	NoSig
ZNF804A	0.172175599	0.303902579	0.644358364	0.520664467	0.825164162	-5.886263194	NoSig
ANKRD17	0.172137697	5.464043125	0.702055471	0.484105303	0.813124472	-5.849223854	NoSig
IER5	0.172106903	5.726473509	0.309499097	0.757518668	0.907086362	-6.038839009	NoSig
TMEM30B	0.172096724	0.182262345	0.862890803	0.390046924	0.759228355	-5.729400435	NoSig
CD44	0.172075431	5.862144835	0.66459745	0.507678091	0.821566017	-5.873628908	NoSig
MOXD1	0.171906371	0.17047213	0.840497447	0.402425569	0.765762125	-5.747541366	NoSig
MSANTD2	0.171850125	0.397405677	0.582044877	0.561709698	0.841052887	-5.922726812	NoSig
PCLO	0.17182307	0.236030196	0.791621144	0.430259902	0.782866552	-5.785500504	NoSig
POFUT1	0.171818994	1.56029757	0.321533945	0.74840685	0.903546512	-6.035205983	NoSig
SLC35G3	0.171626561	0.190645988	0.692909957	0.489804614	0.813944542	-5.855304785	NoSig
POT1	0.171621217	0.908046264	0.599431835	0.550099217	0.837202959	-5.912922729	NoSig
PLEKHM3	0.171613508	2.257227948	0.320497411	0.749190251	0.903714401	-6.03552433	NoSig
LAMA5	0.171471324	0.315067704	0.862469472	0.390277641	0.759299854	-5.729746099	NoSig
SYT12	0.171447977	0.15864934	0.950287469	0.344018378	0.727596552	-5.654105967	NoSig
ANO1	0.171302201	0.157048862	1.105277571	0.271414993	0.666572647	-5.503064539	NoSig
SYBU	0.171293597	0.147552003	1.063926432	0.289657235	0.685360832	-5.545544607	NoSig
CDH23	0.171292356	0.968759673	0.555624967	0.579578726	0.846717487	-5.937075392	NoSig
PTX3	0.171184783	0.213966319	0.658944509	0.511287868	0.822868308	-5.877196772	NoSig
GPR37L1	0.171155345	0.181157249	0.708032863	0.48040009	0.811631267	-5.845206747	NoSig
ZSWIM4	0.171139466	0.83184442	0.397199782	0.691978298	0.882804923	-6.009197374	NoSig
CRYZ	0.170934252	1.078897618	0.360882572	0.718869028	0.891015091	-6.022362448	NoSig
NPIPB8	0.170919431	0.355948448	0.731390552	0.466072632	0.803518221	-5.829185798	NoSig
HS3ST3B1	0.170881789	1.484210211	0.343163808	0.732120416	0.897641177	-6.028328827	NoSig
SPDYE6	0.170481927	0.389580658	0.573668168	0.567345956	0.842851556	-5.92734789	NoSig
CFAP44	0.170318827	0.962739908	0.459716804	0.646613271	0.864258411	-5.983589955	NoSig
MYO1F	0.170266203	6.022122177	0.352271216	0.725298824	0.893882795	-6.025299543	NoSig
QRFP	0.170218991	0.158685677	0.684004908	0.495389052	0.816030662	-5.861149896	NoSig
GNAT2	0.170076507	0.153204592	0.763746702	0.446628862	0.791626009	-5.806142696	NoSig
KIAA1671	0.170006738	1.569672799	0.397920379	0.691448565	0.882804923	-6.008923429	NoSig
CDH17	0.169882667	0.167040004	0.904256948	0.367805833	0.745888865	-5.694653316	NoSig
OR8D1	0.16981724	0.139188269	0.841182434	0.402043416	0.765504606	-5.746993433	NoSig
DMRTC1	0.169637131	0.21714757	0.865266512	0.388747578	0.757846555	-5.727448266	NoSig
NEK9	0.169636902	2.40988779	0.397780512	0.691551374	0.882804923	-6.00897664	NoSig
ASTN2	0.169598682	0.154182128	1.171880353	0.243739261	0.639799109	-5.43131901	NoSig
TBC1D3L	0.169539416	0.608780722	0.527725795	0.598736688	0.851892146	-5.951507993	NoSig
RAPGEF2	0.169476621	3.526192989	0.353243287	0.724572019	0.893725029	-6.024971539	NoSig
MMUT	0.169439759	1.964783529	0.260827118	0.794706218	0.923734464	-6.052120606	NoSig
CLVS1	0.169401959	0.135826796	0.967494381	0.335387669	0.723614995	-5.638440569	NoSig
RORB	0.169301784	0.248027372	0.801680846	0.424440228	0.778692566	-5.777871304	NoSig
OR2J1	0.169250224	0.149390623	0.667412731	0.505885418	0.821384996	-5.871840764	NoSig
SLC2A10	0.169008959	0.166839763	0.772663307	0.441353982	0.790331817	-5.799619154	NoSig
NINL	0.168866596	0.637790023	0.490975367	0.624407365	0.8604549	-5.96939062	NoSig
ZNF106	0.16877634	4.963649847	0.527429358	0.598941801	0.851892146	-5.951657374	NoSig
VGLL3	0.168774946	0.296525448	0.721783402	0.471936299	0.806569625	-5.83583764	NoSig
ETV1	0.168763241	0.160184687	0.998852034	0.320025879	0.712273861	-5.609182141	NoSig
PNKP	0.16872211	0.816818411	0.473378917	0.636866957	0.862322174	-5.977498266	NoSig
SEC61A2	0.16868454	0.174014473	1.02683859	0.306715592	0.700411758	-5.582295894	NoSig
IFFO2	0.168669596	2.951198733	0.236784941	0.813257449	0.929402661	-6.057845847	NoSig
DAND5	0.168558974	0.135150889	0.672884723	0.502410726	0.818830769	-5.86834375	NoSig
ZNF670-ZNF695	0.168398979	0.135022605	0.842405012	0.401361889	0.764773124	-5.746014377	NoSig
DNAI2	0.168317319	0.149669194	0.836081583	0.40489447	0.767093284	-5.75106312	NoSig
GOSR2	0.16818088	1.592255763	0.540961832	0.58961138	0.849507319	-5.944752987	NoSig
YBX3	0.168129884	6.660737164	0.360883899	0.718868039	0.891015091	-6.02236199	NoSig
WFIKKN1	0.168128962	0.200783502	0.910965891	0.364275583	0.744376648	-5.688866871	NoSig
PROM2	0.167972738	0.149448914	0.963456958	0.337399978	0.724587206	-5.642141098	NoSig
MUSK	0.167930593	0.141675147	0.909602719	0.364991142	0.745325396	-5.690046012	NoSig
OR10K2	0.16786514	0.134594572	0.701071476	0.484716755	0.813124472	-5.849881914	NoSig
CCM2	0.167750285	1.723375815	0.369894023	0.712162032	0.888802258	-6.01921313	NoSig
IL17RD	0.167612341	0.139807847	1.019662001	0.31009279	0.702466964	-5.589259793	NoSig
PLGLB1	0.167589526	0.243840399	1.00663192	0.316287942	0.707714338	-5.601781263	NoSig
TACC3	0.167562216	2.17186237	0.369206126	0.712673229	0.889092238	-6.019456267	NoSig
HYI	0.167523303	0.896130599	0.472144711	0.63774484	0.862627335	-5.978055875	NoSig
SAT2	0.167462616	1.651565721	0.373724115	0.709318174	0.888595088	-6.01785113	NoSig
PABPC3	0.167430752	3.131020026	0.549372637	0.583846699	0.848092163	-5.94037407	NoSig
PES1	0.167311253	2.649058556	0.297987288	0.766266574	0.909689926	-6.042184699	NoSig
PKMYT1	0.167207626	0.190732541	0.839326256	0.403079487	0.765877666	-5.748477202	NoSig
TMEM221	0.167172109	0.134038898	0.888556876	0.376151265	0.749716268	-5.708029939	NoSig
GSTP1	0.167131644	6.462176841	0.311873756	0.755718014	0.90648558	-6.038133111	NoSig
DDX25	0.16706165	0.144796627	0.872512033	0.384801312	0.754529749	-5.721461792	NoSig
UTP14C	0.167043032	0.133935404	0.757219476	0.45051318	0.79479901	-5.810870648	NoSig
SRRM5	0.166996661	0.670381463	0.437869723	0.662326506	0.871389374	-5.992961893	NoSig
SRSF4	0.166789576	5.127785066	0.322902405	0.747372986	0.903392795	-6.034784121	NoSig
EPHX4	0.166698027	0.167769604	0.681103813	0.497215769	0.816812398	-5.863037938	NoSig
HLX	0.166634825	1.160699175	0.364332927	0.716298389	0.890152831	-6.021165772	NoSig
STK16	0.166620151	1.075058174	0.390591683	0.696843202	0.884328095	-6.011686441	NoSig
PHACTR2	0.166589146	4.903441062	0.420156643	0.675178369	0.876679531	-6.000226722	NoSig
TMEM150B	0.166552445	0.133542051	0.700694583	0.484951068	0.813124472	-5.850133724	NoSig
MYMK	0.166527747	0.133522247	0.830069621	0.408270462	0.768855312	-5.755828365	NoSig
SCN4B	0.166523416	0.2000778	0.694765663	0.488645222	0.813775744	-5.854077299	NoSig
E2F6	0.166456105	0.36885683	0.65832693	0.511683054	0.822868308	-5.877584726	NoSig
ELP4	0.166370751	0.71507176	0.541012291	0.589576716	0.849507319	-5.944726917	NoSig
ADAMTS18	0.166213404	0.15073181	0.914683069	0.362328874	0.742958122	-5.685642686	NoSig
SPARCL1	0.166201119	4.372369842	0.310614654	0.756672598	0.906623642	-6.038508066	NoSig
CENPVL3	0.165858512	0.132985654	0.810409269	0.419428704	0.776515605	-5.771174622	NoSig
IL34	0.165775478	0.559771585	0.452889205	0.651507226	0.866803508	-5.986567674	NoSig
MSI1	0.165681582	0.218159294	0.831468906	0.407483186	0.768674806	-5.754722284	NoSig
HASPIN	0.165583962	0.357013452	0.498491556	0.619118064	0.8604549	-5.965837726	NoSig
PLA2G2A	0.165363141	0.165313801	0.713479497	0.477037563	0.810454302	-5.84151696	NoSig
DXO	0.165276244	0.152050442	1.043940398	0.298767603	0.69366239	-5.565507977	NoSig
HMCN1	0.165087775	0.436994496	0.616736068	0.538664172	0.831136196	-5.902880748	NoSig
FOXP3	0.164984968	0.864286231	0.402992031	0.687724585	0.882419736	-6.006981372	NoSig
IKZF3	0.164935052	5.016111695	0.540567023	0.58988263	0.849643017	-5.944956886	NoSig
POU2F1	0.164887859	1.398741868	0.541340064	0.589351573	0.849507319	-5.944557511	NoSig
MPPED2	0.164878989	0.463031757	0.574366804	0.566874832	0.842414442	-5.926965027	NoSig
GTF2I	0.164817919	4.156263745	0.534878436	0.593797382	0.85067659	-5.947878314	NoSig
GATA6	0.164817868	0.818748247	0.412455149	0.68079661	0.879086885	-6.003292159	NoSig
DUSP21	0.164674086	0.132035979	0.61295694	0.541151164	0.831932481	-5.905098068	NoSig
CYP2E1	0.16458621	0.541906187	0.550008147	0.58341221	0.84786017	-5.940040475	NoSig
HTT	0.164564967	2.887350351	0.536928346	0.592385293	0.850327531	-5.946829105	NoSig
TRIM6	0.16436914	0.184750181	0.884727889	0.378204409	0.750487982	-5.711257265	NoSig
AGBL4	0.164322433	0.191481334	0.773662975	0.440764862	0.789885038	-5.798883112	NoSig
AMMECR1	0.1643105	1.369493043	0.3490555	0.727704956	0.895008914	-6.026378187	NoSig
UBXN8	0.16413742	1.002225635	0.374571709	0.708689385	0.888595088	-6.01754783	NoSig
ATP2C2	0.164126023	0.139542493	0.826448668	0.410311967	0.769734902	-5.758682052	NoSig
DZANK1	0.164027411	0.209264272	0.866238847	0.388216551	0.757385553	-5.726647752	NoSig
SEMA3F	0.163995574	0.217021974	0.801286193	0.424667657	0.778692566	-5.7781724	NoSig
OR51G2	0.163882803	0.131401527	0.777678416	0.438403106	0.788578883	-5.795917115	NoSig
FARP1	0.163812461	0.761934714	0.567745698	0.571347379	0.844114163	-5.930574893	NoSig
TLR4	0.163762467	3.679169155	0.326090279	0.744966354	0.902571141	-6.033794444	NoSig
PGAP4	0.163734567	0.14426457	0.908819378	0.365402737	0.745325396	-5.690722814	NoSig
FREM3	0.163661678	0.15089252	0.759802601	0.448973662	0.793625763	-5.809004378	NoSig
TUBB3	0.163378978	0.372472981	0.569461543	0.570186696	0.843873141	-5.929643397	NoSig
RTN4RL2	0.163349102	0.156821618	0.763493508	0.446779176	0.791626009	-5.806326844	NoSig
OR7E24	0.163348807	0.166974808	0.697919947	0.486677959	0.813124472	-5.851983385	NoSig
SLC5A8	0.163276626	0.130915493	0.776756955	0.438944428	0.788821739	-5.796599093	NoSig
BACE1	0.163230056	0.150027369	1.147981191	0.253429649	0.649271442	-5.457534596	NoSig
C9orf78	0.163224854	6.61427934	0.355165286	0.723135706	0.892724347	-6.02432035	NoSig
PICALM	0.16318417	5.142521058	0.391704163	0.696023299	0.883961018	-6.011270319	NoSig
CYHR1	0.163106537	1.338659001	0.364749063	0.715988572	0.890152831	-6.021020678	NoSig
TADA3	0.162984645	5.874977886	0.424473542	0.67203717	0.875612676	-5.998483741	NoSig
OR5AP2	0.162743542	0.130488065	0.69105916	0.490962433	0.814364267	-5.856525782	NoSig
ZNF207	0.162592692	3.88538079	0.413297623	0.680181143	0.878893526	-6.002959581	NoSig
NID1	0.162436192	1.600737258	0.312945895	0.754905475	0.906375621	-6.037812639	NoSig
IL17RC	0.162433155	0.181136037	1.115251032	0.267137175	0.662358688	-5.492581834	NoSig
SMIM35	0.162147124	0.130009856	0.700195346	0.485261537	0.813124472	-5.850467067	NoSig
MYO7A	0.161938355	0.380067309	0.730430781	0.466656573	0.80371017	-5.829854243	NoSig
TRIM73	0.161902216	0.228424793	0.774792594	0.44009971	0.789610225	-5.798050256	NoSig
KCNV2	0.161821073	0.129748428	0.698151626	0.486533637	0.813124472	-5.851829219	NoSig
FGF23	0.161773938	0.244798014	0.721163066	0.472316328	0.806924376	-5.836264158	NoSig
EREG	0.161626939	0.243884478	0.658505046	0.511569062	0.822868308	-5.877472873	NoSig
PNMA2	0.161567728	0.135325065	0.812226238	0.418389922	0.775831697	-5.769771586	NoSig
ZNF536	0.161520983	0.151058651	0.894412308	0.373025033	0.74753424	-5.703068035	NoSig
DBF4B	0.161476857	0.408196297	0.624931627	0.533290817	0.829563493	-5.898025695	NoSig
PKN1	0.16140584	5.649049904	0.332019148	0.740497173	0.900576032	-6.03192802	NoSig
GLMN	0.161340316	0.939339053	0.390181833	0.697145354	0.884328095	-6.011839448	NoSig
LAMP3	0.161329485	0.270189759	0.659430478	0.510977011	0.822868308	-5.876891239	NoSig
C6orf132	0.161170379	0.199747788	0.698260091	0.486466078	0.813124472	-5.851757025	NoSig
MRPS17	0.16114152	0.472103384	0.370658995	0.711593712	0.888800824	-6.01894222	NoSig
CAPN10	0.160996898	0.762050271	0.441352842	0.659810966	0.870849564	-5.991498165	NoSig
DAPK3	0.160777531	2.075248374	0.311880211	0.755713122	0.90648558	-6.038131185	NoSig
DNAJC10	0.160776945	0.713130214	0.894321747	0.373073259	0.74753424	-5.70314502	NoSig
C16orf95	0.160486112	0.202839855	0.660987752	0.509981556	0.822323938	-5.875910663	NoSig
NPIPB13	0.160455465	1.929898863	0.449479137	0.653957256	0.868098631	-5.988038287	NoSig
CD300E	0.16045534	0.475297936	0.421922628	0.67389265	0.876259233	-5.999515839	NoSig
MAGEA11	0.16032565	0.128549395	0.69758561	0.486886273	0.813124472	-5.852205774	NoSig
RALGDS	0.160010297	2.300275934	0.348583327	0.728058485	0.895143844	-6.026535737	NoSig
COL22A1	0.160000554	0.131454362	1.086150978	0.279751257	0.674384915	-5.5229102	NoSig
OR10W1	0.159980587	0.128272723	0.697375176	0.487017412	0.813124472	-5.852345693	NoSig
RWDD2B	0.159888165	0.962207575	0.346191666	0.72985009	0.896506941	-6.027330492	NoSig
PNMA6A	0.159828794	0.128151015	0.736218542	0.463141446	0.801317285	-5.825810098	NoSig
CHSY3	0.159724783	0.171035561	0.758642793	0.449664522	0.79408679	-5.8098431	NoSig
RNF103-CHMP3	0.159636076	0.127996493	0.807219303	0.421256158	0.777822149	-5.773630355	NoSig
CCDC50	0.159534703	6.263426952	0.372878597	0.709945623	0.888595088	-6.018153004	NoSig
EIF2AK3	0.15947871	0.671753002	0.623468206	0.53424828	0.829892903	-5.898897293	NoSig
DLGAP3	0.159309243	0.149715398	0.900254651	0.369922092	0.74686007	-5.698085228	NoSig
RSC1A1	0.159242438	3.338568951	0.211438398	0.832930592	0.936118494	-6.06328323	NoSig
TRIB2	0.159074326	4.149635748	0.266693613	0.790196924	0.921595094	-6.050639737	NoSig
TBC1D3K	0.158873208	0.668271437	0.547692622	0.584996036	0.848563204	-5.941254106	NoSig
RTEL1	0.158836889	0.467192414	0.576392268	0.565510039	0.841663986	-5.925852423	NoSig
NAALADL1	0.1586315	0.128721815	0.962700975	0.337777643	0.724587206	-5.642832309	NoSig
GTF2H2	0.158588606	1.693685699	0.465073712	0.642784297	0.864029245	-5.98122258	NoSig
PKP4	0.158586772	4.549932336	0.365310719	0.715570489	0.890152831	-6.020824583	NoSig
CAPZB	0.15853739	5.579305413	0.507503901	0.61280216	0.859482885	-5.961506773	NoSig
PIMREG	0.15850479	0.127089426	0.828701716	0.40904097	0.76904764	-5.756907864	NoSig
WNT8A	0.158471102	0.127062415	0.830824862	0.407845428	0.768855312	-5.755231605	NoSig
C10orf71	0.158403851	0.136178074	0.767100051	0.444640836	0.79147051	-5.803698113	NoSig
NR4A3	0.158000768	0.495182812	0.546409096	0.585874843	0.848721083	-5.941924643	NoSig
LRFN5	0.157869355	0.144641275	0.87004952	0.386139724	0.755476316	-5.723501917	NoSig
TTC19	0.157836319	1.257341128	0.370474323	0.711730895	0.888800926	-6.019007672	NoSig
SHISA5	0.157789897	4.064188798	0.383386837	0.702161863	0.886124723	-6.014352836	NoSig
KCNC4	0.1577714	0.504134983	0.630486762	0.529664317	0.828532921	-5.894698655	NoSig
NKAIN3	0.157732935	0.156778112	0.839272714	0.403109396	0.765877666	-5.748519953	NoSig
PTPRK	0.157708286	0.512972493	0.641547964	0.522481375	0.82590601	-5.887986941	NoSig
CRACD	0.157668198	0.626951011	0.531391911	0.596202666	0.851622076	-5.949653657	NoSig
TSBP1	0.157595077	0.126360017	0.825651431	0.410762277	0.770110634	-5.759308703	NoSig
THRSP	0.157558569	0.312789647	0.485723213	0.628115115	0.8604549	-5.971841415	NoSig
DCAF13	0.15752279	1.295770029	0.403302166	0.687497109	0.882419736	-6.006861818	NoSig
PIWIL2	0.157382772	0.139008667	0.85478206	0.39450195	0.761155187	-5.736023691	NoSig
ZSWIM3	0.157380931	0.866015695	0.318808288	0.750467433	0.904335824	-6.036040907	NoSig
HECTD4	0.157102146	2.819799861	0.516023043	0.606858564	0.855788983	-5.957341836	NoSig
SLITRK2	0.157092531	0.149230238	0.87761307	0.382037983	0.753429886	-5.71721764	NoSig
PRADC1	0.156915998	0.633747028	0.341268518	0.73354274	0.898014025	-6.028949282	NoSig
ATAD3C	0.156831953	0.211312676	0.780533575	0.436728286	0.787131309	-5.793798924	NoSig
ODAD2	0.156764199	0.154552622	0.846641885	0.399005487	0.763375081	-5.742610579	NoSig
MEX3A	0.156700287	0.223160605	0.589017727	0.557039044	0.839421604	-5.918829422	NoSig
IL36B	0.156684521	0.146336833	0.619506402	0.536844749	0.830487238	-5.90124672	NoSig
ITGB4	0.156677089	0.639444495	0.543013184	0.588202954	0.849507319	-5.943691187	NoSig
GALM	0.156658745	1.039765087	0.311618341	0.755911626	0.906576847	-6.038209295	NoSig
LILRA1	0.156618514	1.449305649	0.255614689	0.798718609	0.924836141	-6.053408772	NoSig
SLC39A11	0.156582584	0.574861066	0.470711532	0.638764897	0.862691122	-5.978701561	NoSig
ANKK1	0.156567008	0.141298371	0.733166837	0.464992995	0.802450999	-5.827946387	NoSig
DHX30	0.156411423	2.622334318	0.332431481	0.740186684	0.900386356	-6.031796969	NoSig
GLRA1	0.15632178	0.125339085	0.757976477	0.450061701	0.794469249	-5.810324377	NoSig
OR2T5	0.156125314	0.143853027	0.850771476	0.396716891	0.76258802	-5.739276756	NoSig
LSAMP	0.155924957	0.135416789	1.007986255	0.315640215	0.706674973	-5.600487148	NoSig
CBWD3	0.155844493	1.367648853	0.515853192	0.606976809	0.855788983	-5.957425548	NoSig
KCNJ10	0.155682887	0.135481174	0.962484919	0.337885629	0.724587206	-5.643029756	NoSig
MUC2	0.15552936	0.149120908	0.977435415	0.330466376	0.719844039	-5.629264247	NoSig
MAF1	0.155470679	5.673677473	0.260514845	0.794946444	0.923874481	-6.052198511	NoSig
MRPL37	0.155412503	3.95199735	0.25514148	0.799083141	0.924836141	-6.053524432	NoSig
CD101	0.155410305	0.3015785	0.674078001	0.501654702	0.818478082	-5.867577395	NoSig
KNG1	0.155334309	0.141382631	1.080887527	0.282075943	0.676912062	-5.528312089	NoSig
DCAF8L1	0.155305069	0.124523884	0.694935187	0.488539383	0.813775168	-5.853965003	NoSig
ITCH	0.155180724	4.564884677	0.461145622	0.645591057	0.864043698	-5.98296119	NoSig
SRSF3	0.155037926	4.700751569	0.284654458	0.776436093	0.914695788	-6.045901417	NoSig
CHRNB2	0.154953435	0.141173744	0.861521694	0.390796943	0.759831798	-5.730523056	NoSig
IQSEC2	0.154900954	0.664038598	0.495069777	0.621523586	0.8604549	-5.96746186	NoSig
TNKS1BP1	0.154867939	1.136105327	0.331413273	0.740953477	0.900821926	-6.032120291	NoSig
CSRP1	0.15476376	2.551794188	0.325414152	0.745476574	0.902884163	-6.034005158	NoSig
RP1L1	0.154659021	0.225325519	0.590841932	0.555820301	0.838892667	-5.917802195	NoSig
NIPSNAP1	0.154370526	2.666613709	0.235541277	0.814220067	0.92958948	-6.058126972	NoSig
RIMS4	0.154366751	0.253040725	0.739773094	0.460990067	0.80036497	-5.823310728	NoSig
HNF4A	0.154349298	0.163298829	0.883728599	0.378741388	0.75076733	-5.712097274	NoSig
KIF9	0.15427808	0.34245921	0.6452785	0.520070321	0.825138309	-5.885697208	NoSig
C1QTNF6	0.154269033	0.240495773	0.645900052	0.519669177	0.82501095	-5.88531443	NoSig
KATNAL2	0.154173954	0.560391105	0.434008812	0.665119409	0.872379755	-5.994570879	NoSig
ACSL6	0.153891821	1.041561919	0.519522629	0.604424575	0.855165014	-5.955610927	NoSig
RPS14	0.153809488	8.385523318	0.66743284	0.505872626	0.821384996	-5.871827964	NoSig
EMG1	0.153763881	1.291544351	0.318555869	0.750658353	0.904356434	-6.03611787	NoSig
PIM1	0.153736036	7.573026686	0.280949088	0.779269332	0.91607492	-6.046904183	NoSig
RANBP1	0.153630861	5.13134395	0.340770424	0.73391669	0.898014025	-6.029111772	NoSig
PYCR1	0.153456456	0.136237095	0.866339035	0.38816186	0.757374627	-5.726565217	NoSig
EIF4A3	0.153096768	2.712298114	0.284386676	0.776640747	0.914737214	-6.045974325	NoSig
OR10H5	0.152850906	0.135679868	0.785961271	0.433554752	0.784811585	-5.789751056	NoSig
C16orf71	0.15283714	0.122545094	0.884879092	0.3781232	0.750487982	-5.711130082	NoSig
NEUROD2	0.152801217	0.203622691	1.092225011	0.277085008	0.671318726	-5.516644513	NoSig
OR4A16	0.152728065	0.122457638	0.627752083	0.53144798	0.829018991	-5.896340142	NoSig
COL14A1	0.152668485	0.204309063	0.803738048	0.423255877	0.77828435	-5.776299415	NoSig
LPCAT3	0.152607925	0.297635256	0.579158858	0.563648452	0.841431718	-5.924326424	NoSig
PLEKHA2	0.152402494	5.142272322	0.281892664	0.778547561	0.916014105	-6.046650073	NoSig
PLK3	0.152260016	1.563571164	0.294948878	0.768580582	0.911146552	-6.04304664	NoSig
NPAS3	0.151862189	0.256413387	0.706532972	0.481328355	0.811637791	-5.84621792	NoSig
MOB3A	0.151842838	7.438761855	0.398014702	0.691379237	0.882804923	-6.008887534	NoSig
SCLY	0.151814518	0.566978619	0.498669084	0.618993374	0.8604549	-5.965753159	NoSig
JAKMIP3	0.151753929	0.148209966	1.261774831	0.209658994	0.60105253	-5.328006388	NoSig
SNORC	0.151749001	0.129633311	0.746277347	0.457068087	0.79778781	-5.818706438	NoSig
FNDC11	0.151675677	0.121613831	0.795266083	0.428145851	0.781523213	-5.782747208	NoSig
RIBC1	0.151592411	0.179851055	0.617844945	0.537935539	0.831136196	-5.902227571	NoSig
ATP2B4	0.151573251	3.460781684	0.322720426	0.747510444	0.903392795	-6.034840323	NoSig
PTBP1	0.15153171	2.872253439	0.313545786	0.754450956	0.906308056	-6.037632848	NoSig
AMY1A	0.151420706	0.121409395	0.764543836	0.446155819	0.79151017	-5.805562547	NoSig
WBP1	0.151297612	1.306758782	0.321801387	0.748204763	0.903434205	-6.035123678	NoSig
ARHGAP44	0.151277367	0.178253892	0.926971186	0.355940628	0.737900028	-5.674892324	NoSig
PGLYRP4	0.151173191	0.131738827	0.758687888	0.449637649	0.79408679	-5.809810513	NoSig
QRFPR	0.151087396	0.130779191	0.798738903	0.426137339	0.779794434	-5.7801123	NoSig
TBX1	0.150962377	0.237411993	0.650838848	0.516487478	0.824722159	-5.882259923	NoSig
UAP1L1	0.150874008	0.793599418	0.352688057	0.724987126	0.893807046	-6.025158999	NoSig
RGMA	0.150830487	0.144143188	0.836996715	0.404382069	0.76656615	-5.750334785	NoSig
TMEM254	0.150808757	0.592780689	0.470007807	0.639266023	0.862691122	-5.979017892	NoSig
TRPM8	0.150778862	0.123170919	0.870014253	0.386158913	0.755476316	-5.723531094	NoSig
SNX32	0.150677028	0.280556656	0.585178428	0.559608366	0.84089287	-5.920981058	NoSig
ZNF285	0.150666799	0.709624953	0.428513219	0.669102937	0.874414909	-5.996836608	NoSig
RUFY4	0.150606981	0.138803708	0.916228428	0.361521507	0.742958122	-5.684298477	NoSig
ZNF202	0.150464645	0.935449805	0.345454749	0.730402419	0.896971147	-6.027574271	NoSig
KANTR	0.150464138	0.205135243	0.750307144	0.454647734	0.796974131	-5.815833779	NoSig
DNM2	0.150444353	4.169595881	0.44964959	0.6538347	0.868098631	-5.98796504	NoSig
ME2	0.150413376	2.799047759	0.333568765	0.739330526	0.899975832	-6.031434665	NoSig
TRMT11	0.150413191	0.669696218	0.462960865	0.644293362	0.864043698	-5.982159571	NoSig
PAX2	0.150371144	0.158357246	0.772207507	0.441622744	0.790412493	-5.799954441	NoSig
CACUL1	0.150169787	4.419264398	0.305655264	0.760436188	0.907712535	-6.039970223	NoSig
CTNND1	0.150034744	1.506469141	0.644059153	0.520857748	0.825170626	-5.886447069	NoSig
RASSF5	0.149882805	5.496969355	0.389669846	0.697522873	0.884328095	-6.012030359	NoSig
IL15	0.14987937	0.679248902	0.487799836	0.626647982	0.8604549	-5.970875544	NoSig
ZNF610	0.149748139	0.237139279	0.69291717	0.489800105	0.813944542	-5.85530002	NoSig
CLEC18C	0.149656521	0.13431727	1.064746726	0.289287409	0.684948651	-5.544717324	NoSig
RASGEF1C	0.149418741	0.123070576	1.070076818	0.286892211	0.682029388	-5.539326621	NoSig
SEMA5A	0.149413857	0.216882464	0.73343944	0.46482743	0.802434552	-5.827755913	NoSig
C1QTNF2	0.149382468	0.119775132	0.71349288	0.477029317	0.810454302	-5.841507859	NoSig
OR10Z1	0.14916104	0.119597591	0.893839585	0.37333009	0.747823504	-5.703554778	NoSig
HLA-DQB1	0.149157719	1.712511863	0.291212126	0.771429303	0.912381705	-6.044094596	NoSig
HIPK3	0.149130528	6.736954542	0.52113942	0.603301586	0.854582544	-5.954807325	NoSig
RINL	0.14904511	1.864962277	0.259519998	0.795711892	0.924117459	-6.052446079	NoSig
USP30	0.148933782	0.85424562	0.401310846	0.68895819	0.882684505	-6.007627855	NoSig
PRODH	0.148927081	0.122965189	0.796035902	0.427700144	0.781138088	-5.782164107	NoSig
IL10	0.1488245	0.12553328	0.974260253	0.332033061	0.720671904	-5.632205176	NoSig
ERAP2	0.148771668	2.405099736	0.312485995	0.755253984	0.906375621	-6.037950242	NoSig
ETFBKMT	0.148752934	0.17511927	0.861434426	0.39084478	0.759831798	-5.730594553	NoSig
ESYT3	0.14868804	0.151239515	0.811628227	0.418731642	0.776173213	-5.770233704	NoSig
TFF3	0.148682218	0.11921367	0.696104075	0.487809952	0.813526314	-5.853189967	NoSig
LRRC63	0.148533155	0.127019664	0.949248375	0.344544132	0.728017513	-5.655043124	NoSig
PRDM9	0.148520124	0.126528624	0.75465427	0.452045013	0.795318789	-5.812717749	NoSig
OTOF	0.148275293	0.22131223	0.694426145	0.488857231	0.813777445	-5.854302122	NoSig
ENTPD3	0.148245462	0.118863478	0.943118471	0.347656269	0.729751771	-5.660551159	NoSig
ZSWIM8	0.148216315	1.328640408	0.464658315	0.643080869	0.864043698	-5.981407133	NoSig
KRBA1	0.14818572	0.314713339	0.59226734	0.554868911	0.838754686	-5.916997338	NoSig
SCN4A	0.14805081	0.174633623	0.687582745	0.493141225	0.816030662	-5.858810475	NoSig
COL4A4	0.14805066	0.134935437	0.814197944	0.417264414	0.774582526	-5.768245555	NoSig
OR2B11	0.148038496	0.125829734	0.806435464	0.421705924	0.777822149	-5.774232315	NoSig
HARS2	0.148032482	0.957577587	0.373813344	0.70925197	0.888595088	-6.017819233	NoSig
SLCO4A1	0.147936959	0.128637219	0.883307891	0.378967602	0.751039539	-5.712450643	NoSig
IGFN1	0.147924754	0.138958228	0.796737573	0.427294132	0.780892426	-5.78163214	NoSig
FXR1	0.147916198	4.494583841	0.413815227	0.679803116	0.878889365	-6.002754915	NoSig
MCM3AP	0.147686874	3.930908397	0.301539926	0.763563616	0.90864765	-6.041165696	NoSig
INA	0.147670694	0.133341264	0.646039038	0.519579499	0.82501095	-5.885228787	NoSig
WDR87	0.147486376	0.126603095	0.81495603	0.416832157	0.774152706	-5.76765785	NoSig
CHEK1	0.147439115	0.436058101	0.636433468	0.52579632	0.826851155	-5.891104712	NoSig
SIK1	0.147299829	1.008832273	0.317409697	0.751525463	0.904762766	-6.03646657	NoSig
OCA2	0.147193378	0.118019915	0.964830258	0.336714625	0.724327658	-5.640884096	NoSig
DDI1	0.147171049	0.118002012	0.759873537	0.448931428	0.793625763	-5.80895304	NoSig
KCNN2	0.14711302	0.256825522	0.68403133	0.495372431	0.816030662	-5.861132664	NoSig
ACOX2	0.147083366	0.147253775	0.854259969	0.394789857	0.761332565	-5.736448024	NoSig
BDKRB2	0.146990282	0.144236105	0.965762305	0.336249999	0.72423963	-5.640029978	NoSig
MVK	0.146921441	0.243736423	0.630343178	0.529757891	0.828532921	-5.894785017	NoSig
PTPN1	0.146913748	5.583325457	0.294011338	0.769295022	0.91130744	-6.043310823	NoSig
SYK	0.146764346	6.032158742	0.443789215	0.658053707	0.870185359	-5.990467447	NoSig
KLRC2	0.146637682	1.299661397	0.288349506	0.773613746	0.912968929	-6.044888381	NoSig
RP1	0.146614387	0.139234444	0.896212565	0.372067157	0.747136809	-5.701536041	NoSig
SH3D21	0.146600188	0.437922533	0.515810308	0.607006666	0.855788983	-5.95744668	NoSig
MED19	0.146593091	1.363010159	0.260535716	0.794930388	0.923874481	-6.052193307	NoSig
ARID1B	0.146522576	2.511643208	0.480105049	0.632091803	0.8604549	-5.974433951	NoSig
SP3	0.146420783	4.449724158	0.389757265	0.697458408	0.884328095	-6.01199778	NoSig
KAT6B	0.14631249	1.994811147	0.442631832	0.658888243	0.870627155	-5.990957788	NoSig
PHF23	0.146263495	2.170947813	0.252671814	0.800986346	0.925465973	-6.054124584	NoSig
FBXO11	0.145872734	3.244993388	0.372672143	0.710098861	0.888595088	-6.01822661	NoSig
SPTB	0.145867561	3.49972427	0.319258292	0.750127108	0.904208221	-6.035903551	NoSig
TMEM94	0.145724312	1.034429342	0.431562342	0.666891579	0.873372941	-5.995583066	NoSig
PTCRA	0.145680418	0.286064611	0.453563692	0.651023079	0.866554276	-5.986275486	NoSig
FAM205A	0.14563846	0.138442718	0.638272232	0.524603277	0.826154252	-5.889986662	NoSig
IK	0.145432439	7.800665267	0.40835203	0.683797207	0.880469069	-6.004902248	NoSig
P4HA2	0.145264112	0.349414771	0.665942902	0.506820933	0.821566017	-5.87277527	NoSig
NCCRP1	0.145241625	0.312879995	0.428182709	0.669342813	0.874414909	-5.996971954	NoSig
CLEC5A	0.144996226	0.614781921	0.409996378	0.68259409	0.880095906	-6.004258923	NoSig
REEP1	0.14491649	0.186794866	0.740388254	0.460618319	0.800194258	-5.822876971	NoSig
GREM2	0.144904166	0.12547713	0.656030737	0.513153796	0.823308731	-5.879023998	NoSig
RHBDL3	0.144841841	0.143882142	0.755829065	0.451343105	0.795122406	-5.811872596	NoSig
ALDH1L1	0.144789519	0.172948057	0.855896097	0.393888045	0.761155187	-5.735117395	NoSig
FGA	0.144738959	0.162826383	0.643903759	0.520958143	0.825170626	-5.886542531	NoSig
CEBPD	0.144708461	7.836002467	0.238809236	0.811691218	0.928759382	-6.057385101	NoSig
PLEKHG2	0.144701521	1.67347225	0.300987956	0.763983382	0.90876913	-6.041324809	NoSig
KLF5	0.144682968	0.352589162	0.586866664	0.558477853	0.840430524	-5.920036651	NoSig
SERPINA3	0.144612343	0.17443287	0.721029318	0.472398287	0.806924376	-5.83635607	NoSig
UCP3	0.144596028	0.178125708	0.595820174	0.552501086	0.837834322	-5.914982845	NoSig
KCNMA1	0.144491578	0.155220508	1.211843754	0.228130148	0.622463369	-5.386306946	NoSig
ELMOD1	0.144465765	0.115832911	0.845993339	0.399365638	0.76368452	-5.743132697	NoSig
TIGD5	0.144396925	0.941502108	0.316812463	0.751977413	0.904994077	-6.03664777	NoSig
USP9Y	0.144236336	1.006017743	0.396674642	0.69236444	0.882804923	-6.009396701	NoSig
TAMM41	0.144208503	0.886989476	0.343097904	0.732169858	0.897641177	-6.028350459	NoSig
PRKAR2A	0.144053367	4.397498653	0.284212169	0.776774123	0.914737214	-6.046021801	NoSig
ASCC2	0.144049508	4.380112007	0.312705235	0.755087839	0.906375621	-6.03788467	NoSig
GREM1	0.144000599	0.236907692	0.6972369	0.487103593	0.813124472	-5.85243761	NoSig
GNG4	0.14383336	0.119143509	0.755210106	0.451712838	0.795122406	-5.81231804	NoSig
CDC45	0.143802978	0.169839167	0.85140671	0.396365562	0.762389713	-5.738762511	NoSig
NF2	0.143777947	2.751839908	0.37231519	0.710363832	0.888595088	-6.018353778	NoSig
ANKRD63	0.143550617	0.125798826	0.779621753	0.43726275	0.787688408	-5.794476223	NoSig
CDC25A	0.143409322	0.138342588	0.787467922	0.432676225	0.784379366	-5.788622508	NoSig
UGT1A3	0.143234645	0.114845796	0.657052951	0.512498779	0.822942461	-5.878383882	NoSig
SENP3-EIF4A1	0.143180446	2.149410521	0.16456807	0.869581483	0.950204483	-6.071719088	NoSig
ENY2	0.143163544	2.194446298	0.309899198	0.757215186	0.906953191	-6.038720451	NoSig
SEMA4A	0.14311712	0.649842495	0.474747739	0.635893926	0.861795256	-5.976878142	NoSig
RFX4	0.143099314	0.124372754	1.016490769	0.311593024	0.70395532	-5.592321783	NoSig
TMEM121B	0.143086783	0.271940062	0.538952746	0.590992312	0.849692988	-5.945789037	NoSig
DDX5	0.142965632	4.986261981	0.462981795	0.644278406	0.864043698	-5.98215031	NoSig
EHD1	0.142947542	5.308202419	0.332563389	0.740087365	0.90033653	-6.03175501	NoSig
RUNX2	0.142783999	2.123254086	0.343009422	0.73223624	0.897651229	-6.028379496	NoSig
RALYL	0.142670354	0.117355551	0.794481569	0.428600348	0.781710169	-5.783340866	NoSig
RSPO4	0.142653397	0.140006341	0.670796334	0.503735333	0.819360622	-5.869681728	NoSig
LAMB3	0.142648774	0.124027205	0.856350762	0.393637663	0.761155187	-5.73474718	NoSig
MDFIC	0.142331794	5.750852958	0.243937517	0.807726813	0.927683692	-6.056200326	NoSig
SLAMF7	0.142292401	1.34847221	0.296608306	0.767316526	0.910442974	-6.042576984	NoSig
RAB36	0.14219942	0.324389672	0.436344476	0.663429272	0.871683371	-5.993599217	NoSig
MCF2L	0.141865786	0.703260014	0.500578755	0.617652782	0.8604549	-5.964841579	NoSig
HAP1	0.141863509	0.113746417	0.876118992	0.382846074	0.75379632	-5.718463265	NoSig
TBC1D3	0.141818241	0.211499571	0.684653249	0.494981311	0.816030662	-5.860726866	NoSig
TBATA	0.141701197	0.155060376	0.674585448	0.501333384	0.818413505	-5.867251092	NoSig
TCL1B	0.141686178	0.113604233	0.668397048	0.505259437	0.820714108	-5.8712138	NoSig
SNAP91	0.141609376	0.11475923	0.998026601	0.320424179	0.712887618	-5.609964056	NoSig
LRRC17	0.141598214	0.121707001	0.765986313	0.445300545	0.79151017	-5.8045112	NoSig
CTSD	0.141489712	3.143513458	0.300648405	0.764241641	0.908936173	-6.041422544	NoSig
STOX1	0.141488425	0.150432056	0.767040109	0.444676328	0.79147051	-5.803741904	NoSig
KHK	0.141385751	0.412733737	0.461473465	0.645356605	0.864043698	-5.982816645	NoSig
KANSL1	0.141357215	2.26621088	0.409845471	0.68270447	0.880095906	-6.00431807	NoSig
SON	0.141290439	5.543167801	0.639209409	0.523995751	0.826154252	-5.889415586	NoSig
ZNF726	0.141260147	0.125206403	0.907581862	0.36605357	0.745541185	-5.69179085	NoSig
BTNL2	0.141239599	0.113246165	0.814087797	0.417327241	0.774605952	-5.768330901	NoSig
NADK	0.141218254	4.515220102	0.313107809	0.754782789	0.906375621	-6.037764147	NoSig
ANKRD37	0.14102976	0.190336273	0.623160794	0.534449521	0.829892903	-5.899080127	NoSig
RPS13	0.141019521	8.987417451	0.441714728	0.659549831	0.870627155	-5.991345425	NoSig
PFN2	0.14095372	0.451158925	0.452346181	0.651897118	0.86694843	-5.986802598	NoSig
TNNT1	0.140817795	0.409517658	0.485345799	0.628381918	0.8604549	-5.972016516	NoSig
ADAMTS12	0.140794097	0.124621335	0.866760544	0.387931818	0.757129894	-5.726217878	NoSig
GOLGA7B	0.140787166	0.402072957	0.439868424	0.660882552	0.870999416	-5.992123382	NoSig
H1-4	0.140652085	12.03041864	0.478953171	0.632908472	0.8604549	-5.974961782	NoSig
SPATA33	0.140639717	0.284231949	0.544226022	0.58737098	0.849213708	-5.943061529	NoSig
ZNF556	0.140624443	0.129148969	0.686504555	0.493818029	0.816030662	-5.859516738	NoSig
UROC1	0.140521357	0.128719592	0.747689679	0.456218987	0.797139692	-5.817701394	NoSig
NGFR	0.140421035	0.249408409	0.580093353	0.563020324	0.841431718	-5.923809334	NoSig
GGA1	0.140371387	2.18465421	0.300770157	0.764149034	0.908896099	-6.041387512	NoSig
PRSS12	0.140359397	0.141403682	0.674537599	0.501363678	0.818413505	-5.86728187	NoSig
NCAM1	0.140354932	0.597679868	0.555839452	0.579432577	0.846717487	-5.936961573	NoSig
WASF2	0.140022831	8.27029829	0.44701869	0.655727365	0.868828706	-5.989092493	NoSig
ELAPOR1	0.140011051	0.252816374	0.727790135	0.468265308	0.804680207	-5.831688873	NoSig
KIF6	0.139999155	0.119095086	0.903815157	0.368039059	0.746017876	-5.695032882	NoSig
MMP13	0.139925279	0.112192341	0.685020402	0.49475049	0.816030662	-5.86048713	NoSig
INPP5F	0.139733973	1.089803665	0.434129395	0.66503211	0.872379755	-5.994520843	NoSig
KLHL34	0.139707544	0.11201776	0.705099939	0.482216165	0.812364162	-5.847182035	NoSig
PPP1R1A	0.139704332	0.12134982	0.717705207	0.474437805	0.808441181	-5.838634988	NoSig
RFLNB	0.139692478	8.32003805	0.30787847	0.758748321	0.907650546	-6.039317669	NoSig
EBF3	0.139618732	0.481414354	0.464045886	0.643518218	0.864043698	-5.981678924	NoSig
SIGLEC11	0.139610153	0.236264727	0.702292178	0.483958277	0.813070158	-5.849065417	NoSig
BHLHA15	0.139534	0.284518881	0.482550605	0.630359438	0.8604549	-5.973309125	NoSig
PPP1R12A	0.13951088	4.942122071	0.420951651	0.674599447	0.876509908	-5.999907066	NoSig
MASP1	0.139422643	0.151966427	0.800031692	0.425391078	0.779205128	-5.779128533	NoSig
DTX3L	0.139420481	7.565528819	0.305890706	0.760257385	0.907712535	-6.039901339	NoSig
NUPR2	0.139338062	0.111721509	0.576087548	0.565715262	0.841741811	-5.926020057	NoSig
ACSM6	0.139226762	0.144320264	0.710049307	0.479153697	0.81083506	-5.843843985	NoSig
NKX3-2	0.139135435	0.111559042	0.682227563	0.496507752	0.816477407	-5.862307542	NoSig
TAS2R13	0.139037391	0.11148043	0.626377102	0.53234596	0.829018991	-5.897162796	NoSig
FAM163A	0.138905501	0.127865401	0.665586841	0.507047696	0.821566017	-5.873001344	NoSig
ABCB9	0.138766972	0.125135101	1.079961185	0.282486447	0.677157439	-5.52926014	NoSig
MUC22	0.138675542	0.119678187	0.697302527	0.48706269	0.813124472	-5.852393988	NoSig
KRTAP5-2	0.138652953	0.193972886	0.583023781	0.561052839	0.840907247	-5.922182449	NoSig
SCG3	0.13864807	0.126744521	0.787399976	0.432715823	0.784379366	-5.788673449	NoSig
SRRM4	0.138608443	0.154860169	0.862283982	0.39037924	0.759396157	-5.729898224	NoSig
GLYAT	0.138569885	0.138845957	0.708421191	0.48015992	0.811513756	-5.844944604	NoSig
OR52L1	0.138558881	0.11109676	0.621240451	0.535707505	0.830190852	-5.900220224	NoSig
SFXN3	0.138541165	1.952076494	0.241707942	0.809449772	0.927902593	-6.056718509	NoSig
CAPN12	0.138481934	0.215161419	0.741791109	0.459771195	0.799701239	-5.821886465	NoSig
TAGLN3	0.138459551	0.111017117	0.702338331	0.483929613	0.813070158	-5.849034518	NoSig
PRR9	0.138377379	0.14499673	0.561156628	0.575815111	0.844857397	-5.934125992	NoSig
PTCH1	0.13835868	0.842738002	0.497223018	0.620009371	0.8604549	-5.966441132	NoSig
ZNF280B	0.138291797	0.414806332	0.467920305	0.640753526	0.86343255	-5.979953473	NoSig
LRRC3B	0.138251955	0.110850666	0.970914231	0.333689307	0.722041882	-5.635294188	NoSig
COL12A1	0.138239634	0.237795585	0.699009982	0.485999137	0.813124472	-5.8512576	NoSig
SEC14L1	0.138193581	4.840121605	0.372357353	0.710332532	0.888595088	-6.018338763	NoSig
DNAJB8	0.138176154	0.110789889	0.695276919	0.488326067	0.813750671	-5.853738549	NoSig
FCAMR	0.13816739	0.110782862	0.695475794	0.488201949	0.813750671	-5.853606711	NoSig
H3-5	0.138147197	1.128256117	0.537229301	0.592178111	0.85026766	-5.946674731	NoSig
SNED1	0.138094161	0.412478454	0.558860242	0.577376098	0.845825943	-5.935353917	NoSig
CTXND1	0.138023551	0.118138084	0.6611799	0.509858801	0.822211935	-5.875789514	NoSig
ZSCAN20	0.137883409	0.984553254	0.339560583	0.734825258	0.898326789	-6.029505466	NoSig
ERICH3	0.137838535	0.163120227	0.676862996	0.499892593	0.817478877	-5.865783561	NoSig
TLE3	0.13771847	0.842059572	0.440510839	0.660418712	0.870849564	-5.991853063	NoSig
ANKS4B	0.137696459	0.110405269	0.76602326	0.445278651	0.79151017	-5.804484246	NoSig
ZNF527	0.137550315	0.867305366	0.368736384	0.713022385	0.889208772	-6.019622038	NoSig
TIGD3	0.137289604	0.350540959	0.394220461	0.694170104	0.883483942	-6.010324746	NoSig
DPP6	0.137279373	0.133695579	0.805974689	0.421970449	0.777822149	-5.774585903	NoSig
STX3	0.137079189	2.993659654	0.252284596	0.801284858	0.925465973	-6.054218153	NoSig
MAP7D1	0.137034593	4.677561312	0.258194577	0.796731998	0.924233604	-6.052774441	NoSig
GJB5	0.136996481	0.109844025	0.619281425	0.536992387	0.830487238	-5.90137969	NoSig
PPP3R2	0.13692348	0.109785493	0.897801476	0.371223019	0.74700396	-5.700181379	NoSig
CLCN1	0.136859546	0.122627639	1.042642801	0.299365726	0.693903794	-5.566791283	NoSig
KCNQ2	0.136655574	0.121437271	0.932846858	0.352911626	0.735077705	-5.669702058	NoSig
HOXA2	0.136401475	0.189903293	0.625889099	0.532664855	0.829091342	-5.897454338	NoSig
TMEM233	0.136374403	0.265785031	0.54276629	0.588372383	0.849507319	-5.943819193	NoSig
ZNF497	0.13636762	0.109339804	0.741941753	0.45968028	0.799701239	-5.821779991	NoSig
ALX4	0.136246821	0.109242947	0.724664858	0.470173306	0.805628779	-5.833851707	NoSig
PDCD1	0.136147066	0.109162963	0.70792063	0.480469515	0.811637324	-5.845282484	NoSig
GDPD3	0.136088146	0.165295386	0.649141071	0.517580074	0.824722159	-5.883312554	NoSig
SUGCT	0.136047139	0.209845229	0.597701805	0.551249091	0.837568543	-5.913911093	NoSig
TMPRSS15	0.136029629	0.109068802	0.84325556	0.400888166	0.76422867	-5.74533242	NoSig
FREM2	0.136010113	0.115232998	0.834667111	0.405687235	0.767696574	-5.752187322	NoSig
UACA	0.13571827	3.015436831	0.214710211	0.830384869	0.935783223	-6.062615891	NoSig
KDM5B	0.135695679	1.179540139	0.490746442	0.624568775	0.8604549	-5.96949799	NoSig
PXDN	0.135677033	0.374945653	0.516107718	0.60679962	0.855788983	-5.957300093	NoSig
ARSA	0.135666483	0.474117045	0.406476508	0.68517046	0.881194553	-6.005632871	NoSig
RAPGEF3	0.13558115	0.570933379	0.448151157	0.654912395	0.868487917	-5.988607991	NoSig
ZNF665	0.135558513	0.33680302	0.501429135	0.617056228	0.8604549	-5.964434534	NoSig
RASEF	0.135504916	0.154545232	0.731604242	0.465942675	0.80346078	-5.829036852	NoSig
TYSND1	0.135495336	0.387535059	0.445820143	0.65659034	0.869182727	-5.989603935	NoSig
LILRA5	0.135409513	1.449556953	0.242716309	0.808670416	0.927723955	-6.05648474	NoSig
COMTD1	0.135365775	0.239062099	0.530760748	0.596638573	0.851678377	-5.949973812	NoSig
HLA-DQA1	0.135284034	1.219762607	0.270923319	0.786950153	0.920017038	-6.049551633	NoSig
PEMT	0.135046379	0.553549422	0.408764299	0.683495487	0.880434864	-6.004741197	NoSig
ATP6V1G2	0.135009449	0.115767933	0.774100151	0.440507371	0.789885038	-5.79856093	NoSig
TMEM86B	0.135005275	0.484035685	0.406289755	0.685307259	0.881297023	-6.005705438	NoSig
PROC	0.134905011	0.126365402	0.859885965	0.391694185	0.760649181	-5.731861992	NoSig
RIMBP3C	0.134804252	0.414491474	0.517191323	0.606045522	0.855562468	-5.956765294	NoSig
MYH2	0.134723294	0.125642149	0.864799946	0.389002546	0.758056243	-5.72783207	NoSig
BRSK1	0.134690706	0.294660212	0.680555239	0.497561596	0.816913632	-5.863394057	NoSig
NAALAD2	0.134623023	0.107940982	0.839345831	0.403068552	0.765877666	-5.748461572	NoSig
[truncated: 13,429 more rows]
