# Supplementary material for: Integrated transcriptome profiling of plasma exosomes reveals molecular stratification of exocrine and endocrine disorders and S100A8-mediated cell interactions in chronic pancreatitis
Source: Cell Discov. 2025 Nov 18;11:91. doi: 10.1038/s41421-025-00832-x (PMC12623818; doi:10.1038/s41421-025-00832-x)
Supplement: Supplementary file 9 — Table S9. [file 41421_2025_832_MOESM9_ESM.xlsx]

## Sheet: Sheet 1
miRTarBase.ID	miRNA	Species.(miRNA)	Target.Gene	GeneID	Species.(Target.Gene)	Experiments	Support.Type	References.(PMID)
MIRT000002	hsa-miR-20a-5p	Homo sapiens	HIF1A	3091	Homo sapiens	Luciferase reporter assay//Western blot//Northern blot//qRT-PCR	Functional MTI	18632605
MIRT000002	hsa-miR-20a-5p	Homo sapiens	HIF1A	3091	Homo sapiens	HITS-CLIP	Functional MTI (Weak)	22473208
MIRT000002	hsa-miR-20a-5p	Homo sapiens	HIF1A	3091	Homo sapiens	Luciferase reporter assay//qRT-PCR//Western blot	Functional MTI	23911400
MIRT000006	hsa-miR-146a-5p	Homo sapiens	CXCR4	7852	Homo sapiens	qRT-PCR//Luciferase reporter assay//Western blot	Functional MTI	18568019
MIRT000006	hsa-miR-146a-5p	Homo sapiens	CXCR4	7852	Homo sapiens	Microarray	Functional MTI (Weak)	20375304
MIRT000006	hsa-miR-146a-5p	Homo sapiens	CXCR4	7852	Homo sapiens	Luciferase reporter assay//qRT-PCR//Western blot	Functional MTI	26082201
MIRT000034	hsa-miR-659-3p	Homo sapiens	GRN	2896	Homo sapiens	Luciferase reporter assay//Western blot	Functional MTI	18723524
MIRT000046	hsa-miR-451a	Homo sapiens	MIF	4282	Homo sapiens	ELISA//Luciferase reporter assay//Microarray//qRT-PCR//Western blot	Functional MTI	19318487
MIRT000046	hsa-miR-451a	Homo sapiens	MIF	4282	Homo sapiens	Luciferase reporter assay//Western blot	Functional MTI	24138931
MIRT000046	hsa-miR-451a	Homo sapiens	MIF	4282	Homo sapiens	Luciferase reporter assay	Functional MTI	26884830
MIRT000046	hsa-miR-451a	Homo sapiens	MIF	4282	Homo sapiens	Luciferase reporter assay	Functional MTI	28086136
MIRT000065	hsa-miR-34b-5p	Homo sapiens	BCL2	596	Homo sapiens	Luciferase reporter assay//qRT-PCR//Western blot	Functional MTI	18803879
MIRT000066	hsa-miR-34b-5p	Homo sapiens	CREB1	1385	Homo sapiens	Luciferase reporter assay//qRT-PCR//Western blot	Functional MTI	19258499
MIRT000066	hsa-miR-34b-5p	Homo sapiens	CREB1	1385	Homo sapiens	Luciferase reporter assay	Functional MTI	19461653
MIRT000080	hsa-miR-328-3p	Homo sapiens	BACE1	23621	Homo sapiens	Luciferase reporter assay	Functional MTI	18716028
MIRT000081	hsa-miR-328-3p	Homo sapiens	ABCG2	9429	Homo sapiens	Luciferase reporter assay//qRT-PCR//Western blot//Reporter assay;Western blot;qRT-PCR;Other	Functional MTI	19270061
MIRT000081	hsa-miR-328-3p	Homo sapiens	ABCG2	9429	Homo sapiens	Immunoblot//Luciferase reporter assay//qRT-PCR	Functional MTI	21219875
MIRT000081	hsa-miR-328-3p	Homo sapiens	ABCG2	9429	Homo sapiens	Luciferase reporter assay//qRT-PCR//Western blot	Functional MTI	22453125
MIRT000082	hsa-miR-326	Homo sapiens	GLI1	2735	Homo sapiens	Luciferase reporter assay	Functional MTI	18756266
MIRT000109	hsa-miR-26a-5p	Homo sapiens	HMGA2	8091	Homo sapiens	Luciferase reporter assay	Functional MTI	17563749
MIRT000109	hsa-miR-26a-5p	Homo sapiens	HMGA2	8091	Homo sapiens	Luciferase reporter assay//qRT-PCR//Western blot	Functional MTI	22139073
MIRT000109	hsa-miR-26a-5p	Homo sapiens	HMGA2	8091	Homo sapiens	Luciferase reporter assay//qRT-PCR//Western blot	Functional MTI	24853416
MIRT000109	hsa-miR-26a-5p	Homo sapiens	HMGA2	8091	Homo sapiens	Luciferase reporter assay	Functional MTI	24682444
MIRT000109	hsa-miR-26a-5p	Homo sapiens	HMGA2	8091	Homo sapiens	Luciferase reporter assay//qRT-PCR//Western blot	Functional MTI	26492332
MIRT000110	hsa-miR-26a-5p	Homo sapiens	HMGA1	3159	Homo sapiens	Luciferase reporter assay	Functional MTI	17563749
MIRT000110	hsa-miR-26a-5p	Homo sapiens	HMGA1	3159	Homo sapiens	Luciferase reporter assay//Western blot	Functional MTI	22245693
MIRT000110	hsa-miR-26a-5p	Homo sapiens	HMGA1	3159	Homo sapiens	Luciferase reporter assay//qRT-PCR//Western blot	Functional MTI	22139073
MIRT000110	hsa-miR-26a-5p	Homo sapiens	HMGA1	3159	Homo sapiens	Flow//Immunohistochemistry//Luciferase reporter assay//qRT-PCR//Western blot	Functional MTI	23796420
MIRT000110	hsa-miR-26a-5p	Homo sapiens	HMGA1	3159	Homo sapiens	Western blot	Functional MTI	27025651
MIRT000110	hsa-miR-26a-5p	Homo sapiens	HMGA1	3159	Homo sapiens	Luciferase reporter assay//qRT-PCR//Western blot	Functional MTI	25755724
MIRT000110	hsa-miR-26a-5p	Homo sapiens	HMGA1	3159	Homo sapiens	Luciferase reporter assay//qRT-PCR//Western blot	Functional MTI	28000891
MIRT000111	hsa-miR-26a-5p	Homo sapiens	CCNE2	9134	Homo sapiens	Luciferase reporter assay//Western blot	Functional MTI	19524505
MIRT000111	hsa-miR-26a-5p	Homo sapiens	CCNE2	9134	Homo sapiens	qRT-PCR//Western blot	Functional MTI	28120942
MIRT000112	hsa-miR-26a-5p	Homo sapiens	CCND2	894	Homo sapiens	Luciferase reporter assay//Western blot	Functional MTI	19524505
MIRT000112	hsa-miR-26a-5p	Homo sapiens	CCND2	894	Homo sapiens	PAR-CLIP	Functional MTI (Weak)	23446348
MIRT000112	hsa-miR-26a-5p	Homo sapiens	CCND2	894	Homo sapiens	PAR-CLIP	Functional MTI (Weak)	22012620
MIRT000112	hsa-miR-26a-5p	Homo sapiens	CCND2	894	Homo sapiens	PAR-CLIP	Functional MTI (Weak)	21572407
MIRT000112	hsa-miR-26a-5p	Homo sapiens	CCND2	894	Homo sapiens	PAR-CLIP	Functional MTI (Weak)	20371350
MIRT000116	hsa-miR-24-3p	Homo sapiens	FEN1	2237	Homo sapiens	Luciferase reporter assay//Microarray//qRT-PCR//Western blot//Reporter assay;Western blot;qRT-PCR;Microarray;Other	Functional MTI	19748357
MIRT000117	hsa-miR-24-3p	Homo sapiens	CDK4	1019	Homo sapiens	Luciferase reporter assay//Microarray//qRT-PCR//Western blot//Reporter assay;Western blot;qRT-PCR;Other	Functional MTI	19748357
MIRT000119	hsa-miR-24-3p	Homo sapiens	CCNA2	890	Homo sapiens	Luciferase reporter assay//Microarray//qRT-PCR//Western blot//Reporter assay;Western blot;qRT-PCR;Other	Functional MTI	19748357
MIRT000120	hsa-miR-24-3p	Homo sapiens	AURKB	9212	Homo sapiens	Luciferase reporter assay//Microarray//qRT-PCR//Western blot//Reporter assay;Western blot;qRT-PCR;Other	Functional MTI	19748357
MIRT000121	hsa-miR-24-3p	Homo sapiens	MYC	4609	Homo sapiens	Luciferase reporter assay//Microarray//qRT-PCR//Western blot//Reporter assay;qRT-PCR;Microarray;Other	Functional MTI	19748357
MIRT000121	hsa-miR-24-3p	Homo sapiens	MYC	4609	Homo sapiens	Immunohistochemistry//In situ hybridization//Luciferase reporter assay//qRT-PCR//Western blot	Functional MTI	26159387
MIRT000122	hsa-miR-24-3p	Homo sapiens	E2F2	1870	Homo sapiens	Luciferase reporter assay//Microarray//qRT-PCR//Western blot//Western blot;qRT-PCR;Microarray;Other	Functional MTI	19748357
MIRT000128	hsa-miR-223-3p	Homo sapiens	MEF2C	4208	Homo sapiens	Luciferase reporter assay	Functional MTI	18278031
MIRT000128	hsa-miR-223-3p	Homo sapiens	MEF2C	4208	Homo sapiens	Immunofluorescence//qRT-PCR//Western blot	Non-Functional MTI	23094093
MIRT000129	hsa-miR-223-3p	Homo sapiens	STMN1	3925	Homo sapiens	Luciferase reporter assay//qRT-PCR//Western blot	Functional MTI	18555017
MIRT000129	hsa-miR-223-3p	Homo sapiens	STMN1	3925	Homo sapiens	Flow//Immunohistochemistry//Luciferase reporter assay//qRT-PCR//Western blot	Functional MTI	22470493
MIRT000129	hsa-miR-223-3p	Homo sapiens	STMN1	3925	Homo sapiens	Luciferase assay//QRTPCR//Western blot	Functional MTI	23584479
MIRT000129	hsa-miR-223-3p	Homo sapiens	STMN1	3925	Homo sapiens	qRT-PCR	Functional MTI (Weak)	25824152
MIRT000130	hsa-miR-223-3p	Homo sapiens	LMO2	4005	Homo sapiens	Luciferase reporter assay//qRT-PCR//Western blot	Functional MTI	19278969
MIRT000130	hsa-miR-223-3p	Homo sapiens	LMO2	4005	Homo sapiens	Reporter assay	Functional MTI	19017354
MIRT000130	hsa-miR-223-3p	Homo sapiens	LMO2	4005	Homo sapiens	Luciferase reporter assay//Next Generation Sequencing (NGS)//qRT-PCR//RNA-binding protein immunoprecipitation//Western blot	Functional MTI	28303002
MIRT000137	hsa-miR-221-3p	Homo sapiens	CDKN1B	1027	Homo sapiens	Luciferase reporter assay//Western blot//Northern blot;Western blot	Functional MTI	17569667
MIRT000137	hsa-miR-221-3p	Homo sapiens	CDKN1B	1027	Homo sapiens	Luciferase reporter assay//qRT-PCR//Western blot	Functional MTI	19088079
MIRT000137	hsa-miR-221-3p	Homo sapiens	CDKN1B	1027	Homo sapiens	Luciferase reporter assay//Western blot	Functional MTI	18155131
MIRT000137	hsa-miR-221-3p	Homo sapiens	CDKN1B	1027	Homo sapiens	Luciferase reporter assay//Reporter assay	Functional MTI	17914108
MIRT000137	hsa-miR-221-3p	Homo sapiens	CDKN1B	1027	Homo sapiens	Luciferase reporter assay//Western blot//Reporter assay	Functional MTI	18413744
MIRT000137	hsa-miR-221-3p	Homo sapiens	CDKN1B	1027	Homo sapiens	qRT-PCR//Luciferase reporter assay//Western blot	Functional MTI	19153141
MIRT000137	hsa-miR-221-3p	Homo sapiens	CDKN1B	1027	Homo sapiens	Western blot//Northern blot	Functional MTI	19107213
MIRT000137	hsa-miR-221-3p	Homo sapiens	CDKN1B	1027	Homo sapiens	Luciferase reporter assay//Western blot	Functional MTI	19859555
MIRT000137	hsa-miR-221-3p	Homo sapiens	CDKN1B	1027	Homo sapiens	Luciferase reporter assay	Functional MTI	18246122
MIRT000137	hsa-miR-221-3p	Homo sapiens	CDKN1B	1027	Homo sapiens	Luciferase reporter assay	Functional MTI	19150885
MIRT000137	hsa-miR-221-3p	Homo sapiens	CDKN1B	1027	Homo sapiens	Luciferase reporter assay	Functional MTI	18521080
MIRT000137	hsa-miR-221-3p	Homo sapiens	CDKN1B	1027	Homo sapiens	Luciferase reporter assay	Functional MTI	18834855
MIRT000137	hsa-miR-221-3p	Homo sapiens	CDKN1B	1027	Homo sapiens	Luciferase reporter assay	Functional MTI	18983236
MIRT000137	hsa-miR-221-3p	Homo sapiens	CDKN1B	1027	Homo sapiens	Luciferase reporter assay	Functional MTI	19749093
MIRT000137	hsa-miR-221-3p	Homo sapiens	CDKN1B	1027	Homo sapiens	Luciferase reporter assay//qRT-PCR//Western blot	Functional MTI	18417445
MIRT000137	hsa-miR-221-3p	Homo sapiens	CDKN1B	1027	Homo sapiens	immunohistochemistry//Microarray//qRT-PCR	Functional MTI (Weak)	20012062
MIRT000137	hsa-miR-221-3p	Homo sapiens	CDKN1B	1027	Homo sapiens	Northern blot//qRT-PCR//Western blot	Functional MTI	20018759
MIRT000137	hsa-miR-221-3p	Homo sapiens	CDKN1B	1027	Homo sapiens	Immunohistochemistry//In situ hybridization//Luciferase reporter assay//Northern blot//Western blot//Reporter assay;Western blot	Functional MTI	19424584
MIRT000137	hsa-miR-221-3p	Homo sapiens	CDKN1B	1027	Homo sapiens	Luciferase reporter assay//qRT-PCR//Western blot//Reporter assay	Functional MTI	17721077
MIRT000137	hsa-miR-221-3p	Homo sapiens	CDKN1B	1027	Homo sapiens	Luciferase reporter assay//Western blot	Functional MTI	17627278
MIRT000137	hsa-miR-221-3p	Homo sapiens	CDKN1B	1027	Homo sapiens	qRT-PCR//Western blot	Functional MTI	18708351
MIRT000137	hsa-miR-221-3p	Homo sapiens	CDKN1B	1027	Homo sapiens	Sequencing//PAR-CLIP	Functional MTI (Weak)	20371350
MIRT000137	hsa-miR-221-3p	Homo sapiens	CDKN1B	1027	Homo sapiens	Immunohistochemistry//Luciferase reporter assay//qRT-PCR//Western blot	Functional MTI	24586944
MIRT000137	hsa-miR-221-3p	Homo sapiens	CDKN1B	1027	Homo sapiens	PAR-CLIP	Functional MTI (Weak)	23592263
MIRT000137	hsa-miR-221-3p	Homo sapiens	CDKN1B	1027	Homo sapiens	PAR-CLIP	Functional MTI (Weak)	23446348
MIRT000137	hsa-miR-221-3p	Homo sapiens	CDKN1B	1027	Homo sapiens	PAR-CLIP	Functional MTI (Weak)	22012620
MIRT000137	hsa-miR-221-3p	Homo sapiens	CDKN1B	1027	Homo sapiens	PAR-CLIP	Functional MTI (Weak)	21572407
MIRT000137	hsa-miR-221-3p	Homo sapiens	CDKN1B	1027	Homo sapiens	Flow//Luciferase reporter assay//qRT-PCR//Western blot	Functional MTI	25436097
MIRT000140	hsa-miR-221-3p	Homo sapiens	BCL2L11	10018	Homo sapiens	CLASH	Functional MTI (Weak)	23622248
MIRT000140	hsa-miR-221-3p	Homo sapiens	BCL2L11	10018	Homo sapiens	PAR-CLIP	Functional MTI (Weak)	23446348
MIRT000140	hsa-miR-221-3p	Homo sapiens	BCL2L11	10018	Homo sapiens	PAR-CLIP	Functional MTI (Weak)	20371350
MIRT000140	hsa-miR-221-3p	Homo sapiens	BCL2L11	10018	Homo sapiens	Luciferase reporter assay//qRT-PCR//Western blot	Functional MTI	26503209
MIRT000141	hsa-miR-221-3p	Homo sapiens	BMF	90427	Homo sapiens	Luciferase reporter assay//qRT-PCR//Western blot	Functional MTI	19671867
MIRT000178	hsa-miR-20a-5p	Homo sapiens	TCEAL1	9338	Homo sapiens	Luciferase reporter assay//Microarray//Northern blot//qRT-PCR//Western blot	Functional MTI	23059786
MIRT000179	hsa-miR-20a-5p	Homo sapiens	CCND1	595	Homo sapiens	Luciferase reporter assay//qRT-PCR//Western blot	Functional MTI	18695042
MIRT000179	hsa-miR-20a-5p	Homo sapiens	CCND1	595	Homo sapiens	Luciferase reporter assay	Functional MTI	21283765
MIRT000179	hsa-miR-20a-5p	Homo sapiens	CCND1	595	Homo sapiens	qRT-PCR//Western blot	Functional MTI	23836497
MIRT000179	hsa-miR-20a-5p	Homo sapiens	CCND1	595	Homo sapiens	PAR-CLIP	Functional MTI (Weak)	23592263
MIRT000179	hsa-miR-20a-5p	Homo sapiens	CCND1	595	Homo sapiens	PAR-CLIP	Functional MTI (Weak)	24398324
MIRT000179	hsa-miR-20a-5p	Homo sapiens	CCND1	595	Homo sapiens	PAR-CLIP	Functional MTI (Weak)	23446348
MIRT000179	hsa-miR-20a-5p	Homo sapiens	CCND1	595	Homo sapiens	PAR-CLIP	Functional MTI (Weak)	22012620
MIRT000179	hsa-miR-20a-5p	Homo sapiens	CCND1	595	Homo sapiens	PAR-CLIP//HITS-CLIP	Functional MTI (Weak)	21572407
MIRT000179	hsa-miR-20a-5p	Homo sapiens	CCND1	595	Homo sapiens	PAR-CLIP	Functional MTI (Weak)	20371350
MIRT000179	hsa-miR-20a-5p	Homo sapiens	CCND1	595	Homo sapiens	PAR-CLIP	Functional MTI (Weak)	26701625
MIRT000179	hsa-miR-20a-5p	Homo sapiens	CCND1	595	Homo sapiens	PAR-CLIP	Functional MTI (Weak)	27292025
MIRT000180	hsa-miR-20a-5p	Homo sapiens	E2F1	1869	Homo sapiens	Western blot	Functional MTI	19110058
MIRT000180	hsa-miR-20a-5p	Homo sapiens	E2F1	1869	Homo sapiens	Western blot	Functional MTI	18025036
MIRT000180	hsa-miR-20a-5p	Homo sapiens	E2F1	1869	Homo sapiens	Western blot	Functional MTI	18836483
MIRT000180	hsa-miR-20a-5p	Homo sapiens	E2F1	1869	Homo sapiens	Luciferase reporter assay//Northern blot//Western blot//Reporter assay	Functional MTI	15944709
MIRT000180	hsa-miR-20a-5p	Homo sapiens	E2F1	1869	Homo sapiens	Luciferase reporter assay	Functional MTI	21283765
MIRT000180	hsa-miR-20a-5p	Homo sapiens	E2F1	1869	Homo sapiens	Immunofluorescence//Luciferase reporter assay//Microarray//qRT-PCR//Western blot	Functional MTI	23868977
MIRT000180	hsa-miR-20a-5p	Homo sapiens	E2F1	1869	Homo sapiens	HITS-CLIP	Functional MTI (Weak)	22473208
MIRT000180	hsa-miR-20a-5p	Homo sapiens	E2F1	1869	Homo sapiens	Luciferase reporter assay	Functional MTI	27282946
MIRT000181	hsa-miR-20a-5p	Homo sapiens	BMPR2	659	Homo sapiens	Luciferase reporter assay//qRT-PCR//Western blot	Functional MTI	19390056
MIRT000181	hsa-miR-20a-5p	Homo sapiens	BMPR2	659	Homo sapiens	HITS-CLIP	Functional MTI (Weak)	22473208
MIRT000198	hsa-miR-200b-3p	Homo sapiens	PTPN12	5782	Homo sapiens	Northern blot//qRT-PCR//Western blot	Functional MTI	16762633
MIRT000295	hsa-miR-148b-3p	Homo sapiens	HLA-G	3135	Homo sapiens	Luciferase reporter assay	Functional MTI	17847008
MIRT000303	hsa-miR-146a-5p	Homo sapiens	CFH	3075	Homo sapiens	Western blot	Functional MTI	19540598
MIRT000303	hsa-miR-146a-5p	Homo sapiens	CFH	3075	Homo sapiens	Western blot	Functional MTI	18801740
MIRT000304	hsa-miR-146a-5p	Homo sapiens	IRAK2	3656	Homo sapiens	qRT-PCR//Western blot	Functional MTI	20124483
MIRT000304	hsa-miR-146a-5p	Homo sapiens	IRAK2	3656	Homo sapiens	qRT-PCR//Western blot	Functional MTI	25889446
MIRT000304	hsa-miR-146a-5p	Homo sapiens	IRAK2	3656	Homo sapiens	qRT-PCR	Functional MTI (Weak)	28077577
MIRT000364	hsa-miR-122-5p	Homo sapiens	IGF1R	3480	Homo sapiens	Luciferase reporter assay//qRT-PCR//Western blot	Functional MTI	19726678
MIRT000364	hsa-miR-122-5p	Homo sapiens	IGF1R	3480	Homo sapiens	Luciferase reporter assay//qRT-PCR//Western blot	Functional MTI	23056576
MIRT000364	hsa-miR-122-5p	Homo sapiens	IGF1R	3480	Homo sapiens	Reporter assay;qRT-PCR	Functional MTI	20884628
MIRT000365	hsa-miR-122-5p	Homo sapiens	SRF	6722	Homo sapiens	Luciferase reporter assay//qRT-PCR//Western blot	Functional MTI	19726678
MIRT000385	hsa-miR-1-3p	Homo sapiens	MYEF2	50804	Homo sapiens	PAR-CLIP	Functional MTI (Weak)	22291592
MIRT000389	hsa-miR-1-3p	Homo sapiens	CDK9	1025	Homo sapiens	Proteomics	Functional MTI (Weak)	18668040
MIRT000390	hsa-miR-1-3p	Homo sapiens	CEBPA	1050	Homo sapiens	Luciferase reporter assay	Functional MTI	18818206
MIRT000391	hsa-miR-1-3p	Homo sapiens	MEF2A	4205	Homo sapiens	Luciferase reporter assay	Functional MTI	19188439
MIRT000391	hsa-miR-1-3p	Homo sapiens	MEF2A	4205	Homo sapiens	qRT-PCR	Functional MTI (Weak)	21169019
MIRT000393	hsa-miR-1-3p	Homo sapiens	GATA4	2626	Homo sapiens	Luciferase reporter assay	Functional MTI	19188439
MIRT000434	hsa-miR-221-3p	Homo sapiens	FOXO3	2309	Homo sapiens	qRT-PCR//ChIP//Luciferase reporter assay//Western blot//Northern blot	Functional MTI	20388878
MIRT000449	hsa-miR-146a-5p	Homo sapiens	TLR2	7097	Homo sapiens	qRT-PCR//flow//Luciferase reporter assay//Western blot//qRT-PCR;Other	Functional MTI	20375304
MIRT000500	hsa-miR-451a	Homo sapiens	CAB39	51719	Homo sapiens	qRT-PCR//Luciferase reporter assay//Western blot//Microarray	Functional MTI	20227367
MIRT000500	hsa-miR-451a	Homo sapiens	CAB39	51719	Homo sapiens	Immunocytochemistry//In situ hybridization//Northern blot//qRT-PCR//Western blot	Functional MTI	22844503
MIRT000500	hsa-miR-451a	Homo sapiens	CAB39	51719	Homo sapiens	In situ hybridization//Luciferase reporter assay//qRT-PCR//Western blot	Functional MTI	22179124
MIRT000500	hsa-miR-451a	Homo sapiens	CAB39	51719	Homo sapiens	Immunofluorescence//Immunohistochemistry//Luciferase reporter assay//qRT-PCR//Western blot	Functional MTI	27476171
MIRT000526	hsa-miR-326	Homo sapiens	SMO	6608	Homo sapiens	Luciferase reporter assay//Western blot	Functional MTI	20216554
MIRT000526	hsa-miR-326	Homo sapiens	SMO	6608	Homo sapiens	Luciferase reporter assay//Western blot	Functional MTI	18756266
MIRT000526	hsa-miR-326	Homo sapiens	SMO	6608	Homo sapiens	Western blot	Functional MTI	23341351
MIRT000526	hsa-miR-326	Homo sapiens	SMO	6608	Homo sapiens	Immunofluorescence//qRT-PCR//Luciferase reporter assay//Western blot	Functional MTI	25173582
MIRT000579	hsa-miR-654-3p	Homo sapiens	CDKN1A	1026	Homo sapiens	qRT-PCR//Luciferase reporter assay//Western blot	Functional MTI	20190813
MIRT000582	hsa-miR-520h	Homo sapiens	CDKN1A	1026	Homo sapiens	qRT-PCR//Luciferase reporter assay//Western blot	Functional MTI	20190813
MIRT000584	hsa-miR-520a-3p	Homo sapiens	CDKN1A	1026	Homo sapiens	qRT-PCR//Luciferase reporter assay//Western blot	Functional MTI	20190813
MIRT000589	hsa-miR-423-3p	Homo sapiens	CDKN1A	1026	Homo sapiens	qRT-PCR//Luciferase reporter assay//Western blot	Functional MTI	20190813
MIRT000597	hsa-miR-20a-5p	Homo sapiens	CDKN1A	1026	Homo sapiens	qRT-PCR//Luciferase reporter assay//Western blot	Functional MTI	20190813
MIRT000597	hsa-miR-20a-5p	Homo sapiens	CDKN1A	1026	Homo sapiens	Luciferase reporter assay//qRT-PCR;Other	Functional MTI	18941111
MIRT000597	hsa-miR-20a-5p	Homo sapiens	CDKN1A	1026	Homo sapiens	Luciferase reporter assay	Functional MTI	21283765
MIRT000597	hsa-miR-20a-5p	Homo sapiens	CDKN1A	1026	Homo sapiens	Luciferase reporter assay//qRT-PCR//Western blot	Functional MTI	23333058
MIRT000597	hsa-miR-20a-5p	Homo sapiens	CDKN1A	1026	Homo sapiens	HITS-CLIP	Functional MTI (Weak)	22473208
MIRT000632	hsa-miR-223-3p	Homo sapiens	E2F1	1869	Homo sapiens	Luciferase reporter assay//Western blot	Functional MTI	20029046
MIRT000638	hsa-miR-146a-5p	Homo sapiens	FADD	8772	Homo sapiens	Luciferase reporter assay	Functional MTI	19965651
MIRT000663	hsa-miR-122-5p	Homo sapiens	RAC1	5879	Homo sapiens	Luciferase reporter assay//	Functional MTI	19935707
MIRT000663	hsa-miR-122-5p	Homo sapiens	RAC1	5879	Homo sapiens	Microarray//qRT-PCR//Western blot	Functional MTI	26540468
MIRT000666	hsa-miR-335-5p	Homo sapiens	TNC	3371	Homo sapiens	Immunohistochemistry//Luciferase reporter assay//Microarray//Microarray;Other	Functional MTI	18185580
MIRT000666	hsa-miR-335-5p	Homo sapiens	TNC	3371	Homo sapiens	qRT-PCR	Functional MTI (Weak)	23806264
MIRT000711	hsa-miR-146a-5p	Homo sapiens	TRAF6	7189	Homo sapiens	Western blot//Northern blot	Functional MTI	18504431
MIRT000711	hsa-miR-146a-5p	Homo sapiens	TRAF6	7189	Homo sapiens	Luciferase reporter assay//Western blot	Functional MTI	20061417
MIRT000711	hsa-miR-146a-5p	Homo sapiens	TRAF6	7189	Homo sapiens	qRT-PCR//flow//Luciferase reporter assay//Western blot	Functional MTI	20375304
MIRT000711	hsa-miR-146a-5p	Homo sapiens	TRAF6	7189	Homo sapiens	qRT-PCR	Functional MTI (Weak)	18759964
MIRT000711	hsa-miR-146a-5p	Homo sapiens	TRAF6	7189	Homo sapiens	Immunoprecipitaion//Western blot//Communoprecipitaion	Functional MTI	19898489
MIRT000711	hsa-miR-146a-5p	Homo sapiens	TRAF6	7189	Homo sapiens	qRT-PCR//Western blot//Immunofluorescence	Functional MTI	19918258
MIRT000711	hsa-miR-146a-5p	Homo sapiens	TRAF6	7189	Homo sapiens	Luciferase reporter assay//Microarray//Northern blot//qRT-PCR	Functional MTI	16885212
MIRT000711	hsa-miR-146a-5p	Homo sapiens	TRAF6	7189	Homo sapiens	ELISA//Luciferase reporter assay//Northern blot//qRT-PCR//Western blot	Functional MTI	20542134
MIRT000711	hsa-miR-146a-5p	Homo sapiens	TRAF6	7189	Homo sapiens	qRT-PCR//Western blot	Functional MTI	21178010
MIRT000711	hsa-miR-146a-5p	Homo sapiens	TRAF6	7189	Homo sapiens	Luciferase reporter assay//qRT-PCR//Western blot	Non-Functional MTI	21610143
MIRT000711	hsa-miR-146a-5p	Homo sapiens	TRAF6	7189	Homo sapiens	Luciferase reporter assay	Functional MTI	22593544
MIRT000711	hsa-miR-146a-5p	Homo sapiens	TRAF6	7189	Homo sapiens	Western blot	Functional MTI	20110513
MIRT000711	hsa-miR-146a-5p	Homo sapiens	TRAF6	7189	Homo sapiens	Luciferase reporter assay	Functional MTI	24107356
MIRT000711	hsa-miR-146a-5p	Homo sapiens	TRAF6	7189	Homo sapiens	Microarray	Functional MTI (Weak)	25205119
MIRT000711	hsa-miR-146a-5p	Homo sapiens	TRAF6	7189	Homo sapiens	ELISA//Northern blot//Western blot	Functional MTI	23685241
MIRT000711	hsa-miR-146a-5p	Homo sapiens	TRAF6	7189	Homo sapiens	Next Generation Sequencing (NGS)//Northern blot//pSILAC	Functional MTI (Weak)	26151128
MIRT000711	hsa-miR-146a-5p	Homo sapiens	TRAF6	7189	Homo sapiens	qRT-PCR//Western blot	Functional MTI	25889446
MIRT000711	hsa-miR-146a-5p	Homo sapiens	TRAF6	7189	Homo sapiens	Immunohistochemistry//Luciferase reporter assay//qRT-PCR//Western blot	Functional MTI	27904767
MIRT000712	hsa-miR-146a-5p	Homo sapiens	IRAK1	3654	Homo sapiens	Western blot//Northern blot	Functional MTI	18504431
MIRT000712	hsa-miR-146a-5p	Homo sapiens	IRAK1	3654	Homo sapiens	Luciferase reporter assay//Western blot	Functional MTI	20061417
MIRT000712	hsa-miR-146a-5p	Homo sapiens	IRAK1	3654	Homo sapiens	qRT-PCR	Functional MTI (Weak)	18759964
MIRT000712	hsa-miR-146a-5p	Homo sapiens	IRAK1	3654	Homo sapiens	qRT-PCR//Western blot//Immunofluorescence	Functional MTI	19918258
MIRT000712	hsa-miR-146a-5p	Homo sapiens	IRAK1	3654	Homo sapiens	Luciferase reporter assay//Microarray//Northern blot//qRT-PCR	Functional MTI	16885212
MIRT000712	hsa-miR-146a-5p	Homo sapiens	IRAK1	3654	Homo sapiens	ELISA//Luciferase reporter assay//Northern blot//qRT-PCR//Western blot	Functional MTI	20542134
MIRT000712	hsa-miR-146a-5p	Homo sapiens	IRAK1	3654	Homo sapiens	qRT-PCR//Western blot	Functional MTI	21178010
MIRT000712	hsa-miR-146a-5p	Homo sapiens	IRAK1	3654	Homo sapiens	Luciferase reporter assay//Western blot	Functional MTI	21632853
MIRT000712	hsa-miR-146a-5p	Homo sapiens	IRAK1	3654	Homo sapiens	Luciferase reporter assay	Functional MTI	22593544
MIRT000712	hsa-miR-146a-5p	Homo sapiens	IRAK1	3654	Homo sapiens	Western blot	Functional MTI	20110513
MIRT000712	hsa-miR-146a-5p	Homo sapiens	IRAK1	3654	Homo sapiens	Luciferase reporter assay//qRT-PCR//Western blot	Functional MTI	23680172
MIRT000712	hsa-miR-146a-5p	Homo sapiens	IRAK1	3654	Homo sapiens	In situ hybridization//Luciferase reporter assay//qRT-PCR//Western blot	Functional MTI	22992343
MIRT000712	hsa-miR-146a-5p	Homo sapiens	IRAK1	3654	Homo sapiens	qRT-PCR//Western blot	Functional MTI	23018031
MIRT000712	hsa-miR-146a-5p	Homo sapiens	IRAK1	3654	Homo sapiens	QRTPCR//Western blot	Functional MTI	24867582
MIRT000712	hsa-miR-146a-5p	Homo sapiens	IRAK1	3654	Homo sapiens	Luciferase reporter assay	Functional MTI	24107356
MIRT000712	hsa-miR-146a-5p	Homo sapiens	IRAK1	3654	Homo sapiens	Microarray//Western blot	Functional MTI	23952003
MIRT000712	hsa-miR-146a-5p	Homo sapiens	IRAK1	3654	Homo sapiens	Luciferase reporter assay	Functional MTI	25623956
MIRT000712	hsa-miR-146a-5p	Homo sapiens	IRAK1	3654	Homo sapiens	Luciferase reporter assay//qRT-PCR//Western blot	Functional MTI	26151128
MIRT000712	hsa-miR-146a-5p	Homo sapiens	IRAK1	3654	Homo sapiens	ELISA//Immunohistochemistry//qRT-PCR//Western blot	Functional MTI	27636999
MIRT000712	hsa-miR-146a-5p	Homo sapiens	IRAK1	3654	Homo sapiens	qRT-PCR//Western blot	Functional MTI	25889446
MIRT000712	hsa-miR-146a-5p	Homo sapiens	IRAK1	3654	Homo sapiens	ELISA//EMSA//Microarray//qRT-PCR//Western blot	Functional MTI	27922090
MIRT000712	hsa-miR-146a-5p	Homo sapiens	IRAK1	3654	Homo sapiens	qRT-PCR//Western blot	Functional MTI	25805648
MIRT000717	hsa-miR-122-5p	Homo sapiens	RHOA	387	Homo sapiens	Luciferase reporter assay	Functional MTI	19617899
MIRT000717	hsa-miR-122-5p	Homo sapiens	RHOA	387	Homo sapiens	Luciferase reporter assay//	Functional MTI	19935707
MIRT000723	hsa-miR-200b-3p	Homo sapiens	ZEB2	9839	Homo sapiens	Luciferase reporter assay//qRT-PCR	Functional MTI	18411277
MIRT000723	hsa-miR-200b-3p	Homo sapiens	ZEB2	9839	Homo sapiens	Luciferase reporter assay//Microarray//Western blot	Functional MTI	18376396
MIRT000723	hsa-miR-200b-3p	Homo sapiens	ZEB2	9839	Homo sapiens	Luciferase reporter assay	Functional MTI	19839049
MIRT000723	hsa-miR-200b-3p	Homo sapiens	ZEB2	9839	Homo sapiens	Luciferase reporter assay	Functional MTI	18829540
MIRT000723	hsa-miR-200b-3p	Homo sapiens	ZEB2	9839	Homo sapiens	Luciferase reporter assay//qRT-PCR	Functional MTI	19854497
MIRT000723	hsa-miR-200b-3p	Homo sapiens	ZEB2	9839	Homo sapiens	intrarenal expression	Functional MTI (Weak)	19910931
MIRT000723	hsa-miR-200b-3p	Homo sapiens	ZEB2	9839	Homo sapiens	Luciferase reporter assay//qRT-PCR//Western blot	Functional MTI	21049046
MIRT000723	hsa-miR-200b-3p	Homo sapiens	ZEB2	9839	Homo sapiens	Immunohistochemistry//qRT-PCR	Functional MTI (Weak)	21125666
MIRT000723	hsa-miR-200b-3p	Homo sapiens	ZEB2	9839	Homo sapiens	qRT-PCR//Western blot	Functional MTI	21389093
MIRT000723	hsa-miR-200b-3p	Homo sapiens	ZEB2	9839	Homo sapiens	Luciferase reporter assay	Functional MTI	22311119
MIRT000723	hsa-miR-200b-3p	Homo sapiens	ZEB2	9839	Homo sapiens	qRT-PCR	Functional MTI (Weak)	22294131
MIRT000723	hsa-miR-200b-3p	Homo sapiens	ZEB2	9839	Homo sapiens	In situ hybridization//qRT-PCR//Western blot	Functional MTI	22012804
MIRT000723	hsa-miR-200b-3p	Homo sapiens	ZEB2	9839	Homo sapiens	Immunohistochemistry//Luciferase reporter assay//Microarray//Western blot	Functional MTI	25270520
MIRT000723	hsa-miR-200b-3p	Homo sapiens	ZEB2	9839	Homo sapiens	Immunohistochemistry//Microarray//qRT-PCR//Western blot	Functional MTI	25411357
MIRT000723	hsa-miR-200b-3p	Homo sapiens	ZEB2	9839	Homo sapiens	Luciferase reporter assay//qRT-PCR//Western blot	Functional MTI	23408168
MIRT000723	hsa-miR-200b-3p	Homo sapiens	ZEB2	9839	Homo sapiens	Flow//Immunohistochemistry//Luciferase reporter assay//Microarray//qRT-PCR//Western blot	Functional MTI	24769353
MIRT000723	hsa-miR-200b-3p	Homo sapiens	ZEB2	9839	Homo sapiens	Luciferase reporter assay//qRT-PCR//Western blot	Functional MTI	26648487
MIRT000723	hsa-miR-200b-3p	Homo sapiens	ZEB2	9839	Homo sapiens	Western blot	Functional MTI	27373709
MIRT000724	hsa-miR-200b-3p	Homo sapiens	BAP1	8314	Homo sapiens	Microarray	Functional MTI (Weak)	17875710
MIRT000724	hsa-miR-200b-3p	Homo sapiens	BAP1	8314	Homo sapiens	Reporter assay	Functional MTI	20005803
MIRT000747	hsa-miR-34b-5p	Homo sapiens	MYB	4602	Homo sapiens	Microarray	Functional MTI (Weak)	19461653
MIRT000753	hsa-miR-34b-5p	Homo sapiens	CAV1	857	Homo sapiens	Microarray	Functional MTI (Weak)	19461653
MIRT000758	hsa-miR-34b-5p	Homo sapiens	MET	4233	Homo sapiens	Luciferase reporter assay	Functional MTI	19461653
MIRT000762	hsa-miR-34b-5p	Homo sapiens	CDK6	1021	Homo sapiens	Luciferase reporter assay	Functional MTI	19461653
MIRT000762	hsa-miR-34b-5p	Homo sapiens	CDK6	1021	Homo sapiens	PAR-CLIP	Functional MTI (Weak)	23592263
MIRT000764	hsa-miR-34b-5p	Homo sapiens	CDK4	1019	Homo sapiens	Luciferase reporter assay	Functional MTI	19461653
MIRT000767	hsa-miR-34b-5p	Homo sapiens	CCNE2	9134	Homo sapiens	Luciferase reporter assay	Functional MTI	19461653
MIRT000775	hsa-miR-199a-3p	Homo sapiens	ETS2	2114	Homo sapiens	Microarray//Northern blot	Functional MTI (Weak)	16331254
MIRT000779	hsa-miR-199a-3p	Homo sapiens	MECP2	4204	Homo sapiens	Microarray//Northern blot	Functional MTI (Weak)	16331254
MIRT000781	hsa-miR-199a-3p	Homo sapiens	MED6	10001	Homo sapiens	Microarray//Northern blot	Functional MTI (Weak)	16331254
MIRT000783	hsa-miR-199a-3p	Homo sapiens	JUNB	3726	Homo sapiens	Microarray//Northern blot	Functional MTI (Weak)	16331254
MIRT000945	hsa-miR-146a-5p	Homo sapiens	ROCK1	6093	Homo sapiens	flow//Western blot//Northern blot//Luciferase reporter assay	Functional MTI	18174313
MIRT000945	hsa-miR-146a-5p	Homo sapiens	ROCK1	6093	Homo sapiens	Luciferase reporter assay//qRT-PCR//Western blot	Functional MTI	26306811
MIRT000945	hsa-miR-146a-5p	Homo sapiens	ROCK1	6093	Homo sapiens	Immunofluorescence//Luciferase reporter assay//qRT-PCR//Western blot	Functional MTI	27221467
MIRT000958	hsa-miR-130a-3p	Homo sapiens	HOXA5	3202	Homo sapiens	Luciferase reporter assay//qRT-PCR//Western blot//Northern blot//Reporter assay;Other	Functional MTI	17957028
MIRT000958	hsa-miR-130a-3p	Homo sapiens	HOXA5	3202	Homo sapiens	PAR-CLIP	Functional MTI (Weak)	21572407
MIRT000989	hsa-miR-328-3p	Homo sapiens	CD44	960	Homo sapiens	Luciferase reporter assay//Reporter assay;Other	Functional MTI	18560585
MIRT000989	hsa-miR-328-3p	Homo sapiens	CD44	960	Homo sapiens	Immunohistochemistry//Luciferase reporter assay//qRT-PCR//Western blot	Functional MTI	24318997
MIRT000989	hsa-miR-328-3p	Homo sapiens	CD44	960	Homo sapiens	Immunohistochemistry//qRT-PCR	Functional MTI (Weak)	25479940
MIRT001021	hsa-miR-26a-5p	Homo sapiens	CDK8	1024	Homo sapiens	Western blot	Non-Functional MTI	18713946
MIRT001022	hsa-miR-26a-5p	Homo sapiens	CDC6	990	Homo sapiens	Western blot	Non-Functional MTI	18713946
MIRT001022	hsa-miR-26a-5p	Homo sapiens	CDC6	990	Homo sapiens	Luciferase reporter assay	Functional MTI	27158389
MIRT001039	hsa-miR-26a-5p	Homo sapiens	LIF	3976	Homo sapiens	ELISA	Non-Functional MTI (Weak)	19011087
MIRT001053	hsa-miR-1-3p	Homo sapiens	HDAC4	9759	Homo sapiens	Western blot//Luciferase reporter assay	Functional MTI	18818206
MIRT001053	hsa-miR-1-3p	Homo sapiens	HDAC4	9759	Homo sapiens	Western blot	Functional MTI	18593903
MIRT001053	hsa-miR-1-3p	Homo sapiens	HDAC4	9759	Homo sapiens	Luciferase reporter assay//qRT-PCR//Western blot	Functional MTI	24858276
MIRT001054	hsa-miR-1-3p	Homo sapiens	FOXP1	27086	Homo sapiens	qRT-PCR//Western blot//Luciferase reporter assay	Functional MTI	18818206
MIRT001054	hsa-miR-1-3p	Homo sapiens	FOXP1	27086	Homo sapiens	Luciferase reporter assay//Western blot	Functional MTI	18593903
MIRT001095	hsa-miR-26a-5p	Homo sapiens	PTEN	5728	Homo sapiens	Western blot//Luciferase reporter assay	Functional MTI	19487573
MIRT001095	hsa-miR-26a-5p	Homo sapiens	PTEN	5728	Homo sapiens	Luciferase reporter assay//Western blot	Functional MTI	20216554
MIRT001095	hsa-miR-26a-5p	Homo sapiens	PTEN	5728	Homo sapiens	GFP reporter assay//Luciferase reporter assay//Western blot	Functional MTI	20080666
MIRT001095	hsa-miR-26a-5p	Homo sapiens	PTEN	5728	Homo sapiens	Luciferase reporter assay//Western blot	Functional MTI	22885155
MIRT001095	hsa-miR-26a-5p	Homo sapiens	PTEN	5728	Homo sapiens	Luciferase reporter assay	Functional MTI	24140063
MIRT001095	hsa-miR-26a-5p	Homo sapiens	PTEN	5728	Homo sapiens	qRT-PCR//Luciferase reporter assay//Western blot	Functional MTI	25361012
MIRT001095	hsa-miR-26a-5p	Homo sapiens	PTEN	5728	Homo sapiens	Immunohistochemistry//Luciferase reporter assay//qRT-PCR//Western blot	Functional MTI	28242043
MIRT001109	hsa-miR-223-3p	Homo sapiens	RHOB	388	Homo sapiens	Luciferase reporter assay//Western blot	Functional MTI	19850724
MIRT001109	hsa-miR-223-3p	Homo sapiens	RHOB	388	Homo sapiens	Luciferase reporter assay//Western blot	Functional MTI	22080513
MIRT001109	hsa-miR-223-3p	Homo sapiens	RHOB	388	Homo sapiens	Immunofluorescence//qRT-PCR//Western blot	Non-Functional MTI	23094093
MIRT001109	hsa-miR-223-3p	Homo sapiens	RHOB	388	Homo sapiens	Luciferase reporter assay	Functional MTI	27121304
MIRT001141	hsa-miR-130a-3p	Homo sapiens	MAFB	9935	Homo sapiens	Luciferase reporter assay//Reporter assay	Functional MTI	16549775
MIRT001201	hsa-miR-433-3p	Homo sapiens	GRB2	2885	Homo sapiens	Luciferase reporter assay//Western blot	Functional MTI	19531230
MIRT001205	hsa-miR-1-3p	Homo sapiens	HCN2	610	Homo sapiens	Luciferase reporter assay//Western blot	Functional MTI	19136465
MIRT001205	hsa-miR-1-3p	Homo sapiens	HCN2	610	Homo sapiens	qRT-PCR//Luciferase reporter assay//Western blot//Reporter assay;Western blot;qRT-PCR	Functional MTI	18458081
MIRT001321	hsa-miR-1-3p	Homo sapiens	YWHAQ	10971	Homo sapiens	pSILAC//Proteomics;Other	Functional MTI (Weak)	18668040
MIRT001322	hsa-miR-1-3p	Homo sapiens	WDFY1	57590	Homo sapiens	pSILAC//Proteomics	Functional MTI (Weak)	18668040
MIRT001322	hsa-miR-1-3p	Homo sapiens	WDFY1	57590	Homo sapiens	Microarray	Functional MTI (Weak)	18668037
MIRT001323	hsa-miR-1-3p	Homo sapiens	UNC93B1	81622	Homo sapiens	pSILAC//Proteomics;Other	Functional MTI (Weak)	18668040
MIRT001324	hsa-miR-1-3p	Homo sapiens	UHRF1	29128	Homo sapiens	pSILAC//Proteomics;Other	Functional MTI (Weak)	18668040
MIRT001325	hsa-miR-1-3p	Homo sapiens	TPM3	7170	Homo sapiens	pSILAC//Proteomics	Functional MTI (Weak)	18668040
MIRT001325	hsa-miR-1-3p	Homo sapiens	TPM3	7170	Homo sapiens	Proteomics;Microarray	Functional MTI (Weak)	18668037
MIRT001326	hsa-miR-1-3p	Homo sapiens	TPM2	7169	Homo sapiens	pSILAC//Proteomics	Functional MTI (Weak)	18668040
MIRT001326	hsa-miR-1-3p	Homo sapiens	TPM2	7169	Homo sapiens	Proteomics;Microarray	Functional MTI (Weak)	18668037
MIRT001327	hsa-miR-1-3p	Homo sapiens	TPM1	7168	Homo sapiens	pSILAC//Proteomics	Functional MTI (Weak)	18668040
MIRT001327	hsa-miR-1-3p	Homo sapiens	TPM1	7168	Homo sapiens	Proteomics;Microarray	Functional MTI (Weak)	18668037
MIRT001328	hsa-miR-1-3p	Homo sapiens	THBS1	7057	Homo sapiens	pSILAC//Proteomics;Other	Functional MTI (Weak)	18668040
MIRT001329	hsa-miR-1-3p	Homo sapiens	SYNE1	23345	Homo sapiens	pSILAC//Proteomics;Other	Functional MTI (Weak)	18668040
MIRT001330	hsa-miR-1-3p	Homo sapiens	SSNA1	8636	Homo sapiens	pSILAC//Proteomics;Other	Functional MTI (Weak)	18668040
MIRT001331	hsa-miR-1-3p	Homo sapiens	SNX6	58533	Homo sapiens	pSILAC//Proteomics;Other	Functional MTI (Weak)	18668040
MIRT001332	hsa-miR-1-3p	Homo sapiens	SLC25A22	79751	Homo sapiens	pSILAC//Proteomics;Other	Functional MTI (Weak)	18668040
MIRT001332	hsa-miR-1-3p	Homo sapiens	SLC25A22	79751	Homo sapiens	PAR-CLIP	Functional MTI (Weak)	26701625
MIRT001333	hsa-miR-1-3p	Homo sapiens	SLC25A1	6576	Homo sapiens	pSILAC//Proteomics	Functional MTI (Weak)	18668040
MIRT001333	hsa-miR-1-3p	Homo sapiens	SLC25A1	6576	Homo sapiens	Proteomics;Microarray	Functional MTI (Weak)	18668037
MIRT001334	hsa-miR-1-3p	Homo sapiens	SH3BGRL3	83442	Homo sapiens	pSILAC//Proteomics;Other	Functional MTI (Weak)	18668040
MIRT001335	hsa-miR-1-3p	Homo sapiens	SFXN1	94081	Homo sapiens	pSILAC//Proteomics	Functional MTI (Weak)	18668040
MIRT001335	hsa-miR-1-3p	Homo sapiens	SFXN1	94081	Homo sapiens	Proteomics;Microarray	Functional MTI (Weak)	18668037
MIRT001336	hsa-miR-1-3p	Homo sapiens	SEC23IP	11196	Homo sapiens	pSILAC//Proteomics;Other	Functional MTI (Weak)	18668040
MIRT001337	hsa-miR-1-3p	Homo sapiens	SAC3D1	29901	Homo sapiens	pSILAC//Proteomics;Other	Functional MTI (Weak)	18668040
MIRT001338	hsa-miR-1-3p	Homo sapiens	RFT1	91869	Homo sapiens	pSILAC//Proteomics;Other	Functional MTI (Weak)	18668040
MIRT001339	hsa-miR-1-3p	Homo sapiens	PWP1	11137	Homo sapiens	pSILAC//Proteomics;Other	Functional MTI (Weak)	18668040
MIRT001340	hsa-miR-1-3p	Homo sapiens	PTPRF	5792	Homo sapiens	pSILAC//Proteomics;Other	Functional MTI (Weak)	18668040
MIRT001341	hsa-miR-1-3p	Homo sapiens	HACD2	201562	Homo sapiens	pSILAC//Proteomics;Other	Functional MTI (Weak)	18668040
MIRT001342	hsa-miR-1-3p	Homo sapiens	HACD3	51495	Homo sapiens	pSILAC//Proteomics;Other	Functional MTI (Weak)	18668040
MIRT001343	hsa-miR-1-3p	Homo sapiens	PTMA	5757	Homo sapiens	pSILAC//Proteomics;Other	Functional MTI (Weak)	18668040
MIRT001343	hsa-miR-1-3p	Homo sapiens	PTMA	5757	Homo sapiens	Immunoblot//Immunofluorescence//Immunoprecipitaion//Luciferase reporter assay//Microarray//qRT-PCR//Western blot	Functional MTI	22210864
MIRT001343	hsa-miR-1-3p	Homo sapiens	PTMA	5757	Homo sapiens	Luciferase reporter assay	Functional MTI	22059741
MIRT001343	hsa-miR-1-3p	Homo sapiens	PTMA	5757	Homo sapiens	PAR-CLIP	Functional MTI (Weak)	24398324
MIRT001343	hsa-miR-1-3p	Homo sapiens	PTMA	5757	Homo sapiens	PAR-CLIP	Functional MTI (Weak)	23446348
MIRT001343	hsa-miR-1-3p	Homo sapiens	PTMA	5757	Homo sapiens	PAR-CLIP//HITS-CLIP	Functional MTI (Weak)	21572407
MIRT001343	hsa-miR-1-3p	Homo sapiens	PTMA	5757	Homo sapiens	PAR-CLIP	Functional MTI (Weak)	20371350
MIRT001344	hsa-miR-1-3p	Homo sapiens	PTBP2	58155	Homo sapiens	pSILAC//Proteomics;Other	Functional MTI (Weak)	18668040
MIRT001345	hsa-miR-1-3p	Homo sapiens	PTBP1	5725	Homo sapiens	pSILAC//Proteomics;Other	Functional MTI (Weak)	18668040
MIRT001345	hsa-miR-1-3p	Homo sapiens	PTBP1	5725	Homo sapiens	Luciferase reporter assay//qRT-PCR//Western blot	Functional MTI	26980745
MIRT001347	hsa-miR-1-3p	Homo sapiens	PPIB	5479	Homo sapiens	pSILAC//Proteomics;Other	Functional MTI (Weak)	18668040
MIRT001347	hsa-miR-1-3p	Homo sapiens	PPIB	5479	Homo sapiens	PAR-CLIP	Functional MTI (Weak)	26701625
MIRT001348	hsa-miR-1-3p	Homo sapiens	POLA2	23649	Homo sapiens	pSILAC//Proteomics;Other	Functional MTI (Weak)	18668040
MIRT001350	hsa-miR-1-3p	Homo sapiens	PICALM	8301	Homo sapiens	pSILAC//Proteomics	Functional MTI (Weak)	18668040
MIRT001350	hsa-miR-1-3p	Homo sapiens	PICALM	8301	Homo sapiens	Proteomics;Microarray	Non-Functional MTI (Weak)	18668037
MIRT001351	hsa-miR-1-3p	Homo sapiens	PDLIM7	9260	Homo sapiens	pSILAC//Proteomics	Functional MTI (Weak)	18668040
MIRT001351	hsa-miR-1-3p	Homo sapiens	PDLIM7	9260	Homo sapiens	Proteomics;Microarray	Functional MTI (Weak)	18668037
MIRT001352	hsa-miR-1-3p	Homo sapiens	NRP1	8829	Homo sapiens	pSILAC//Proteomics;Other	Functional MTI (Weak)	18668040
MIRT001353	hsa-miR-1-3p	Homo sapiens	NOTCH2	4853	Homo sapiens	pSILAC//Proteomics	Functional MTI (Weak)	18668040
MIRT001353	hsa-miR-1-3p	Homo sapiens	NOTCH2	4853	Homo sapiens	Microarray	Functional MTI (Weak)	18668037
MIRT001354	hsa-miR-1-3p	Homo sapiens	MTHFD2	10797	Homo sapiens	pSILAC//Proteomics;Other	Functional MTI (Weak)	18668040
MIRT001355	hsa-miR-1-3p	Homo sapiens	MRC2	9902	Homo sapiens	pSILAC//Proteomics;Other	Functional MTI (Weak)	18668040
MIRT001356	hsa-miR-1-3p	Homo sapiens	MOV10	4343	Homo sapiens	pSILAC//Proteomics	Functional MTI (Weak)	18668040
MIRT001356	hsa-miR-1-3p	Homo sapiens	MOV10	4343	Homo sapiens	Proteomics;Microarray	Functional MTI (Weak)	18668037
MIRT001357	hsa-miR-1-3p	Homo sapiens	MET	4233	Homo sapiens	Luciferase reporter assay//Western blot	Functional MTI	19710019
MIRT001357	hsa-miR-1-3p	Homo sapiens	MET	4233	Homo sapiens	Luciferase reporter assay//Western blot	Functional MTI	18818206
MIRT001357	hsa-miR-1-3p	Homo sapiens	MET	4233	Homo sapiens	Luciferase reporter assay//Western blot	Functional MTI	18593903
MIRT001357	hsa-miR-1-3p	Homo sapiens	MET	4233	Homo sapiens	pSILAC//Proteomics	Functional MTI (Weak)	18668040
MIRT001357	hsa-miR-1-3p	Homo sapiens	MET	4233	Homo sapiens	qRT-PCR	Functional MTI (Weak)	21169019
MIRT001357	hsa-miR-1-3p	Homo sapiens	MET	4233	Homo sapiens	Microarray	Functional MTI (Weak)	18668037
MIRT001357	hsa-miR-1-3p	Homo sapiens	MET	4233	Homo sapiens	Microarray//qRT-PCR//Western blot	Functional MTI	25874496
MIRT001357	hsa-miR-1-3p	Homo sapiens	MET	4233	Homo sapiens	Luciferase reporter assay//qRT-PCR//Western blot	Functional MTI	27247259
MIRT001358	hsa-miR-1-3p	Homo sapiens	LRRC8A	56262	Homo sapiens	Microarray	Functional MTI (Weak)	15685193
MIRT001358	hsa-miR-1-3p	Homo sapiens	LRRC8A	56262	Homo sapiens	pSILAC//Proteomics	Functional MTI (Weak)	18668040
MIRT001358	hsa-miR-1-3p	Homo sapiens	LRRC8A	56262	Homo sapiens	Proteomics;Microarray	Functional MTI (Weak)	18668037
MIRT001359	hsa-miR-1-3p	Homo sapiens	LRP1	4035	Homo sapiens	pSILAC//Proteomics;Other	Functional MTI (Weak)	18668040
MIRT001362	hsa-miR-1-3p	Homo sapiens	ITGB4	3691	Homo sapiens	pSILAC//Proteomics;Other	Functional MTI (Weak)	18668040
MIRT001363	hsa-miR-1-3p	Homo sapiens	IQGAP3	128239	Homo sapiens	pSILAC//Proteomics;Other	Functional MTI (Weak)	18668040
MIRT001364	hsa-miR-1-3p	Homo sapiens	GPD2	2820	Homo sapiens	pSILAC//Proteomics	Functional MTI (Weak)	18668040
MIRT001364	hsa-miR-1-3p	Homo sapiens	GPD2	2820	Homo sapiens	Proteomics;Microarray	Functional MTI (Weak)	18668037
MIRT001365	hsa-miR-1-3p	Homo sapiens	GOLGA7	51125	Homo sapiens	pSILAC//Proteomics;Other	Functional MTI (Weak)	18668040
MIRT001366	hsa-miR-1-3p	Homo sapiens	GNPNAT1	64841	Homo sapiens	pSILAC//Proteomics;Other	Functional MTI (Weak)	18668040
MIRT001367	hsa-miR-1-3p	Homo sapiens	GAK	2580	Homo sapiens	pSILAC//Proteomics;Other	Functional MTI (Weak)	18668040
MIRT001368	hsa-miR-1-3p	Homo sapiens	EHMT2	10919	Homo sapiens	pSILAC//Proteomics;Other//Proteomics	Functional MTI (Weak)	18668040
MIRT001369	hsa-miR-1-3p	Homo sapiens	EHMT1	79813	Homo sapiens	pSILAC//Proteomics;Other	Functional MTI (Weak)	18668040
MIRT001370	hsa-miR-1-3p	Homo sapiens	EGFR	1956	Homo sapiens	pSILAC//Proteomics;Other	Functional MTI (Weak)	18668040
MIRT001371	hsa-miR-1-3p	Homo sapiens	DNAJB1	3337	Homo sapiens	pSILAC//Proteomics;Other	Functional MTI (Weak)	18668040
MIRT001372	hsa-miR-1-3p	Homo sapiens	CTSC	1075	Homo sapiens	pSILAC//Proteomics;Other	Functional MTI (Weak)	18668040
MIRT001373	hsa-miR-1-3p	Homo sapiens	CSRP1	1465	Homo sapiens	pSILAC//Proteomics	Functional MTI (Weak)	18668040
MIRT001373	hsa-miR-1-3p	Homo sapiens	CSRP1	1465	Homo sapiens	Proteomics;Microarray	Non-Functional MTI (Weak)	18668037
MIRT001374	hsa-miR-1-3p	Homo sapiens	CPOX	1371	Homo sapiens	pSILAC//Proteomics;Other	Functional MTI (Weak)	18668040
MIRT001375	hsa-miR-1-3p	Homo sapiens	CORO1C	23603	Homo sapiens	pSILAC//Proteomics;Other	Functional MTI (Weak)	18668040
MIRT001376	hsa-miR-1-3p	Homo sapiens	COIL	8161	Homo sapiens	pSILAC//Proteomics;Other	Functional MTI (Weak)	18668040
MIRT001377	hsa-miR-1-3p	Homo sapiens	CDCP1	64866	Homo sapiens	pSILAC//Proteomics	Functional MTI (Weak)	18668040
MIRT001377	hsa-miR-1-3p	Homo sapiens	CDCP1	64866	Homo sapiens	Microarray	Functional MTI (Weak)	18668037
MIRT001378	hsa-miR-1-3p	Homo sapiens	CAND1	55832	Homo sapiens	Luciferase reporter assay//Microarray	Functional MTI	15685193
MIRT001378	hsa-miR-1-3p	Homo sapiens	CAND1	55832	Homo sapiens	pSILAC//Proteomics	Functional MTI (Weak)	18668040
MIRT001378	hsa-miR-1-3p	Homo sapiens	CAND1	55832	Homo sapiens	Proteomics;Microarray	Functional MTI (Weak)	18668037
MIRT001380	hsa-miR-1-3p	Homo sapiens	BRI3BP	140707	Homo sapiens	pSILAC//Proteomics	Functional MTI (Weak)	18668040
MIRT001380	hsa-miR-1-3p	Homo sapiens	BRI3BP	140707	Homo sapiens	Proteomics;Microarray	Functional MTI (Weak)	18668037
MIRT001381	hsa-miR-1-3p	Homo sapiens	BCKDHB	594	Homo sapiens	pSILAC//Proteomics;Other	Functional MTI (Weak)	18668040
MIRT001382	hsa-miR-1-3p	Homo sapiens	ATP6V0A1	535	Homo sapiens	pSILAC//Proteomics;Other	Functional MTI (Weak)	18668040
MIRT001383	hsa-miR-1-3p	Homo sapiens	ASH2L	9070	Homo sapiens	pSILAC//Proteomics;Other	Functional MTI (Weak)	18668040
MIRT001384	hsa-miR-1-3p	Homo sapiens	ARID2	196528	Homo sapiens	pSILAC//Proteomics;Other	Functional MTI (Weak)	18668040
MIRT001385	hsa-miR-1-3p	Homo sapiens	ARID1A	8289	Homo sapiens	pSILAC//Proteomics;Other	Functional MTI (Weak)	18668040
MIRT001386	hsa-miR-1-3p	Homo sapiens	AP3D1	8943	Homo sapiens	pSILAC//Proteomics;Other	Functional MTI (Weak)	18668040
MIRT001387	hsa-miR-1-3p	Homo sapiens	AP3B1	8546	Homo sapiens	pSILAC//Proteomics;Other	Functional MTI (Weak)	18668040
MIRT001388	hsa-miR-1-3p	Homo sapiens	ANXA2	302	Homo sapiens	pSILAC//Proteomics	Functional MTI (Weak)	18668040
MIRT001388	hsa-miR-1-3p	Homo sapiens	ANXA2	302	Homo sapiens	Proteomics;Microarray	Functional MTI (Weak)	18668037
MIRT001388	hsa-miR-1-3p	Homo sapiens	ANXA2	302	Homo sapiens	qRT-PCR//Western blot	Functional MTI	24310399
MIRT001389	hsa-miR-1-3p	Homo sapiens	ANPEP	290	Homo sapiens	pSILAC//Proteomics;Other	Functional MTI (Weak)	18668040
MIRT001390	hsa-miR-1-3p	Homo sapiens	ANP32B	10541	Homo sapiens	pSILAC//Proteomics;Other	Functional MTI (Weak)	18668040
MIRT001390	hsa-miR-1-3p	Homo sapiens	ANP32B	10541	Homo sapiens	HITS-CLIP	Functional MTI (Weak)	23313552
MIRT001391	hsa-miR-1-3p	Homo sapiens	AGRN	375790	Homo sapiens	pSILAC//Proteomics;Other	Functional MTI (Weak)	18668040
MIRT001392	hsa-miR-1-3p	Homo sapiens	AGMAT	79814	Homo sapiens	pSILAC//Proteomics;Other	Functional MTI (Weak)	18668040
MIRT001393	hsa-miR-1-3p	Homo sapiens	ADPGK	83440	Homo sapiens	pSILAC//Proteomics;Other	Functional MTI (Weak)	18668040
MIRT001394	hsa-miR-1-3p	Homo sapiens	ABHD11	83451	Homo sapiens	pSILAC//Proteomics;Other	Functional MTI (Weak)	18668040
MIRT001745	hsa-miR-376a-5p	Homo sapiens	SLC16A1	6566	Homo sapiens	Luciferase reporter assay	Functional MTI	17322061
MIRT001746	hsa-miR-376a-5p	Homo sapiens	TTK	7272	Homo sapiens	Luciferase reporter assay	Functional MTI	17322061
MIRT001771	hsa-miR-26a-5p	Homo sapiens	EZH2	2146	Homo sapiens	Luciferase reporter assay//Western blot	Functional MTI	18713946
MIRT001771	hsa-miR-26a-5p	Homo sapiens	EZH2	2146	Homo sapiens	Luciferase reporter assay//qRT-PCR//Western blot	Functional MTI	20478051
MIRT001771	hsa-miR-26a-5p	Homo sapiens	EZH2	2146	Homo sapiens	Immunohistochemistry//qRT-PCR//Western blot	Functional MTI	21199804
MIRT001771	hsa-miR-26a-5p	Homo sapiens	EZH2	2146	Homo sapiens	Immunohistochemistry//Luciferase reporter assay//qRT-PCR//Western blot	Functional MTI	20952513
MIRT001771	hsa-miR-26a-5p	Homo sapiens	EZH2	2146	Homo sapiens	Immunoblot//Immunohistochemistry//Luciferase reporter assay//Microarray//qRT-PCR	Functional MTI	21368858
MIRT001771	hsa-miR-26a-5p	Homo sapiens	EZH2	2146	Homo sapiens	Luciferase reporter assay//Microarray//qRT-PCR//Western blot	Functional MTI	21829663
MIRT001771	hsa-miR-26a-5p	Homo sapiens	EZH2	2146	Homo sapiens	Reporter assay	Functional MTI	18281287
MIRT001771	hsa-miR-26a-5p	Homo sapiens	EZH2	2146	Homo sapiens	Immunohistochemistry//qRT-PCR//Western blot	Functional MTI	23599767
MIRT001771	hsa-miR-26a-5p	Homo sapiens	EZH2	2146	Homo sapiens	Luciferase reporter assay//qRT-PCR//Western blot	Functional MTI	28214878
MIRT001771	hsa-miR-26a-5p	Homo sapiens	EZH2	2146	Homo sapiens	qRT-PCR//Western blot	Functional MTI	25611389
MIRT001771	hsa-miR-26a-5p	Homo sapiens	EZH2	2146	Homo sapiens	Luciferase reporter assay//qRT-PCR//Western blot	Functional MTI	26733151
MIRT001771	hsa-miR-26a-5p	Homo sapiens	EZH2	2146	Homo sapiens	Chromatin immunoprecipitation//Immunohistochemistry//qRT-PCR	Functional MTI (Weak)	26746204
MIRT001771	hsa-miR-26a-5p	Homo sapiens	EZH2	2146	Homo sapiens	Luciferase reporter assay//qRT-PCR//Western blot//ChIP	Functional MTI	26781064
MIRT001771	hsa-miR-26a-5p	Homo sapiens	EZH2	2146	Homo sapiens	Luciferase reporter assay	Functional MTI	26587974
MIRT001772	hsa-miR-26a-5p	Homo sapiens	PLAG1	5324	Homo sapiens	Luciferase reporter assay//Microarray//Reporter assay;Other	Functional MTI	16461460
MIRT001772	hsa-miR-26a-5p	Homo sapiens	PLAG1	5324	Homo sapiens	qRT-PCR	Functional MTI (Weak)	28012286
MIRT001773	hsa-miR-24-3p	Homo sapiens	NOTCH1	4851	Homo sapiens	Reporter assay	Functional MTI	15131085
MIRT001776	hsa-miR-23a-3p	Homo sapiens	CXCL12	6387	Homo sapiens	Luciferase reporter assay//Reporter assay;Other	Functional MTI	14697198
MIRT001780	hsa-miR-221-3p	Homo sapiens	KIT	3815	Homo sapiens	Luciferase reporter assay//qRT-PCR//Western blot	Functional MTI	19088079
MIRT001780	hsa-miR-221-3p	Homo sapiens	KIT	3815	Homo sapiens	qRT-PCR//Western blot	Functional MTI	19126397
MIRT001780	hsa-miR-221-3p	Homo sapiens	KIT	3815	Homo sapiens	Luciferase reporter assay	Functional MTI	18246122
MIRT001780	hsa-miR-221-3p	Homo sapiens	KIT	3815	Homo sapiens	Luciferase reporter assay	Functional MTI	18983236
MIRT001780	hsa-miR-221-3p	Homo sapiens	KIT	3815	Homo sapiens	qRT-PCR//Western blot	Functional MTI	18417445
MIRT001780	hsa-miR-221-3p	Homo sapiens	KIT	3815	Homo sapiens	Northern blot//qRT-PCR//Western blot	Functional MTI	16365291
MIRT001780	hsa-miR-221-3p	Homo sapiens	KIT	3815	Homo sapiens	Reporter assay;Microarray	Functional MTI	20018759
MIRT001780	hsa-miR-221-3p	Homo sapiens	KIT	3815	Homo sapiens	Reporter assay	Functional MTI	16330772
MIRT001785	hsa-miR-20a-5p	Homo sapiens	TGFBR2	7048	Homo sapiens	Immunoblot//Luciferase reporter assay//Microarray//qRT-PCR//Western blot	Functional MTI	20940405
MIRT001785	hsa-miR-20a-5p	Homo sapiens	TGFBR2	7048	Homo sapiens	Microarray//qRT-PCR	Functional MTI (Weak)	19435428
MIRT001785	hsa-miR-20a-5p	Homo sapiens	TGFBR2	7048	Homo sapiens	Luciferase reporter assay//Microarray//Reporter assay	Functional MTI	16461460
MIRT001785	hsa-miR-20a-5p	Homo sapiens	TGFBR2	7048	Homo sapiens	HITS-CLIP	Functional MTI (Weak)	22473208
MIRT001785	hsa-miR-20a-5p	Homo sapiens	TGFBR2	7048	Homo sapiens	PAR-CLIP	Functional MTI (Weak)	22012620
MIRT001785	hsa-miR-20a-5p	Homo sapiens	TGFBR2	7048	Homo sapiens	PAR-CLIP	Functional MTI (Weak)	21572407
MIRT001785	hsa-miR-20a-5p	Homo sapiens	TGFBR2	7048	Homo sapiens	PAR-CLIP	Functional MTI (Weak)	20371350
MIRT001785	hsa-miR-20a-5p	Homo sapiens	TGFBR2	7048	Homo sapiens	Luciferase reporter assay	Functional MTI	27080303
MIRT001785	hsa-miR-20a-5p	Homo sapiens	TGFBR2	7048	Homo sapiens	Immunoblot//Immunohistochemistry//In situ hybridization//Luciferase reporter assay//qRT-PCR	Functional MTI	27508097
MIRT001785	hsa-miR-20a-5p	Homo sapiens	TGFBR2	7048	Homo sapiens	Immunoblot//Immunofluorescence//Luciferase reporter assay//qRT-PCR	Functional MTI	26729221
MIRT001843	hsa-miR-1-3p	Homo sapiens	HAND2	9464	Homo sapiens	qRT-PCR	Functional MTI (Weak)	21169019
MIRT001843	hsa-miR-1-3p	Homo sapiens	HAND2	9464	Homo sapiens	Reporter assay;Other	Functional MTI	15951802
MIRT001844	hsa-miR-1-3p	Homo sapiens	IGF1	3479	Homo sapiens	Luciferase reporter assay//qRT-PCR//Western blot	Functional MTI	26166810
MIRT001845	hsa-miR-1-3p	Homo sapiens	TMSB4X	7114	Homo sapiens	Reporter assay;Other	Functional MTI	15951802
MIRT001847	hsa-miR-1-3p	Homo sapiens	SH3PXD2B	285590	Homo sapiens	Microarray	Functional MTI (Weak)	18668037
MIRT001847	hsa-miR-1-3p	Homo sapiens	SH3PXD2B	285590	Homo sapiens	Microarray	Functional MTI (Weak)	15685193
MIRT001856	hsa-miR-376a-5p	Homo sapiens	PRPS1	5631	Homo sapiens	Luciferase reporter assay	Non-Functional MTI	17322061
MIRT001857	hsa-miR-376a-5p	Homo sapiens	ZNF513	130557	Homo sapiens	Luciferase reporter assay	Non-Functional MTI	17322061
MIRT001858	hsa-miR-376a-5p	Homo sapiens	SNX19	399979	Homo sapiens	Luciferase reporter assay	Non-Functional MTI	17322061
MIRT001919	hsa-miR-146a-5p	Homo sapiens	BRCA2	675	Homo sapiens	Luciferase reporter assay	Functional MTI	18660546
MIRT001920	hsa-miR-146a-5p	Homo sapiens	BRCA1	672	Homo sapiens	Luciferase reporter assay	Functional MTI	18660546
MIRT001920	hsa-miR-146a-5p	Homo sapiens	BRCA1	672	Homo sapiens	Microarray//qRT-PCR//Western blot	Functional MTI	19944095
MIRT001920	hsa-miR-146a-5p	Homo sapiens	BRCA1	672	Homo sapiens	ChIP-seq//Luciferase reporter assay	Functional MTI	23671131
MIRT001951	hsa-miR-520h	Homo sapiens	SMAD6	4091	Homo sapiens	Luciferase reporter assay//Microarray;Other	Functional MTI (Weak)	18189265
MIRT001952	hsa-miR-520h	Homo sapiens	ABCG2	9429	Homo sapiens	Luciferase reporter assay//Microarray	Functional MTI	18189265
MIRT001952	hsa-miR-520h	Homo sapiens	ABCG2	9429	Homo sapiens	Luciferase reporter assay	Functional MTI	19825807
MIRT001952	hsa-miR-520h	Homo sapiens	ABCG2	9429	Homo sapiens	qRT-PCR//Western blot	Functional MTI	20628378
MIRT001969	hsa-miR-199a-3p	Homo sapiens	MET	4233	Homo sapiens	Luciferase reporter assay//Western blot	Functional MTI	18456660
MIRT001969	hsa-miR-199a-3p	Homo sapiens	MET	4233	Homo sapiens	Immunofluorescence//Microarray//QRTPCRWestern blot	Functional MTI	24810336
MIRT001969	hsa-miR-199a-3p	Homo sapiens	MET	4233	Homo sapiens	Luciferase reporter assay//qRT-PCR//Western blot	Functional MTI	26051997
MIRT001969	hsa-miR-199a-3p	Homo sapiens	MET	4233	Homo sapiens	Luciferase reporter assay	Functional MTI	25839163
MIRT001971	hsa-miR-221-3p	Homo sapiens	HOXB5	3215	Homo sapiens	Gluc assay	Functional MTI	18794255
MIRT001983	hsa-miR-1-3p	Homo sapiens	KCNJ2	3759	Homo sapiens	Luciferase reporter assay//Reporter assay;Other	Functional MTI	17401374
MIRT001983	hsa-miR-1-3p	Homo sapiens	KCNJ2	3759	Homo sapiens	Luciferase reporter assay	Functional MTI	19775284
MIRT001983	hsa-miR-1-3p	Homo sapiens	KCNJ2	3759	Homo sapiens	qRT-PCR	Functional MTI (Weak)	21169019
MIRT001983	hsa-miR-1-3p	Homo sapiens	KCNJ2	3759	Homo sapiens	PAR-CLIP	Functional MTI (Weak)	20371350
MIRT001983	hsa-miR-1-3p	Homo sapiens	KCNJ2	3759	Homo sapiens	Western blot	Functional MTI	28112313
MIRT001984	hsa-miR-1-3p	Homo sapiens	GJA1	2697	Homo sapiens	Luciferase reporter assay//Reporter assay;Other	Functional MTI	17401374
MIRT001984	hsa-miR-1-3p	Homo sapiens	GJA1	2697	Homo sapiens	Luciferase reporter assay	Functional MTI	23352489
MIRT001984	hsa-miR-1-3p	Homo sapiens	GJA1	2697	Homo sapiens	Reporter assay	Functional MTI	17062625
MIRT001984	hsa-miR-1-3p	Homo sapiens	GJA1	2697	Homo sapiens	qRT-PCR//Western blot	Functional MTI	23922949
MIRT001984	hsa-miR-1-3p	Homo sapiens	GJA1	2697	Homo sapiens	Western blot	Functional MTI	28112313
MIRT002018	hsa-miR-24-3p	Homo sapiens	DHFR	1719	Homo sapiens	Western blot//Luciferase reporter assay	Functional MTI	17686970
MIRT002018	hsa-miR-24-3p	Homo sapiens	DHFR	1719	Homo sapiens	Microarray	Functional MTI (Weak)	19748357
MIRT002272	hsa-miR-221-3p	Homo sapiens	CDKN1C	1028	Homo sapiens	Reporter assay//Luciferase reporter assay//qRT-PCR//Western blot//Northern blot	Functional MTI	18521080
MIRT002272	hsa-miR-221-3p	Homo sapiens	CDKN1C	1028	Homo sapiens	Luciferase reporter assay//Western blot//Reporter assay	Functional MTI	18413744
MIRT002272	hsa-miR-221-3p	Homo sapiens	CDKN1C	1028	Homo sapiens	qRT-PCR//Luciferase reporter assay//Western blot	Functional MTI	19153141
MIRT002272	hsa-miR-221-3p	Homo sapiens	CDKN1C	1028	Homo sapiens	Luciferase reporter assay//qRT-PCR//Western blot	Functional MTI	21278784
MIRT002272	hsa-miR-221-3p	Homo sapiens	CDKN1C	1028	Homo sapiens	Reporter assay;Microarray	Functional MTI	20018759
MIRT002315	hsa-miR-26a-5p	Homo sapiens	SERBP1	26135	Homo sapiens	Immunoprecipitaion//Luciferase reporter assay//Western blot	Functional MTI	17637574
MIRT002315	hsa-miR-26a-5p	Homo sapiens	SERBP1	26135	Homo sapiens	Immunohistochemistry//Luciferase reporter assay//pSILAC//Western blot	Functional MTI	27449037
MIRT002335	hsa-miR-221-3p	Homo sapiens	TMED7	51014	Homo sapiens	Western blot	Functional MTI	21226887
MIRT002335	hsa-miR-221-3p	Homo sapiens	TMED7	51014	Homo sapiens	Reporter assay;qRT-PCR	Functional MTI	20018759
MIRT002340	hsa-miR-26a-5p	Homo sapiens	SMAD1	4086	Homo sapiens	Western blot	Functional MTI	20857419
MIRT002340	hsa-miR-26a-5p	Homo sapiens	SMAD1	4086	Homo sapiens	Luciferase reporter assay	Functional MTI	14697198
MIRT002340	hsa-miR-26a-5p	Homo sapiens	SMAD1	4086	Homo sapiens	Luciferase reporter assay//Western blot//Reporter assay	Functional MTI	18197755
MIRT002340	hsa-miR-26a-5p	Homo sapiens	SMAD1	4086	Homo sapiens	Luciferase reporter assay	Functional MTI	23028144
MIRT002340	hsa-miR-26a-5p	Homo sapiens	SMAD1	4086	Homo sapiens	Luciferase reporter assay	Functional MTI	24047927
MIRT002340	hsa-miR-26a-5p	Homo sapiens	SMAD1	4086	Homo sapiens	Immunoblot//Immunohistochemistry//Immunoprecipitaion//In situ hybridization//Luciferase reporter assay//qRT-PCR	Functional MTI	26548531
MIRT002429	hsa-miR-335-5p	Homo sapiens	MERTK	10461	Homo sapiens	Luciferase reporter assay//Microarray//Microarray;Other	Functional MTI	18185580
MIRT002430	hsa-miR-335-5p	Homo sapiens	PTPRN2	5799	Homo sapiens	Luciferase reporter assay//Microarray//Microarray;Other	Functional MTI	18185580
MIRT002431	hsa-miR-335-5p	Homo sapiens	SOX4	6659	Homo sapiens	Immunohistochemistry//Luciferase reporter assay//Microarray//Microarray;Other	Functional MTI	18185580
MIRT002431	hsa-miR-335-5p	Homo sapiens	SOX4	6659	Homo sapiens	qRT-PCR	Functional MTI (Weak)	23806264
MIRT002483	hsa-miR-200b-3p	Homo sapiens	ZEB1	6935	Homo sapiens	Luciferase reporter assay//qRT-PCR//Reporter assay	Functional MTI	18411277
MIRT002483	hsa-miR-200b-3p	Homo sapiens	ZEB1	6935	Homo sapiens	Luciferase reporter assay	Functional MTI	19839049
MIRT002483	hsa-miR-200b-3p	Homo sapiens	ZEB1	6935	Homo sapiens	Luciferase reporter assay//qRT-PCR	Functional MTI	19854497
MIRT002483	hsa-miR-200b-3p	Homo sapiens	ZEB1	6935	Homo sapiens	Luciferase reporter assay//Microarray//Western blot	Functional MTI	18376396
MIRT002483	hsa-miR-200b-3p	Homo sapiens	ZEB1	6935	Homo sapiens	Luciferase reporter assay	Functional MTI	18829540
MIRT002483	hsa-miR-200b-3p	Homo sapiens	ZEB1	6935	Homo sapiens	Luciferase reporter assay//qRT-PCR//Western blot	Functional MTI	21049046
MIRT002483	hsa-miR-200b-3p	Homo sapiens	ZEB1	6935	Homo sapiens	Immunohistochemistry//qRT-PCR	Functional MTI (Weak)	21125666
MIRT002483	hsa-miR-200b-3p	Homo sapiens	ZEB1	6935	Homo sapiens	qRT-PCR//Western blot	Functional MTI	21389093
MIRT002483	hsa-miR-200b-3p	Homo sapiens	ZEB1	6935	Homo sapiens	qRT-PCR//Western blot	Functional MTI	21874049
MIRT002483	hsa-miR-200b-3p	Homo sapiens	ZEB1	6935	Homo sapiens	qRT-PCR	Functional MTI (Weak)	22294131
MIRT002483	hsa-miR-200b-3p	Homo sapiens	ZEB1	6935	Homo sapiens	Immunohistochemistry//Luciferase reporter assay//qRT-PCR//Western blot	Functional MTI	22247255
MIRT002483	hsa-miR-200b-3p	Homo sapiens	ZEB1	6935	Homo sapiens	Immunohistochemistry//Microarray//qRT-PCR//Western blot	Functional MTI	25411357
MIRT002483	hsa-miR-200b-3p	Homo sapiens	ZEB1	6935	Homo sapiens	Luciferase reporter assay	Functional MTI	23318420
MIRT002483	hsa-miR-200b-3p	Homo sapiens	ZEB1	6935	Homo sapiens	Luciferase reporter assay//qRT-PCR//Western blot	Functional MTI	23408168
MIRT002483	hsa-miR-200b-3p	Homo sapiens	ZEB1	6935	Homo sapiens	qRT-PCR//Western blot	Functional MTI	28028835
MIRT002483	hsa-miR-200b-3p	Homo sapiens	ZEB1	6935	Homo sapiens	Western blot	Functional MTI	27373709
MIRT002483	hsa-miR-200b-3p	Homo sapiens	ZEB1	6935	Homo sapiens	Luciferase reporter assay//qRT-PCR//Western blot	Functional MTI	27307751
MIRT002733	hsa-miR-1-3p	Homo sapiens	ZNF264	9422	Homo sapiens	Microarray	Functional MTI (Weak)	18668037
MIRT002733	hsa-miR-1-3p	Homo sapiens	ZNF264	9422	Homo sapiens	Microarray	Functional MTI (Weak)	15685193
MIRT002735	hsa-miR-1-3p	Homo sapiens	GCFC2	6936	Homo sapiens	Microarray	Functional MTI (Weak)	15685193
MIRT002736	hsa-miR-1-3p	Homo sapiens	OAT	4942	Homo sapiens	Microarray	Functional MTI (Weak)	15685193
MIRT002736	hsa-miR-1-3p	Homo sapiens	OAT	4942	Homo sapiens	pSILAC//Proteomics	Functional MTI (Weak)	18668040
MIRT002737	hsa-miR-1-3p	Homo sapiens	CLCN3	1182	Homo sapiens	Microarray//Microarray;Other	Functional MTI (Weak)	15685193
MIRT002737	hsa-miR-1-3p	Homo sapiens	CLCN3	1182	Homo sapiens	PAR-CLIP	Functional MTI (Weak)	27292025
MIRT002737	hsa-miR-1-3p	Homo sapiens	CLCN3	1182	Homo sapiens	HITS-CLIP	Functional MTI (Weak)	27418678
MIRT002738	hsa-miR-1-3p	Homo sapiens	POLR2K	5440	Homo sapiens	Microarray//Microarray;Other	Functional MTI (Weak)	15685193
MIRT002739	hsa-miR-1-3p	Homo sapiens	EPB41L4B	54566	Homo sapiens	Microarray	Functional MTI (Weak)	18668037
MIRT002739	hsa-miR-1-3p	Homo sapiens	EPB41L4B	54566	Homo sapiens	Microarray	Functional MTI (Weak)	15685193
MIRT002740	hsa-miR-1-3p	Homo sapiens	DHX15	1665	Homo sapiens	Microarray//Microarray;Other	Functional MTI (Weak)	15685193
MIRT002740	hsa-miR-1-3p	Homo sapiens	DHX15	1665	Homo sapiens	pSILAC//Proteomics	Functional MTI (Weak)	18668040
MIRT002741	hsa-miR-1-3p	Homo sapiens	LZTFL1	54585	Homo sapiens	Microarray//Microarray;Other	Functional MTI (Weak)	15685193
MIRT002742	hsa-miR-1-3p	Homo sapiens	ARF3	377	Homo sapiens	Microarray//Microarray;Other	Functional MTI (Weak)	15685193
MIRT002743	hsa-miR-1-3p	Homo sapiens	OSBPL7	114881	Homo sapiens	Microarray//Microarray;Other	Functional MTI (Weak)	15685193
MIRT002747	hsa-miR-1-3p	Homo sapiens	SH2D4A	63898	Homo sapiens	Microarray	Functional MTI (Weak)	15685193
MIRT002748	hsa-miR-1-3p	Homo sapiens	TRIM2	23321	Homo sapiens	Microarray//Microarray;Other	Functional MTI (Weak)	15685193
MIRT002749	hsa-miR-1-3p	Homo sapiens	PLEKHG2	64857	Homo sapiens	Microarray	Functional MTI (Weak)	15685193
MIRT002750	hsa-miR-1-3p	Homo sapiens	RABL2B	11158	Homo sapiens	Microarray//Microarray;Other	Functional MTI (Weak)	15685193
MIRT002751	hsa-miR-1-3p	Homo sapiens	XPO6	23214	Homo sapiens	Microarray	Functional MTI (Weak)	15685193
MIRT002751	hsa-miR-1-3p	Homo sapiens	XPO6	23214	Homo sapiens	Immunoblot//Immunofluorescence//Immunoprecipitaion//Luciferase reporter assay//Microarray//qRT-PCR//Western blot	Functional MTI	22210864
MIRT002751	hsa-miR-1-3p	Homo sapiens	XPO6	23214	Homo sapiens	Microarray	Functional MTI (Weak)	18668037
MIRT002752	hsa-miR-1-3p	Homo sapiens	ARCN1	372	Homo sapiens	Microarray	Functional MTI (Weak)	15685193
MIRT002752	hsa-miR-1-3p	Homo sapiens	ARCN1	372	Homo sapiens	pSILAC//Proteomics	Functional MTI (Weak)	18668040
MIRT002752	hsa-miR-1-3p	Homo sapiens	ARCN1	372	Homo sapiens	Proteomics;Microarray	Functional MTI (Weak)	18668037
MIRT002753	hsa-miR-1-3p	Homo sapiens	FBLN2	2199	Homo sapiens	Microarray//Microarray;Other	Functional MTI (Weak)	15685193
MIRT002754	hsa-miR-1-3p	Homo sapiens	CERS2	29956	Homo sapiens	Microarray//Microarray;Other	Functional MTI (Weak)	15685193
MIRT002754	hsa-miR-1-3p	Homo sapiens	CERS2	29956	Homo sapiens	Proteomics	Functional MTI (Weak)	18668040
MIRT002754	hsa-miR-1-3p	Homo sapiens	CERS2	29956	Homo sapiens	PAR-CLIP	Functional MTI (Weak)	23592263
MIRT002755	hsa-miR-1-3p	Homo sapiens	PLEKHB2	55041	Homo sapiens	Microarray	Functional MTI (Weak)	15685193
MIRT002755	hsa-miR-1-3p	Homo sapiens	PLEKHB2	55041	Homo sapiens	Microarray	Functional MTI (Weak)	18668037
MIRT002756	hsa-miR-1-3p	Homo sapiens	POM121	9883	Homo sapiens	Microarray	Functional MTI (Weak)	15685193
MIRT002756	hsa-miR-1-3p	Homo sapiens	POM121	9883	Homo sapiens	pSILAC//Proteomics	Functional MTI (Weak)	18668040
MIRT002758	hsa-miR-1-3p	Homo sapiens	AXL	558	Homo sapiens	Microarray//Microarray;Other	Functional MTI (Weak)	15685193
MIRT002758	hsa-miR-1-3p	Homo sapiens	AXL	558	Homo sapiens	pSILAC//Proteomics	Functional MTI (Weak)	18668040
MIRT002759	hsa-miR-1-3p	Homo sapiens	POGK	57645	Homo sapiens	Luciferase reporter assay//Microarray//Microarray;Other	Functional MTI	15685193
MIRT002760	hsa-miR-1-3p	Homo sapiens	BLCAP	10904	Homo sapiens	Microarray	Functional MTI (Weak)	15685193
MIRT002760	hsa-miR-1-3p	Homo sapiens	BLCAP	10904	Homo sapiens	Microarray	Functional MTI (Weak)	18668037
MIRT002761	hsa-miR-1-3p	Homo sapiens	MXD4	10608	Homo sapiens	Microarray//Microarray;Other	Functional MTI (Weak)	15685193
MIRT002762	hsa-miR-1-3p	Homo sapiens	SHTN1	57698	Homo sapiens	Microarray//Microarray;Other	Functional MTI (Weak)	15685193
MIRT002765	hsa-miR-1-3p	Homo sapiens	EML4	27436	Homo sapiens	Microarray//Microarray;Other	Functional MTI (Weak)	15685193
MIRT002766	hsa-miR-1-3p	Homo sapiens	PGM2	55276	Homo sapiens	Luciferase reporter assay//Microarray//Microarray;Other	Functional MTI (Weak)	15685193
MIRT002767	hsa-miR-1-3p	Homo sapiens	TRAPPC3	27095	Homo sapiens	Microarray//Microarray;Other	Functional MTI (Weak)	15685193
MIRT002768	hsa-miR-1-3p	Homo sapiens	CHSY1	22856	Homo sapiens	Microarray//Microarray;Other	Functional MTI (Weak)	15685193
MIRT002772	hsa-miR-1-3p	Homo sapiens	GCH1	2643	Homo sapiens	Microarray//Microarray;Other	Functional MTI (Weak)	15685193
MIRT002777	hsa-miR-1-3p	Homo sapiens	SLC25A30	253512	Homo sapiens	Microarray	Functional MTI (Weak)	18668037
MIRT002777	hsa-miR-1-3p	Homo sapiens	SLC25A30	253512	Homo sapiens	Microarray	Functional MTI (Weak)	15685193
MIRT002779	hsa-miR-1-3p	Homo sapiens	ANKRD29	147463	Homo sapiens	Microarray//Microarray;Other	Functional MTI (Weak)	15685193
MIRT002780	hsa-miR-1-3p	Homo sapiens	TDP1	55775	Homo sapiens	Microarray//Microarray;Other	Functional MTI (Weak)	15685193
MIRT002782	hsa-miR-1-3p	Homo sapiens	TPM4	7171	Homo sapiens	Microarray	Functional MTI (Weak)	15685193
MIRT002782	hsa-miR-1-3p	Homo sapiens	TPM4	7171	Homo sapiens	pSILAC//Proteomics	Functional MTI (Weak)	18668040
MIRT002782	hsa-miR-1-3p	Homo sapiens	TPM4	7171	Homo sapiens	Proteomics;Microarray	Functional MTI (Weak)	18668037
MIRT002783	hsa-miR-1-3p	Homo sapiens	PREX1	57580	Homo sapiens	Microarray//Microarray;Other	Functional MTI (Weak)	15685193
MIRT002785	hsa-miR-1-3p	Homo sapiens	PDCD4	27250	Homo sapiens	Microarray	Functional MTI (Weak)	15685193
MIRT002785	hsa-miR-1-3p	Homo sapiens	PDCD4	27250	Homo sapiens	Microarray	Functional MTI (Weak)	18668037
MIRT002787	hsa-miR-1-3p	Homo sapiens	RNF138	51444	Homo sapiens	Microarray	Functional MTI (Weak)	15685193
MIRT002787	hsa-miR-1-3p	Homo sapiens	RNF138	51444	Homo sapiens	Microarray	Functional MTI (Weak)	18668037
MIRT002787	hsa-miR-1-3p	Homo sapiens	RNF138	51444	Homo sapiens	PAR-CLIP	Functional MTI (Weak)	21572407
MIRT002788	hsa-miR-1-3p	Homo sapiens	TAGLN2	8407	Homo sapiens	Luciferase reporter assay	Functional MTI	20144220
MIRT002788	hsa-miR-1-3p	Homo sapiens	TAGLN2	8407	Homo sapiens	Microarray	Functional MTI (Weak)	15685193
MIRT002788	hsa-miR-1-3p	Homo sapiens	TAGLN2	8407	Homo sapiens	pSILAC//Proteomics	Functional MTI (Weak)	18668040
MIRT002788	hsa-miR-1-3p	Homo sapiens	TAGLN2	8407	Homo sapiens	Immunohistochemistry//Luciferase reporter assay//qRT-PCR//Western blot	Functional MTI	21304530
MIRT002788	hsa-miR-1-3p	Homo sapiens	TAGLN2	8407	Homo sapiens	Luciferase reporter assay//Reporter assay;Western blot;qRT-PCR	Functional MTI	21745735
MIRT002788	hsa-miR-1-3p	Homo sapiens	TAGLN2	8407	Homo sapiens	Proteomics;Microarray	Non-Functional MTI (Weak)	18668037
MIRT002788	hsa-miR-1-3p	Homo sapiens	TAGLN2	8407	Homo sapiens	Western blot;qRT-PCR;Microarray	Functional MTI	21701775
MIRT002788	hsa-miR-1-3p	Homo sapiens	TAGLN2	8407	Homo sapiens	Luciferase reporter assay	Functional MTI	26414725
MIRT002789	hsa-miR-1-3p	Homo sapiens	CHST11	50515	Homo sapiens	Microarray//Microarray;Other	Functional MTI (Weak)	15685193
MIRT002792	hsa-miR-1-3p	Homo sapiens	RABL2A	11159	Homo sapiens	Microarray//Microarray;Other	Functional MTI (Weak)	15685193
MIRT002793	hsa-miR-1-3p	Homo sapiens	LIN7C	55327	Homo sapiens	Microarray//Microarray;Other	Functional MTI (Weak)	15685193
MIRT002793	hsa-miR-1-3p	Homo sapiens	LIN7C	55327	Homo sapiens	Proteomics	Functional MTI (Weak)	18668040
MIRT002795	hsa-miR-1-3p	Homo sapiens	SDC4	6385	Homo sapiens	Microarray	Functional MTI (Weak)	15685193
MIRT002795	hsa-miR-1-3p	Homo sapiens	SDC4	6385	Homo sapiens	Proteomics;Microarray	Functional MTI (Weak)	18668037
MIRT002797	hsa-miR-1-3p	Homo sapiens	RABGAP1L	9910	Homo sapiens	Microarray//Microarray;Other	Functional MTI (Weak)	15685193
MIRT002798	hsa-miR-1-3p	Homo sapiens	CAP1	10487	Homo sapiens	Microarray	Functional MTI (Weak)	15685193
MIRT002798	hsa-miR-1-3p	Homo sapiens	CAP1	10487	Homo sapiens	pSILAC//Proteomics	Functional MTI (Weak)	18668040
MIRT002799	hsa-miR-1-3p	Homo sapiens	DDX5	1655	Homo sapiens	Microarray//Microarray;Other	Functional MTI (Weak)	15685193
MIRT002799	hsa-miR-1-3p	Homo sapiens	DDX5	1655	Homo sapiens	pSILAC//Proteomics	Functional MTI (Weak)	18668040
MIRT002800	hsa-miR-1-3p	Homo sapiens	SLC16A9	220963	Homo sapiens	Microarray	Functional MTI (Weak)	15685193
MIRT002800	hsa-miR-1-3p	Homo sapiens	SLC16A9	220963	Homo sapiens	Microarray	Functional MTI (Weak)	18668037
MIRT002801	hsa-miR-1-3p	Homo sapiens	ARHGEF18	23370	Homo sapiens	Microarray	Functional MTI (Weak)	15685193
MIRT002801	hsa-miR-1-3p	Homo sapiens	ARHGEF18	23370	Homo sapiens	Microarray	Functional MTI (Weak)	18668037
MIRT002802	hsa-miR-1-3p	Homo sapiens	INPP5F	22876	Homo sapiens	Microarray	Functional MTI (Weak)	15685193
MIRT002802	hsa-miR-1-3p	Homo sapiens	INPP5F	22876	Homo sapiens	Microarray	Functional MTI (Weak)	18668037
MIRT002804	hsa-miR-1-3p	Homo sapiens	NELFCD	51497	Homo sapiens	Microarray	Functional MTI (Weak)	15685193
MIRT002804	hsa-miR-1-3p	Homo sapiens	NELFCD	51497	Homo sapiens	pSILAC//Proteomics	Functional MTI (Weak)	18668040
MIRT002804	hsa-miR-1-3p	Homo sapiens	NELFCD	51497	Homo sapiens	Proteomics;Microarray	Non-Functional MTI (Weak)	18668037
MIRT002805	hsa-miR-1-3p	Homo sapiens	ANKIB1	54467	Homo sapiens	Microarray	Functional MTI (Weak)	15685193
MIRT002805	hsa-miR-1-3p	Homo sapiens	ANKIB1	54467	Homo sapiens	Microarray	Functional MTI (Weak)	18668037
MIRT002806	hsa-miR-1-3p	Homo sapiens	SERP1	27230	Homo sapiens	Luciferase reporter assay//Microarray	Functional MTI (Weak)	15685193
MIRT002806	hsa-miR-1-3p	Homo sapiens	SERP1	27230	Homo sapiens	Microarray	Functional MTI (Weak)	18668037
MIRT002806	hsa-miR-1-3p	Homo sapiens	SERP1	27230	Homo sapiens	PAR-CLIP	Functional MTI (Weak)	21572407
MIRT002807	hsa-miR-1-3p	Homo sapiens	TIMP3	7078	Homo sapiens	Microarray	Functional MTI (Weak)	15685193
MIRT002807	hsa-miR-1-3p	Homo sapiens	TIMP3	7078	Homo sapiens	Microarray	Functional MTI (Weak)	18668037
MIRT002808	hsa-miR-1-3p	Homo sapiens	LASP1	3927	Homo sapiens	Microarray	Functional MTI (Weak)	15685193
MIRT002808	hsa-miR-1-3p	Homo sapiens	LASP1	3927	Homo sapiens	Luciferase reporter assay//qRT-PCR//Western blot//Reporter assay	Functional MTI	20843712
MIRT002808	hsa-miR-1-3p	Homo sapiens	LASP1	3927	Homo sapiens	Immunoblot//Immunofluorescence//Immunoprecipitaion//Luciferase reporter assay//Microarray//qRT-PCR//Western blot	Functional MTI	22210864
MIRT002808	hsa-miR-1-3p	Homo sapiens	LASP1	3927	Homo sapiens	Luciferase reporter assay	Functional MTI	26414725
MIRT002809	hsa-miR-1-3p	Homo sapiens	HPS4	89781	Homo sapiens	Microarray	Functional MTI (Weak)	15685193
MIRT002809	hsa-miR-1-3p	Homo sapiens	HPS4	89781	Homo sapiens	Microarray	Functional MTI (Weak)	18668037
MIRT002811	hsa-miR-1-3p	Homo sapiens	UST	10090	Homo sapiens	Microarray	Functional MTI (Weak)	15685193
MIRT002811	hsa-miR-1-3p	Homo sapiens	UST	10090	Homo sapiens	Microarray	Functional MTI (Weak)	18668037
MIRT002812	hsa-miR-1-3p	Homo sapiens	RAB11FIP2	22841	Homo sapiens	Microarray//Microarray;Other	Functional MTI (Weak)	15685193
MIRT002814	hsa-miR-1-3p	Homo sapiens	MMD	23531	Homo sapiens	Microarray	Functional MTI (Weak)	15685193
MIRT002814	hsa-miR-1-3p	Homo sapiens	MMD	23531	Homo sapiens	Microarray	Functional MTI (Weak)	18668037
MIRT002815	hsa-miR-1-3p	Homo sapiens	NETO2	81831	Homo sapiens	Luciferase reporter assay//Microarray	Functional MTI (Weak)	15685193
MIRT002815	hsa-miR-1-3p	Homo sapiens	NETO2	81831	Homo sapiens	Microarray	Functional MTI (Weak)	18668037
MIRT002816	hsa-miR-1-3p	Homo sapiens	GNPDA2	132789	Homo sapiens	Microarray	Functional MTI (Weak)	15685193
MIRT002816	hsa-miR-1-3p	Homo sapiens	GNPDA2	132789	Homo sapiens	Microarray	Functional MTI (Weak)	18668037
MIRT002817	hsa-miR-1-3p	Homo sapiens	PXYLP1	92370	Homo sapiens	Microarray	Functional MTI (Weak)	15685193
MIRT002817	hsa-miR-1-3p	Homo sapiens	PXYLP1	92370	Homo sapiens	Microarray	Functional MTI (Weak)	18668037
MIRT002819	hsa-miR-1-3p	Homo sapiens	MTX1	4580	Homo sapiens	Microarray	Functional MTI (Weak)	15685193
MIRT002819	hsa-miR-1-3p	Homo sapiens	MTX1	4580	Homo sapiens	pSILAC//Proteomics	Functional MTI (Weak)	18668040
MIRT002820	hsa-miR-1-3p	Homo sapiens	ADAR	103	Homo sapiens	Luciferase reporter assay//Microarray	Functional MTI	15685193
MIRT002820	hsa-miR-1-3p	Homo sapiens	ADAR	103	Homo sapiens	pSILAC//Proteomics	Functional MTI (Weak)	18668040
MIRT002820	hsa-miR-1-3p	Homo sapiens	ADAR	103	Homo sapiens	Proteomics;Microarray	Functional MTI (Weak)	18668037
MIRT002823	hsa-miR-1-3p	Homo sapiens	ARF4	378	Homo sapiens	Microarray	Functional MTI (Weak)	15685193
MIRT002823	hsa-miR-1-3p	Homo sapiens	ARF4	378	Homo sapiens	pSILAC//Proteomics	Functional MTI (Weak)	18668040
MIRT002824	hsa-miR-1-3p	Homo sapiens	UHMK1	127933	Homo sapiens	Microarray	Functional MTI (Weak)	18668037
MIRT002824	hsa-miR-1-3p	Homo sapiens	UHMK1	127933	Homo sapiens	Microarray	Functional MTI (Weak)	15685193
MIRT002924	hsa-miR-1-3p	Homo sapiens	KCNE1	3753	Homo sapiens	Luciferase reporter assay//Western blot//5\'RACE//Real time RT-PCR	Functional MTI	17443681
MIRT002924	hsa-miR-1-3p	Homo sapiens	KCNE1	3753	Homo sapiens	qRT-PCR	Functional MTI (Weak)	21169019
MIRT002950	hsa-miR-24-3p	Homo sapiens	MAPK14	1432	Homo sapiens	Luciferase reporter assay//Reporter assay;Other	Functional MTI	15131085
MIRT002953	hsa-miR-23a-3p	Homo sapiens	HES1	3280	Homo sapiens	Immunofluorescence//Luciferase reporter assay//Northern blot//Western blot	Functional MTI	12808467
MIRT002953	hsa-miR-23a-3p	Homo sapiens	HES1	3280	Homo sapiens	Luciferase reporter assay	Functional MTI	15066185
MIRT002955	hsa-miR-1-3p	Homo sapiens	BDNF	627	Homo sapiens	Luciferase reporter assay	Functional MTI	14697198
MIRT002956	hsa-miR-1-3p	Homo sapiens	G6PD	2539	Homo sapiens	Luciferase reporter assay	Functional MTI	14697198
MIRT002956	hsa-miR-1-3p	Homo sapiens	G6PD	2539	Homo sapiens	pSILAC//Proteomics	Functional MTI (Weak)	18668040
MIRT002956	hsa-miR-1-3p	Homo sapiens	G6PD	2539	Homo sapiens	Proteomics;Microarray	Non-Functional MTI (Weak)	18668037
MIRT002956	hsa-miR-1-3p	Homo sapiens	G6PD	2539	Homo sapiens	Luciferase reporter assay//Quantitative proteomic approach//Western blot	Functional MTI	23921124
MIRT002956	hsa-miR-1-3p	Homo sapiens	G6PD	2539	Homo sapiens	Luciferase reporter assay//qRT-PCR//Western blot	Functional MTI	27861141
MIRT002987	hsa-miR-200b-3p	Homo sapiens	RERE	473	Homo sapiens	Luciferase reporter assay	Functional MTI	17923093
MIRT003006	hsa-miR-122-5p	Homo sapiens	CCNG1	900	Homo sapiens	Reporter assay	Functional MTI	17616664
MIRT003006	hsa-miR-122-5p	Homo sapiens	CCNG1	900	Homo sapiens	Western blot	Functional MTI	19584283
MIRT003006	hsa-miR-122-5p	Homo sapiens	CCNG1	900	Homo sapiens	qRT-PCR	Functional MTI (Weak)	23126531
MIRT003006	hsa-miR-122-5p	Homo sapiens	CCNG1	900	Homo sapiens	Reporter assay;Western blot	Functional MTI	18692484
MIRT003006	hsa-miR-122-5p	Homo sapiens	CCNG1	900	Homo sapiens	qRT-PCR//Western blot	Functional MTI	27528885
MIRT003010	hsa-miR-20a-5p	Homo sapiens	MAP3K12	7786	Homo sapiens	Luciferase reporter assay	Functional MTI	19666108
MIRT003011	hsa-miR-20a-5p	Homo sapiens	BCL2	596	Homo sapiens	Luciferase reporter assay	Functional MTI	19666108
MIRT003012	hsa-miR-20a-5p	Homo sapiens	MEF2D	4209	Homo sapiens	Luciferase reporter assay	Functional MTI	19666108
MIRT003058	hsa-miR-144-3p	Homo sapiens	PLAG1	5324	Homo sapiens	Luciferase reporter assay	Functional MTI	19347935
MIRT003079	hsa-miR-122-5p	Homo sapiens	GTF2B	2959	Homo sapiens	qRT-PCR	Functional MTI (Weak)	18073344
MIRT003080	hsa-miR-122-5p	Homo sapiens	GYS1	2997	Homo sapiens	qRT-PCR//Western blot//Northern blot	Functional MTI	18073344
MIRT003080	hsa-miR-122-5p	Homo sapiens	GYS1	2997	Homo sapiens	Microarray	Functional MTI (Weak)	17612493
MIRT003081	hsa-miR-122-5p	Homo sapiens	ANK2	287	Homo sapiens	Luciferase reporter assay//qRT-PCR	Functional MTI	19296470
MIRT003082	hsa-miR-122-5p	Homo sapiens	NFATC2IP	84901	Homo sapiens	Luciferase reporter assay//qRT-PCR	Functional MTI	19296470
MIRT003083	hsa-miR-122-5p	Homo sapiens	ENTPD4	9583	Homo sapiens	Luciferase reporter assay//qRT-PCR	Functional MTI	19296470
MIRT003084	hsa-miR-122-5p	Homo sapiens	ANXA11	311	Homo sapiens	Luciferase reporter assay//qRT-PCR//Microarray	Functional MTI	19296470
MIRT003085	hsa-miR-122-5p	Homo sapiens	ALDOA	226	Homo sapiens	Luciferase reporter assay//qRT-PCR	Functional MTI	19296470
MIRT003085	hsa-miR-122-5p	Homo sapiens	ALDOA	226	Homo sapiens	Northern blot	Functional MTI (Weak)	18073344
MIRT003086	hsa-miR-122-5p	Homo sapiens	RAB6B	51560	Homo sapiens	Luciferase reporter assay//qRT-PCR	Functional MTI	19296470
MIRT003087	hsa-miR-122-5p	Homo sapiens	RAB11FIP1	80223	Homo sapiens	Luciferase reporter assay//qRT-PCR	Functional MTI	19296470
MIRT003087	hsa-miR-122-5p	Homo sapiens	RAB11FIP1	80223	Homo sapiens	HITS-CLIP	Functional MTI (Weak)	23824327
MIRT003088	hsa-miR-122-5p	Homo sapiens	FOXP1	27086	Homo sapiens	Luciferase reporter assay//qRT-PCR	Functional MTI	19296470
MIRT003089	hsa-miR-122-5p	Homo sapiens	MECP2	4204	Homo sapiens	Luciferase reporter assay//qRT-PCR	Functional MTI	19296470
MIRT003090	hsa-miR-122-5p	Homo sapiens	NCAM1	4684	Homo sapiens	Luciferase reporter assay//qRT-PCR	Functional MTI	19296470
MIRT003090	hsa-miR-122-5p	Homo sapiens	NCAM1	4684	Homo sapiens	Microarray	Functional MTI (Weak)	17179747
MIRT003090	hsa-miR-122-5p	Homo sapiens	NCAM1	4684	Homo sapiens	Microarray	Functional MTI (Weak)	17612493
MIRT003091	hsa-miR-122-5p	Homo sapiens	UBAP2	55833	Homo sapiens	Luciferase reporter assay//qRT-PCR	Functional MTI	19296470
MIRT003092	hsa-miR-122-5p	Homo sapiens	TBX19	9095	Homo sapiens	Luciferase reporter assay//qRT-PCR	Functional MTI	19296470
MIRT003093	hsa-miR-122-5p	Homo sapiens	AACS	65985	Homo sapiens	Luciferase reporter assay//qRT-PCR	Functional MTI	19296470
MIRT003094	hsa-miR-122-5p	Homo sapiens	DUSP2	1844	Homo sapiens	Luciferase reporter assay//qRT-PCR	Functional MTI	19296470
MIRT003095	hsa-miR-122-5p	Homo sapiens	ATP1A2	477	Homo sapiens	Luciferase reporter assay//qRT-PCR	Functional MTI	19296470
MIRT003097	hsa-miR-122-5p	Homo sapiens	MAPK11	5600	Homo sapiens	Luciferase reporter assay//qRT-PCR	Functional MTI	19296470
MIRT003098	hsa-miR-122-5p	Homo sapiens	FUNDC2	65991	Homo sapiens	Luciferase reporter assay//qRT-PCR	Functional MTI	19296470
MIRT003099	hsa-miR-122-5p	Homo sapiens	AKT3	10000	Homo sapiens	Luciferase reporter assay//qRT-PCR	Functional MTI	19296470
MIRT003099	hsa-miR-122-5p	Homo sapiens	AKT3	10000	Homo sapiens	Immunoblot//Luciferase reporter assay//qRT-PCR	Functional MTI	24244539
MIRT003100	hsa-miR-122-5p	Homo sapiens	TPD52L2	7165	Homo sapiens	Luciferase reporter assay//qRT-PCR	Functional MTI	19296470
MIRT003100	hsa-miR-122-5p	Homo sapiens	TPD52L2	7165	Homo sapiens	Microarray	Functional MTI (Weak)	18073344
MIRT003102	hsa-miR-122-5p	Homo sapiens	GALNT10	55568	Homo sapiens	Luciferase reporter assay//qRT-PCR	Functional MTI	19296470
MIRT003102	hsa-miR-122-5p	Homo sapiens	GALNT10	55568	Homo sapiens	Immunohistochemistry//In situ hybridization//qRT-PCR//Luciferase reporter assay//Immunoprecipitaion//Western blot	Functional MTI	25422324
MIRT003103	hsa-miR-122-5p	Homo sapiens	G6PC3	92579	Homo sapiens	Luciferase reporter assay//qRT-PCR	Functional MTI	19296470
MIRT003103	hsa-miR-122-5p	Homo sapiens	G6PC3	92579	Homo sapiens	Microarray	Functional MTI (Weak)	17612493
MIRT003104	hsa-miR-122-5p	Homo sapiens	AP3M2	10947	Homo sapiens	Luciferase reporter assay//qRT-PCR	Functional MTI	19296470
MIRT003106	hsa-miR-122-5p	Homo sapiens	XPO6	23214	Homo sapiens	Luciferase reporter assay//qRT-PCR	Functional MTI	19296470
MIRT003107	hsa-miR-122-5p	Homo sapiens	FOXJ3	22887	Homo sapiens	Luciferase reporter assay//qRT-PCR	Functional MTI	19296470
MIRT003108	hsa-miR-122-5p	Homo sapiens	SLC7A11	23657	Homo sapiens	Luciferase reporter assay//qRT-PCR	Functional MTI	19296470
MIRT003109	hsa-miR-122-5p	Homo sapiens	TRIB1	10221	Homo sapiens	Luciferase reporter assay//qRT-PCR	Functional MTI	19296470
MIRT003110	hsa-miR-122-5p	Homo sapiens	EGLN3	112399	Homo sapiens	Luciferase reporter assay//qRT-PCR	Functional MTI	19296470
MIRT003111	hsa-miR-122-5p	Homo sapiens	NUMBL	9253	Homo sapiens	Luciferase reporter assay//qRT-PCR	Functional MTI	19296470
MIRT003112	hsa-miR-122-5p	Homo sapiens	ADAM17	6868	Homo sapiens	Luciferase reporter assay//qRT-PCR	Functional MTI	19296470
MIRT003112	hsa-miR-122-5p	Homo sapiens	ADAM17	6868	Homo sapiens	qRT-PCR	Functional MTI (Weak)	19726678
MIRT003112	hsa-miR-122-5p	Homo sapiens	ADAM17	6868	Homo sapiens	Luciferase reporter assay//	Functional MTI	19935707
MIRT003203	hsa-miR-1-3p	Homo sapiens	SOX6	55553	Homo sapiens	Luciferase reporter assay	Functional MTI	20081117
MIRT003212	hsa-miR-26a-5p	Homo sapiens	MAP3K2	10746	Homo sapiens	GFP reporter assay//Luciferase reporter assay//Western blot	Functional MTI	20080666
MIRT003213	hsa-miR-26a-5p	Homo sapiens	RB1	5925	Homo sapiens	GFP reporter assay//Luciferase reporter assay//Western blot	Functional MTI	20080666
MIRT003213	hsa-miR-26a-5p	Homo sapiens	RB1	5925	Homo sapiens	Luciferase reporter assay//Microarray//qRT-PCR//Western blot	Functional MTI	23108995
MIRT003229	hsa-miR-335-5p	Homo sapiens	ARPC5L	81873	Homo sapiens	Luciferase reporter assay	Non-Functional MTI	20065103
MIRT003230	hsa-miR-335-5p	Homo sapiens	RASA1	5921	Homo sapiens	Luciferase reporter assay	Non-Functional MTI	20065103
MIRT003230	hsa-miR-335-5p	Homo sapiens	RASA1	5921	Homo sapiens	qRT-PCR//Western blot	Functional MTI	25520857
MIRT003230	hsa-miR-335-5p	Homo sapiens	RASA1	5921	Homo sapiens	Luciferase reporter assay//qRT-PCR//Western blot	Functional MTI	26708214
MIRT003274	hsa-miR-30d-5p	Homo sapiens	GNAI2	2771	Homo sapiens	Western blot//Reporter assay;Other	Functional MTI	20054866
MIRT003274	hsa-miR-30d-5p	Homo sapiens	GNAI2	2771	Homo sapiens	HITS-CLIP	Functional MTI (Weak)	22473208
MIRT003274	hsa-miR-30d-5p	Homo sapiens	GNAI2	2771	Homo sapiens	PAR-CLIP	Functional MTI (Weak)	26701625
MIRT003319	hsa-miR-146a-5p	Homo sapiens	FAF1	11124	Homo sapiens	GFP reporter assay//qRT-PCR	Functional MTI	20459811
MIRT003324	hsa-miR-199a-3p	Homo sapiens	KRT7	3855	Homo sapiens	Immunoblot//qRT-PCR	Functional MTI (Weak)	19378336
MIRT003354	hsa-miR-24-3p	Homo sapiens	TRIB3	57761	Homo sapiens	qRT-PCR//Western blot	Functional MTI	20019669
MIRT003354	hsa-miR-24-3p	Homo sapiens	TRIB3	57761	Homo sapiens	Microarray	Functional MTI (Weak)	19748357
MIRT003354	hsa-miR-24-3p	Homo sapiens	TRIB3	57761	Homo sapiens	PAR-CLIP	Functional MTI (Weak)	23592263
MIRT003354	hsa-miR-24-3p	Homo sapiens	TRIB3	57761	Homo sapiens	PAR-CLIP	Functional MTI (Weak)	20371350
MIRT003355	hsa-miR-24-3p	Homo sapiens	HNF4A	3172	Homo sapiens	Luciferase reporter assay//qRT-PCR//Western blot	Functional MTI	20018894
MIRT003355	hsa-miR-24-3p	Homo sapiens	HNF4A	3172	Homo sapiens	ELISA//Flow//Immunohistochemistry//Immunoprecipitaion//In situ hybridization//Luciferase reporter assay//Microarray//qRT-PCR//Western blot	Functional MTI	22153071
MIRT003358	hsa-miR-221-3p	Homo sapiens	DDIT4	54541	Homo sapiens	Luciferase reporter assay//Microarray//qRT-PCR//Western blot//Reporter assay;Western blot;qRT-PCR;Microarray;Other	Functional MTI	20018759
MIRT003358	hsa-miR-221-3p	Homo sapiens	DDIT4	54541	Homo sapiens	Sequencing	Functional MTI (Weak)	20371350
MIRT003359	hsa-miR-221-3p	Homo sapiens	BNIP3L	665	Homo sapiens	Reporter assay;Western blot;qRT-PCR;Microarray	Functional MTI	20018759
MIRT003360	hsa-miR-221-3p	Homo sapiens	TBK1	29110	Homo sapiens	Reporter assay;Western blot;Microarray	Functional MTI	20018759
MIRT003361	hsa-miR-221-3p	Homo sapiens	MYBL1	4603	Homo sapiens	Reporter assay;Microarray	Functional MTI	20018759
MIRT003362	hsa-miR-221-3p	Homo sapiens	DKK2	27123	Homo sapiens	Reporter assay;Microarray	Functional MTI	20018759
MIRT003362	hsa-miR-221-3p	Homo sapiens	DKK2	27123	Homo sapiens	Luciferase reporter assay//qRT-PCR//Western blot	Functional MTI	27501171
MIRT003363	hsa-miR-221-3p	Homo sapiens	CREBZF	58487	Homo sapiens	Reporter assay;Microarray	Functional MTI	20018759
MIRT003364	hsa-miR-221-3p	Homo sapiens	BRAP	8315	Homo sapiens	Reporter assay;Microarray	Non-Functional MTI	20018759
MIRT003365	hsa-miR-221-3p	Homo sapiens	USP18	11274	Homo sapiens	Reporter assay;Microarray	Non-Functional MTI	20018759
MIRT003366	hsa-miR-221-3p	Homo sapiens	ARIH2	10425	Homo sapiens	Reporter assay;Microarray	Non-Functional MTI	20018759
MIRT003367	hsa-miR-221-3p	Homo sapiens	BBC3	27113	Homo sapiens	Immunohistochemistry//In situ hybridization//Luciferase reporter assay//Northern blot//Western blot	Functional MTI	20813046
MIRT003367	hsa-miR-221-3p	Homo sapiens	BBC3	27113	Homo sapiens	Luciferase reporter assay	Functional MTI	21042732
MIRT003367	hsa-miR-221-3p	Homo sapiens	BBC3	27113	Homo sapiens	Reporter assay;Microarray	Non-Functional MTI	20018759
MIRT003367	hsa-miR-221-3p	Homo sapiens	BBC3	27113	Homo sapiens	Luciferase reporter assay//qRT-PCR//Western blot//Reporter assay	Functional MTI	22075712
MIRT003367	hsa-miR-221-3p	Homo sapiens	BBC3	27113	Homo sapiens	Immunoblot//In situ hybridization//Luciferase reporter assay//Microarray//qRT-PCR//AGO2 binding RNA immunoprecipitation qRT-PCR//	Functional MTI	26249174
MIRT003368	hsa-miR-221-3p	Homo sapiens	HMGXB4	10042	Homo sapiens	Reporter assay;Microarray	Non-Functional MTI	20018759
MIRT003369	hsa-miR-20a-5p	Homo sapiens	PTEN	5728	Homo sapiens	Luciferase reporter assay//qRT-PCR//Western blot	Non-Functional MTI	20008935
MIRT003369	hsa-miR-20a-5p	Homo sapiens	PTEN	5728	Homo sapiens	Luciferase reporter assay	Functional MTI	21283765
MIRT003369	hsa-miR-20a-5p	Homo sapiens	PTEN	5728	Homo sapiens	HITS-CLIP	Functional MTI (Weak)	22473208
MIRT003382	hsa-miR-20a-5p	Homo sapiens	APP	351	Homo sapiens	Luciferase reporter assay//Western blot	Functional MTI	19110058
MIRT003382	hsa-miR-20a-5p	Homo sapiens	APP	351	Homo sapiens	GFP reporter assay//qRT-PCR//Western blot	Functional MTI	20458444
MIRT003449	hsa-miR-34b-3p	Homo sapiens	BCL2	596	Homo sapiens	qRT-PCR//Western blot	Functional MTI	24960059
MIRT003450	hsa-miR-34b-3p	Homo sapiens	CDK4	1019	Homo sapiens	Microarray//Western blot//RTPCR	Functional MTI	20924086
MIRT003452	hsa-miR-221-3p	Homo sapiens	TIMP3	7078	Homo sapiens	Flow//Immunohistochemistry//Luciferase reporter assay//qRT-PCR//Western blot	Functional MTI	19962668
MIRT003452	hsa-miR-221-3p	Homo sapiens	TIMP3	7078	Homo sapiens	Immunohistochemistry//In situ hybridization//qRT-PCR//Western blot	Functional MTI	22009755
MIRT003452	hsa-miR-221-3p	Homo sapiens	TIMP3	7078	Homo sapiens	ELISA//Luciferase reporter assay//qRT-PCR//Western blot	Functional MTI	22681957
MIRT003452	hsa-miR-221-3p	Homo sapiens	TIMP3	7078	Homo sapiens	qRT-PCR	Functional MTI (Weak)	24064622
MIRT003524	hsa-miR-1-3p	Homo sapiens	ATP6V1B2	526	Homo sapiens	Luciferase reporter assay	Functional MTI	20144220
MIRT003524	hsa-miR-1-3p	Homo sapiens	ATP6V1B2	526	Homo sapiens	Proteomics	Functional MTI (Weak)	18668040
MIRT003524	hsa-miR-1-3p	Homo sapiens	ATP6V1B2	526	Homo sapiens	Proteomics;Microarray	Functional MTI (Weak)	18668037
MIRT003525	hsa-miR-1-3p	Homo sapiens	LARP4	113251	Homo sapiens	Luciferase reporter assay	Functional MTI	20144220
MIRT003526	hsa-miR-1-3p	Homo sapiens	CNN3	1266	Homo sapiens	Luciferase reporter assay	Functional MTI	20144220
MIRT003526	hsa-miR-1-3p	Homo sapiens	CNN3	1266	Homo sapiens	Proteomics;Microarray	Functional MTI (Weak)	18668037
MIRT003549	hsa-miR-489-3p	Homo sapiens	PTPN11	5781	Homo sapiens	Luciferase reporter assay//Western blot	Functional MTI	20700123
MIRT003549	hsa-miR-489-3p	Homo sapiens	PTPN11	5781	Homo sapiens	Luciferase reporter assay	Functional MTI	26918448
MIRT003579	hsa-miR-34b-3p	Homo sapiens	CDK6	1021	Homo sapiens	Luciferase reporter assay//Western blot	Functional MTI	18768788
MIRT003587	hsa-miR-335-5p	Homo sapiens	RB1	5925	Homo sapiens	Luciferase reporter assay//Western blot	Functional MTI	20713524
MIRT003587	hsa-miR-335-5p	Homo sapiens	RB1	5925	Homo sapiens	qRT-PCR//Western blot	Functional MTI	22886530
MIRT003599	hsa-miR-200b-3p	Homo sapiens	EP300	2033	Homo sapiens	Microarray	Functional MTI (Weak)	19569050
MIRT003604	hsa-miR-26b-5p	Homo sapiens	EP300	2033	Homo sapiens	Microarray	Functional MTI (Weak)	19569050
MIRT003604	hsa-miR-26b-5p	Homo sapiens	EP300	2033	Homo sapiens	HITS-CLIP	Functional MTI (Weak)	27418678
MIRT003727	hsa-miR-122-5p	Homo sapiens	DSTYK	25778	Homo sapiens	Luciferase reporter assay//qRT-PCR	Functional MTI	19296470
MIRT003728	hsa-miR-122-5p	Homo sapiens	FAM117B	150864	Homo sapiens	Luciferase reporter assay//qRT-PCR	Functional MTI	19296470
MIRT003742	hsa-miR-20a-5p	Homo sapiens	RUNX1	861	Homo sapiens	Luciferase reporter assay//qRT-PCR//Western blot	Functional MTI	17589498
MIRT003757	hsa-miR-221-3p	Homo sapiens	TNFSF10	8743	Homo sapiens	Western blot	Functional MTI	18246122
MIRT003762	hsa-miR-1-3p	Homo sapiens	ARHGAP29	9411	Homo sapiens	Microarray	Functional MTI (Weak)	15685193
MIRT003763	hsa-miR-1-3p	Homo sapiens	CDK14	5218	Homo sapiens	Microarray	Functional MTI (Weak)	15685193
MIRT003764	hsa-miR-1-3p	Homo sapiens	MTMR12	54545	Homo sapiens	Microarray	Functional MTI (Weak)	15685193
MIRT003764	hsa-miR-1-3p	Homo sapiens	MTMR12	54545	Homo sapiens	Microarray	Functional MTI (Weak)	18668037
MIRT003765	hsa-miR-1-3p	Homo sapiens	PNP	4860	Homo sapiens	Microarray	Functional MTI (Weak)	15685193
MIRT003765	hsa-miR-1-3p	Homo sapiens	PNP	4860	Homo sapiens	Luciferase reporter assay//Western blot	Functional MTI	22068816
MIRT003765	hsa-miR-1-3p	Homo sapiens	PNP	4860	Homo sapiens	Microarray	Functional MTI (Weak)	18668037
MIRT003765	hsa-miR-1-3p	Homo sapiens	PNP	4860	Homo sapiens	Proteomics	Functional MTI (Weak)	18668040
MIRT003765	hsa-miR-1-3p	Homo sapiens	PNP	4860	Homo sapiens	Western blot;qRT-PCR;Microarray	Functional MTI	21701775
MIRT003766	hsa-miR-1-3p	Homo sapiens	CCSAP	126731	Homo sapiens	Microarray	Functional MTI (Weak)	15685193
MIRT003767	hsa-miR-1-3p	Homo sapiens	XPNPEP3	63929	Homo sapiens	Microarray	Functional MTI (Weak)	15685193
MIRT003769	hsa-miR-1-3p	Homo sapiens	TNS4	84951	Homo sapiens	Microarray	Functional MTI (Weak)	15685193
MIRT003770	hsa-miR-1-3p	Homo sapiens	SLC44A1	23446	Homo sapiens	Microarray	Functional MTI (Weak)	15685193
MIRT003770	hsa-miR-1-3p	Homo sapiens	SLC44A1	23446	Homo sapiens	Proteomics	Functional MTI (Weak)	18668040
MIRT003770	hsa-miR-1-3p	Homo sapiens	SLC44A1	23446	Homo sapiens	Microarray	Functional MTI (Weak)	18668037
MIRT003771	hsa-miR-1-3p	Homo sapiens	IFT52	51098	Homo sapiens	Microarray	Functional MTI (Weak)	15685193
MIRT003772	hsa-miR-1-3p	Homo sapiens	SRXN1	140809	Homo sapiens	Luciferase reporter assay//Microarray	Functional MTI (Weak)	15685193
MIRT003772	hsa-miR-1-3p	Homo sapiens	SRXN1	140809	Homo sapiens	Microarray	Functional MTI (Weak)	18668037
MIRT003782	hsa-miR-130a-3p	Homo sapiens	ATXN1	6310	Homo sapiens	Luciferase reporter assay//qRT-PCR//Western blot	Functional MTI	18758459
MIRT003783	hsa-miR-200b-3p	Homo sapiens	ETS1	2113	Homo sapiens	Immunocytochemistry//Luciferase reporter assay//qRT-PCR//Western blot	Functional MTI	21081489
MIRT003790	hsa-miR-199a-3p	Homo sapiens	CD44	960	Homo sapiens	Luciferase reporter assay//qRT-PCR//Western blot	Functional MTI	21055388
MIRT003790	hsa-miR-199a-3p	Homo sapiens	CD44	960	Homo sapiens	Immunocytochemistry//Luciferase reporter assay//qRT-PCR	Functional MTI	27447749
MIRT003790	hsa-miR-199a-3p	Homo sapiens	CD44	960	Homo sapiens	Immunohistochemistry//Western blot	Functional MTI	26079799
MIRT003803	hsa-miR-26a-5p	Homo sapiens	SMAD4	4089	Homo sapiens	Western blot	Functional MTI	20857419
MIRT003803	hsa-miR-26a-5p	Homo sapiens	SMAD4	4089	Homo sapiens	Luciferase reporter assay	Functional MTI	23028144
MIRT003811	hsa-miR-134-5p	Homo sapiens	VEGFA	7422	Homo sapiens	ELISA//Luciferase reporter assay	Functional MTI	18320040
MIRT003830	hsa-miR-24-3p	Homo sapiens	ACVR1B	91	Homo sapiens	Western blot//Luciferase reporter assay//Reporter assay;Other	Functional MTI	17906079
MIRT003830	hsa-miR-24-3p	Homo sapiens	ACVR1B	91	Homo sapiens	PAR-CLIP	Functional MTI (Weak)	23592263
MIRT003830	hsa-miR-24-3p	Homo sapiens	ACVR1B	91	Homo sapiens	PAR-CLIP	Functional MTI (Weak)	20371350
MIRT003847	hsa-miR-1-3p	Homo sapiens	RBM47	54502	Homo sapiens	Microarray	Functional MTI (Weak)	15685193
MIRT003847	hsa-miR-1-3p	Homo sapiens	RBM47	54502	Homo sapiens	Microarray	Functional MTI (Weak)	18668037
MIRT003848	hsa-miR-1-3p	Homo sapiens	C1orf56	54964	Homo sapiens	Microarray	Functional MTI (Weak)	15685193
MIRT003850	hsa-miR-1-3p	Homo sapiens	IP6K2	51447	Homo sapiens	Microarray//Microarray;Other	Functional MTI (Weak)	15685193
MIRT003850	hsa-miR-1-3p	Homo sapiens	IP6K2	51447	Homo sapiens	Microarray	Functional MTI (Weak)	18668037
MIRT003851	hsa-miR-1-3p	Homo sapiens	CNOT6	57472	Homo sapiens	Microarray	Functional MTI (Weak)	15685193
MIRT003852	hsa-miR-1-3p	Homo sapiens	KLHL42	57542	Homo sapiens	Microarray	Functional MTI (Weak)	15685193
MIRT003852	hsa-miR-1-3p	Homo sapiens	KLHL42	57542	Homo sapiens	Microarray	Functional MTI (Weak)	18668037
MIRT003853	hsa-miR-1-3p	Homo sapiens	KIF2A	3796	Homo sapiens	Luciferase reporter assay//Microarray	Functional MTI	15685193
MIRT003853	hsa-miR-1-3p	Homo sapiens	KIF2A	3796	Homo sapiens	pSILAC//Proteomics	Functional MTI (Weak)	18668040
MIRT003853	hsa-miR-1-3p	Homo sapiens	KIF2A	3796	Homo sapiens	Proteomics;Microarray	Functional MTI (Weak)	18668037
MIRT003856	hsa-miR-23a-3p	Homo sapiens	POU4F2	5458	Homo sapiens	Luciferase reporter assay	Functional MTI	14697198
MIRT003856	hsa-miR-23a-3p	Homo sapiens	POU4F2	5458	Homo sapiens	Flow//GFP reporter assay//Northern blot//qRT-PCR//Western blot	Functional MTI	20609388
MIRT003889	hsa-miR-24-3p	Homo sapiens	MLEC	9761	Homo sapiens	Luciferase reporter assay	Non-Functional MTI	15131085
MIRT003889	hsa-miR-24-3p	Homo sapiens	MLEC	9761	Homo sapiens	Reporter assay;Western blot;Other	Functional MTI	19748357
MIRT003900	hsa-miR-130a-3p	Homo sapiens	APP	351	Homo sapiens	Luciferase reporter assay	Non-Functional MTI	19110058
MIRT003903	hsa-miR-20a-5p	Homo sapiens	NRAS	4893	Homo sapiens	Western blot	Non-Functional MTI	19110058
MIRT003968	hsa-miR-26a-5p	Homo sapiens	MYC	4609	Homo sapiens	Western blot	Non-Functional MTI	19524505
MIRT003976	hsa-miR-1-3p	Homo sapiens	HSPD1	3329	Homo sapiens	Luciferase reporter assay	Functional MTI	17715156
MIRT003976	hsa-miR-1-3p	Homo sapiens	HSPD1	3329	Homo sapiens	Luciferase reporter assay	Functional MTI	23226300
MIRT003976	hsa-miR-1-3p	Homo sapiens	HSPD1	3329	Homo sapiens	Proteomics	Functional MTI (Weak)	18668040
MIRT003977	hsa-miR-1-3p	Homo sapiens	HSPA4	3308	Homo sapiens	Luciferase reporter assay	Functional MTI	17715156
MIRT003982	hsa-miR-199a-3p	Homo sapiens	MAPK9	5601	Homo sapiens	Western blot	Non-Functional MTI	18456660
MIRT003983	hsa-miR-199a-3p	Homo sapiens	MAPK1	5594	Homo sapiens	Western blot//Luciferase reporter assay	Functional MTI	18456660
MIRT003984	hsa-miR-199a-3p	Homo sapiens	AKT1	207	Homo sapiens	Western blot	Non-Functional MTI	18456660
MIRT003985	hsa-miR-199a-3p	Homo sapiens	MAPK8	5599	Homo sapiens	Western blot	Non-Functional MTI	18456660
MIRT003986	hsa-miR-199a-3p	Homo sapiens	MAPK14	1432	Homo sapiens	Western blot	Non-Functional MTI	18456660
MIRT004008	hsa-miR-200b-3p	Homo sapiens	GATA4	2626	Homo sapiens	Microarray	Functional MTI (Weak)	17875710
MIRT004008	hsa-miR-200b-3p	Homo sapiens	GATA4	2626	Homo sapiens	Flow//qRT-PCR//Western blot	Functional MTI	23558708
MIRT004009	hsa-miR-200b-3p	Homo sapiens	FN1	2335	Homo sapiens	Microarray	Functional MTI (Weak)	17875710
MIRT004009	hsa-miR-200b-3p	Homo sapiens	FN1	2335	Homo sapiens	Luciferase reporter assay//qRT-PCR//Western blot	Functional MTI	23408168
MIRT004017	hsa-miR-146a-5p	Homo sapiens	CCNA2	890	Homo sapiens	Microarray//qRT-PCR//Western blot	Functional MTI	19944095
MIRT004018	hsa-miR-146a-5p	Homo sapiens	PA2G4	5036	Homo sapiens	Microarray//qRT-PCR//Western blot	Functional MTI	19944095
MIRT004025	hsa-miR-376a-5p	Homo sapiens	SRSF11	9295	Homo sapiens	Luciferase reporter assay	Functional MTI	17322061
MIRT004047	hsa-miR-584-5p	Homo sapiens	ROCK1	6093	Homo sapiens	Immunohistochemistry//Luciferase reporter assay//Microarray//qRT-PCR//Western blot	Functional MTI	21119662
MIRT004083	hsa-miR-335-5p	Homo sapiens	UBE2F	140739	Homo sapiens	Luciferase reporter assay	Non-Functional MTI	18185580
MIRT004144	hsa-miR-626	Homo sapiens	SLC7A5	8140	Homo sapiens	Immunofluorescence//Luciferase reporter assay//qRT-PCR//Western blot//Immunoprecipitation	Non-Functional MTI	19892711
MIRT004296	hsa-miR-200b-3p	Homo sapiens	WASF3	10810	Homo sapiens	Luciferase reporter assay//qRT-PCR	Functional MTI	19801681
MIRT004296	hsa-miR-200b-3p	Homo sapiens	WASF3	10810	Homo sapiens	qRT-PCR//Luciferase reporter assay//Immunofluorescence//Western blot	Functional MTI	25510861
MIRT004316	hsa-miR-223-3p	Homo sapiens	NFIX	4784	Homo sapiens	Luciferase reporter assay	Functional MTI	19850724
MIRT004322	hsa-miR-1-3p	Homo sapiens	PIM1	5292	Homo sapiens	qRT-PCR//Luciferase reporter assay//Western blot	Functional MTI	18818206
MIRT004322	hsa-miR-1-3p	Homo sapiens	PIM1	5292	Homo sapiens	Luciferase reporter assay//Northern blot//Western blot	Functional MTI	21051663
MIRT004322	hsa-miR-1-3p	Homo sapiens	PIM1	5292	Homo sapiens	Western blot	Functional MTI	26820394
MIRT004339	hsa-miR-26a-5p	Homo sapiens	STRADB	55437	Homo sapiens	Western blot	Non-Functional MTI	18713946
MIRT004339	hsa-miR-26a-5p	Homo sapiens	STRADB	55437	Homo sapiens	PAR-CLIP	Functional MTI (Weak)	20371350
MIRT004345	hsa-miR-450a-5p	Homo sapiens	HNRNPK	3190	Homo sapiens	Western blot//Microarray	Functional MTI	18230805
MIRT004358	hsa-miR-130a-3p	Homo sapiens	MEOX2	4223	Homo sapiens	Luciferase reporter assay//qRT-PCR//Western blot//Northern blot//Reporter assay;Other	Functional MTI	17957028
MIRT004362	hsa-miR-24-3p	Homo sapiens	CDKN2A	1029	Homo sapiens	qRT-PCR//Western blot//Reporter assay;Other	Functional MTI	18365017
MIRT004364	hsa-miR-122-5p	Homo sapiens	BCL2L2	599	Homo sapiens	Luciferase reporter assay//qRT-PCR//Western blot//Reporter assay;Western blot;Other	Functional MTI	18692484
MIRT004364	hsa-miR-122-5p	Homo sapiens	BCL2L2	599	Homo sapiens	qRT-PCR	Functional MTI (Weak)	24121065
MIRT004364	hsa-miR-122-5p	Homo sapiens	BCL2L2	599	Homo sapiens	Immunohistochemistry//Luciferase reporter assay//Microarray//qRT-PCR//Western blot	Functional MTI	27415790
MIRT004401	hsa-miR-34b-5p	Homo sapiens	MYC	4609	Homo sapiens	Luciferase reporter assay	Functional MTI	19461653
MIRT004401	hsa-miR-34b-5p	Homo sapiens	MYC	4609	Homo sapiens	PAR-CLIP	Functional MTI (Weak)	24398324
MIRT004401	hsa-miR-34b-5p	Homo sapiens	MYC	4609	Homo sapiens	PAR-CLIP//HITS-CLIP	Functional MTI (Weak)	21572407
MIRT004401	hsa-miR-34b-5p	Homo sapiens	MYC	4609	Homo sapiens	PAR-CLIP	Functional MTI (Weak)	20371350
MIRT004401	hsa-miR-34b-5p	Homo sapiens	MYC	4609	Homo sapiens	PAR-CLIP	Functional MTI (Weak)	26701625
MIRT004404	hsa-miR-34b-5p	Homo sapiens	SRSF2	6427	Homo sapiens	Microarray	Functional MTI (Weak)	19461653
MIRT004409	hsa-miR-146a-5p	Homo sapiens	CXCL8	3576	Homo sapiens	Western blot//Northern blot	Functional MTI	18504431
MIRT004409	hsa-miR-146a-5p	Homo sapiens	CXCL8	3576	Homo sapiens	Microarray	Functional MTI (Weak)	20124483
MIRT004424	hsa-miR-326	Homo sapiens	NOTCH1	4851	Homo sapiens	Western blot//Luciferase reporter assay	Functional MTI	19955368
MIRT004425	hsa-miR-326	Homo sapiens	NOTCH2	4853	Homo sapiens	Western blot//Luciferase reporter assay	Functional MTI	19955368
MIRT004430	hsa-miR-221-3p	Homo sapiens	ICAM1	3383	Homo sapiens	Luciferase reporter assay//Western blot	Functional MTI	20110463
MIRT004430	hsa-miR-221-3p	Homo sapiens	ICAM1	3383	Homo sapiens	Luciferase reporter assay	Non-Functional MTI	19949084
MIRT004430	hsa-miR-221-3p	Homo sapiens	ICAM1	3383	Homo sapiens	Luciferase reporter assay	Functional MTI	28338009
MIRT004443	hsa-miR-383-5p	Homo sapiens	VEGFA	7422	Homo sapiens	ELISA//Luciferase reporter assay	Functional MTI	18320040
MIRT004450	hsa-miR-20a-5p	Homo sapiens	VEGFA	7422	Homo sapiens	ELISA//Luciferase reporter assay	Functional MTI	18320040
MIRT004458	hsa-miR-520h	Homo sapiens	VEGFA	7422	Homo sapiens	ELISA//Luciferase reporter assay	Functional MTI	18320040
MIRT004459	hsa-miR-146a-5p	Homo sapiens	NFKB1	4790	Homo sapiens	Luciferase reporter assay	Functional MTI	18504431
MIRT004459	hsa-miR-146a-5p	Homo sapiens	NFKB1	4790	Homo sapiens	qRT-PCR//Western blot	Functional MTI	20124483
MIRT004459	hsa-miR-146a-5p	Homo sapiens	NFKB1	4790	Homo sapiens	Microarray	Functional MTI (Weak)	18660546
MIRT004459	hsa-miR-146a-5p	Homo sapiens	NFKB1	4790	Homo sapiens	Luciferase reporter assay//qRT-PCR//Western blot//Flow	Functional MTI	23706078
MIRT004459	hsa-miR-146a-5p	Homo sapiens	NFKB1	4790	Homo sapiens	ELISA//Immunoblot//Luciferase reporter assay//qRT-PCR//Western blot	Functional MTI	25052989
MIRT004467	hsa-miR-1-3p	Homo sapiens	CALM3	808	Homo sapiens	Proteomics	Functional MTI (Weak)	18668040
MIRT004467	hsa-miR-1-3p	Homo sapiens	CALM3	808	Homo sapiens	Luciferase reporter assay	Functional MTI	19188439
MIRT004484	hsa-miR-221-3p	Homo sapiens	FOS	2353	Homo sapiens	qRT-PCR//Luciferase reporter assay//Western blot//Northern blot	Functional MTI	20299489
MIRT004484	hsa-miR-221-3p	Homo sapiens	FOS	2353	Homo sapiens	Luciferase reporter assay	Functional MTI	23400877
MIRT004484	hsa-miR-221-3p	Homo sapiens	FOS	2353	Homo sapiens	PAR-CLIP	Functional MTI (Weak)	23592263
MIRT004494	hsa-miR-134-5p	Homo sapiens	ABCC1	4363	Homo sapiens	qRT-PCR//Western blot//Northern blot	Functional MTI	20371173
MIRT004517	hsa-miR-23a-3p	Homo sapiens	ATAT1	79969	Homo sapiens	Luciferase reporter assay//Reporter assay	Functional MTI	15131085
MIRT004519	hsa-miR-34b-3p	Homo sapiens	VEGFA	7422	Homo sapiens	ELISA//Luciferase reporter assay	Non-Functional MTI	18320040
MIRT004522	hsa-miR-223-3p	Homo sapiens	NFIA	4774	Homo sapiens	Luciferase reporter assay	Functional MTI	17996649
MIRT004522	hsa-miR-223-3p	Homo sapiens	NFIA	4774	Homo sapiens	Microarray//qRT-PCR	Functional MTI (Weak)	17260024
MIRT004522	hsa-miR-223-3p	Homo sapiens	NFIA	4774	Homo sapiens	Luciferase reporter assay//qRT-PCR//Western blot//Reporter assay	Functional MTI	16325577
MIRT004527	hsa-miR-122-5p	Homo sapiens	PRKAB1	5564	Homo sapiens	Luciferase reporter assay	Functional MTI	16459310
MIRT004566	hsa-miR-374a-5p	Homo sapiens	EP300	2033	Homo sapiens	Microarray	Functional MTI (Weak)	19569050
MIRT004570	hsa-miR-20a-5p	Homo sapiens	BCL2L11	10018	Homo sapiens	PAR-CLIP	Functional MTI (Weak)	23592263
MIRT004570	hsa-miR-20a-5p	Homo sapiens	BCL2L11	10018	Homo sapiens	PAR-CLIP	Functional MTI (Weak)	23446348
MIRT004570	hsa-miR-20a-5p	Homo sapiens	BCL2L11	10018	Homo sapiens	PAR-CLIP//HITS-CLIP	Functional MTI (Weak)	21572407
MIRT004570	hsa-miR-20a-5p	Homo sapiens	BCL2L11	10018	Homo sapiens	PAR-CLIP	Functional MTI (Weak)	20371350
MIRT004570	hsa-miR-20a-5p	Homo sapiens	BCL2L11	10018	Homo sapiens	Luciferase reporter assay//Western blot	Functional MTI	27888798
MIRT004570	hsa-miR-20a-5p	Homo sapiens	BCL2L11	10018	Homo sapiens	PAR-CLIP	Functional MTI (Weak)	26701625
MIRT004575	hsa-miR-130a-3p	Homo sapiens	CSF1	1435	Homo sapiens	Luciferase reporter assay//Reporter assay	Functional MTI	14697198
MIRT004575	hsa-miR-130a-3p	Homo sapiens	CSF1	1435	Homo sapiens	Luciferase reporter assay//Western blot	Functional MTI	18823650
MIRT004602	hsa-miR-1-3p	Homo sapiens	PPP2R5A	5525	Homo sapiens	Luciferase reporter assay//Western blot	Functional MTI	19131648
MIRT004623	hsa-miR-200b-3p	Homo sapiens	ZFPM2	23414	Homo sapiens	Luciferase reporter assay//Western blot//Reporter assay	Functional MTI	20005803
MIRT004623	hsa-miR-200b-3p	Homo sapiens	ZFPM2	23414	Homo sapiens	Luciferase reporter assay//Western blot	Functional MTI	24412919
MIRT004659	hsa-miR-26b-5p	Homo sapiens	PTGS2	5743	Homo sapiens	Luciferase reporter assay//Western blot//Reporter assay	Functional MTI	20100477
MIRT004659	hsa-miR-26b-5p	Homo sapiens	PTGS2	5743	Homo sapiens	Luciferase reporter assay//qRT-PCR//Western blot	Functional MTI	23374284
MIRT004659	hsa-miR-26b-5p	Homo sapiens	PTGS2	5743	Homo sapiens	Luciferase reporter assay//Western blot	Functional MTI	27769043
MIRT004661	hsa-miR-146a-5p	Homo sapiens	CDKN1A	1026	Homo sapiens	Luciferase reporter assay	Non-Functional MTI	20101223
MIRT004676	hsa-miR-26a-5p	Homo sapiens	GSK3B	2932	Homo sapiens	Luciferase reporter assay//Microarray//qRT-PCR//Western blot	Functional MTI	20525681
MIRT004676	hsa-miR-26a-5p	Homo sapiens	GSK3B	2932	Homo sapiens	Immunoblot//Immunofluorescence//Immunoprecipitaion//Luciferase reporter assay//qRT-PCR	Functional MTI	22484120
MIRT004676	hsa-miR-26a-5p	Homo sapiens	GSK3B	2932	Homo sapiens	PAR-CLIP	Functional MTI (Weak)	21572407
MIRT004676	hsa-miR-26a-5p	Homo sapiens	GSK3B	2932	Homo sapiens	PAR-CLIP	Functional MTI (Weak)	20371350
MIRT004676	hsa-miR-26a-5p	Homo sapiens	GSK3B	2932	Homo sapiens	Luciferase reporter assay	Functional MTI	26854694
MIRT004676	hsa-miR-26a-5p	Homo sapiens	GSK3B	2932	Homo sapiens	Luciferase reporter assay	Functional MTI	26893786
MIRT004676	hsa-miR-26a-5p	Homo sapiens	GSK3B	2932	Homo sapiens	Luciferase reporter assay//Western blot	Functional MTI	28237093
MIRT004676	hsa-miR-26a-5p	Homo sapiens	GSK3B	2932	Homo sapiens	Immunofluorescence//Immunoprecipitaion//Luciferase reporter assay//qRT-PCR//Western blot	Functional MTI	26469406
MIRT004676	hsa-miR-26a-5p	Homo sapiens	GSK3B	2932	Homo sapiens	Luciferase reporter assay	Functional MTI	26313916
MIRT004688	hsa-miR-191-5p	Homo sapiens	TMC7	79905	Homo sapiens	Immunohistochemistry//Immunoprecipitaion//Luciferase reporter assay//Microarray//qRT-PCR	Functional MTI	20924108
MIRT004689	hsa-miR-191-5p	Homo sapiens	IL1A	3552	Homo sapiens	Immunohistochemistry//Immunoprecipitaion//Luciferase reporter assay//Microarray//qRT-PCR	Functional MTI	20924108
MIRT004691	hsa-miR-191-5p	Homo sapiens	SOX4	6659	Homo sapiens	Immunohistochemistry//Immunoprecipitaion//Luciferase reporter assay//Microarray//qRT-PCR	Functional MTI	20924108
MIRT004691	hsa-miR-191-5p	Homo sapiens	SOX4	6659	Homo sapiens	Immunoprecipitation//In situ hybridization//Luciferase assay//Microarray//Northern blot//QRTPCR//Western blot	Functional MTI	23505378
MIRT004711	hsa-miR-20a-5p	Homo sapiens	MUC17	140453	Homo sapiens	Immunohistochemistry//Microarray//qRT-PCR	Functional MTI (Weak)	20926598
MIRT004730	hsa-miR-146a-5p	Homo sapiens	EGFR	1956	Homo sapiens	qRT-PCR//Western blot	Functional MTI	20124483
MIRT004730	hsa-miR-146a-5p	Homo sapiens	EGFR	1956	Homo sapiens	Luciferase reporter assay//Western blot	Functional MTI	21632853
MIRT004730	hsa-miR-146a-5p	Homo sapiens	EGFR	1956	Homo sapiens	Luciferase reporter assay//qRT-PCR//Western blot	Functional MTI	22161865
MIRT004730	hsa-miR-146a-5p	Homo sapiens	EGFR	1956	Homo sapiens	Western blot	Functional MTI	19190326
MIRT004730	hsa-miR-146a-5p	Homo sapiens	EGFR	1956	Homo sapiens	Western blot//qRT-PCR	Functional MTI	23555954
MIRT004730	hsa-miR-146a-5p	Homo sapiens	EGFR	1956	Homo sapiens	Luciferase reporter assay//QRTPCR//Western blot	Functional MTI	24839931
MIRT004730	hsa-miR-146a-5p	Homo sapiens	EGFR	1956	Homo sapiens	Immunohistochemistry//Luciferase reporter assay//qRT-PCR//Western blot	Functional MTI	27818285
MIRT004731	hsa-miR-146a-5p	Homo sapiens	MTA2	9219	Homo sapiens	qRT-PCR//Western blot	Functional MTI	20124483
MIRT004739	hsa-miR-520h	Homo sapiens	ID1	3397	Homo sapiens	Microarray//qRT-PCR	Functional MTI (Weak)	19435428
MIRT004740	hsa-miR-520h	Homo sapiens	ID3	3399	Homo sapiens	Microarray//qRT-PCR	Functional MTI (Weak)	19435428
MIRT004747	hsa-miR-326	Homo sapiens	MSH3	4437	Homo sapiens	Luciferase reporter assay//Microarray//qRT-PCR//Western blot	Functional MTI	19883630
MIRT004753	hsa-miR-221-3p	Homo sapiens	BNIP3	664	Homo sapiens	Luciferase reporter assay//Microarray//qRT-PCR//Western blot	Functional MTI	20018759
MIRT004825	hsa-miR-34b-3p	Homo sapiens	MET	4233	Homo sapiens	Microarray//Western blot//RTPCR	Functional MTI	20924086
MIRT004825	hsa-miR-34b-3p	Homo sapiens	MET	4233	Homo sapiens	Luciferase reporter assay	Functional MTI	22419847
MIRT004836	hsa-miR-24-3p	Homo sapiens	BRCA1	672	Homo sapiens	Luciferase reporter assay//Microarray//qRT-PCR//Western blot	Functional MTI	19748357
MIRT004836	hsa-miR-24-3p	Homo sapiens	BRCA1	672	Homo sapiens	Reporter assay;Western blot;qRT-PCR	Functional MTI	20018894
MIRT004837	hsa-miR-24-3p	Homo sapiens	POLD1	5424	Homo sapiens	Luciferase reporter assay//Microarray//qRT-PCR//Western blot	Functional MTI	19748357
MIRT004879	hsa-miR-122-5p	Homo sapiens	ADAM10	102	Homo sapiens	Luciferase reporter assay//qRT-PCR//Western blot	Functional MTI	19726678
MIRT004879	hsa-miR-122-5p	Homo sapiens	ADAM10	102	Homo sapiens	Immunohistochemistry//Luciferase reporter assay//qRT-PCR	Functional MTI	25318895
MIRT004983	hsa-miR-1-3p	Homo sapiens	TSPAN4	7106	Homo sapiens	Microarray	Functional MTI (Weak)	15685193
MIRT005022	hsa-miR-521	Homo sapiens	ERCC8	1161	Homo sapiens	Western blot	Functional MTI	18668526
MIRT005035	hsa-miR-200b-3p	Homo sapiens	MATR3	9782	Homo sapiens	Luciferase reporter assay//Microarray//qRT-PCR	Functional MTI	19849700
MIRT005063	hsa-miR-24-3p	Homo sapiens	CDKN1B	1027	Homo sapiens	Luciferase reporter assay	Non-Functional MTI	17627278
MIRT005063	hsa-miR-24-3p	Homo sapiens	CDKN1B	1027	Homo sapiens	Luciferase reporter assay//qRT-PCR//Western blot	Functional MTI	20816961
MIRT005063	hsa-miR-24-3p	Homo sapiens	CDKN1B	1027	Homo sapiens	Sequencing	Functional MTI (Weak)	20371350
MIRT005063	hsa-miR-24-3p	Homo sapiens	CDKN1B	1027	Homo sapiens	Microarray	Functional MTI (Weak)	19748357
MIRT005063	hsa-miR-24-3p	Homo sapiens	CDKN1B	1027	Homo sapiens	Flow//Luciferase reporter assay//qRT-PCR//Western blot	Functional MTI	23553486
MIRT005063	hsa-miR-24-3p	Homo sapiens	CDKN1B	1027	Homo sapiens	Luciferase reporter assay	Functional MTI	26847530
MIRT005063	hsa-miR-24-3p	Homo sapiens	CDKN1B	1027	Homo sapiens	Luciferase reporter assay//qRT-PCR//Western blot	Functional MTI	26044523
MIRT005072	hsa-miR-1-3p	Homo sapiens	SRSF9	8683	Homo sapiens	Microarray	Functional MTI (Weak)	15685193
MIRT005072	hsa-miR-1-3p	Homo sapiens	SRSF9	8683	Homo sapiens	pSILAC//Proteomics	Functional MTI (Weak)	18668040
MIRT005072	hsa-miR-1-3p	Homo sapiens	SRSF9	8683	Homo sapiens	qRT-PCR	Functional MTI (Weak)	21169019
MIRT005072	hsa-miR-1-3p	Homo sapiens	SRSF9	8683	Homo sapiens	Proteomics;Microarray	Functional MTI (Weak)	18668037
MIRT005088	hsa-miR-188-5p	Homo sapiens	UBE2I	7329	Homo sapiens	qRT-PCR//Western blot	Non-Functional MTI	19223510
MIRT005089	hsa-miR-1-3p	Homo sapiens	TWF1	5756	Homo sapiens	Microarray//Microarray;Other	Functional MTI (Weak)	15685193
MIRT005089	hsa-miR-1-3p	Homo sapiens	TWF1	5756	Homo sapiens	pSILAC	Functional MTI (Weak)	18668040
MIRT005089	hsa-miR-1-3p	Homo sapiens	TWF1	5756	Homo sapiens	Luciferase reporter assay//Microarray//Northern blot//qRT-PCR//Western blot	Functional MTI	20571053
MIRT005273	hsa-miR-1-3p	Homo sapiens	ZNF384	171017	Homo sapiens	pSILAC	Functional MTI (Weak)	18668040
MIRT005274	hsa-miR-1-3p	Homo sapiens	SNAPIN	23557	Homo sapiens	pSILAC//Proteomics;Other	Functional MTI (Weak)	18668040
MIRT005275	hsa-miR-1-3p	Homo sapiens	NSUN4	387338	Homo sapiens	pSILAC//Proteomics;Other	Functional MTI (Weak)	18668040
MIRT005277	hsa-miR-1-3p	Homo sapiens	WDR11	55717	Homo sapiens	pSILAC//Proteomics;Other	Functional MTI (Weak)	18668040
MIRT005278	hsa-miR-1-3p	Homo sapiens	MON2	23041	Homo sapiens	pSILAC//Proteomics;Other	Functional MTI (Weak)	18668040
MIRT005279	hsa-miR-1-3p	Homo sapiens	TMX1	81542	Homo sapiens	pSILAC//Proteomics;Other	Functional MTI (Weak)	18668040
MIRT005280	hsa-miR-1-3p	Homo sapiens	RNF213	57674	Homo sapiens	pSILAC	Functional MTI (Weak)	18668040
MIRT005281	hsa-miR-1-3p	Homo sapiens	FERMT2	10979	Homo sapiens	pSILAC//Proteomics	Functional MTI (Weak)	18668040
MIRT005282	hsa-miR-1-3p	Homo sapiens	HNRNPU	3192	Homo sapiens	pSILAC//Proteomics;Other	Functional MTI (Weak)	18668040
MIRT005283	hsa-miR-1-3p	Homo sapiens	ARMC10	83787	Homo sapiens	pSILAC//Proteomics;Other	Functional MTI (Weak)	18668040
MIRT005284	hsa-miR-1-3p	Homo sapiens	PSMG1	8624	Homo sapiens	pSILAC//Proteomics;Other	Functional MTI (Weak)	18668040
MIRT005285	hsa-miR-1-3p	Homo sapiens	RRBP1	6238	Homo sapiens	pSILAC//Proteomics;Other	Functional MTI (Weak)	18668040
MIRT005289	hsa-miR-20a-5p	Homo sapiens	MYC	4609	Homo sapiens	Western blot	Functional MTI	18695042
MIRT005289	hsa-miR-20a-5p	Homo sapiens	MYC	4609	Homo sapiens	qRT-PCR	Functional MTI (Weak)	24955218
MIRT005295	hsa-miR-221-3p	Homo sapiens	NAIP	4671	Homo sapiens	Western blot	Functional MTI	18759060
MIRT005319	hsa-miR-34b-3p	Homo sapiens	MYC	4609	Homo sapiens	Luciferase reporter assay//Western blot	Functional MTI	18768788
MIRT005319	hsa-miR-34b-3p	Homo sapiens	MYC	4609	Homo sapiens	Immunohistochemistry//qRT-PCR	Functional MTI (Weak)	18802929
MIRT005319	hsa-miR-34b-3p	Homo sapiens	MYC	4609	Homo sapiens	Immunoprecipitaion//Luciferase reporter assay//Microarray//qRT-PCR//Western blot	Functional MTI	22585994
MIRT005320	hsa-miR-221-3p	Homo sapiens	ESR1	2099	Homo sapiens	Luciferase reporter assay//qRT-PCR//Western blot	Functional MTI	18790736
MIRT005320	hsa-miR-221-3p	Homo sapiens	ESR1	2099	Homo sapiens	Luciferase reporter assay	Functional MTI	26236014
MIRT005397	hsa-miR-24-3p	Homo sapiens	KHSRP	8570	Homo sapiens	qRT-PCR	Functional MTI (Weak)	19296935
MIRT005397	hsa-miR-24-3p	Homo sapiens	KHSRP	8570	Homo sapiens	Microarray	Functional MTI (Weak)	19748357
MIRT005398	hsa-miR-24-3p	Homo sapiens	NFAT5	10725	Homo sapiens	qRT-PCR	Functional MTI (Weak)	19296935
MIRT005398	hsa-miR-24-3p	Homo sapiens	NFAT5	10725	Homo sapiens	Microarray	Functional MTI (Weak)	19748357
MIRT005418	hsa-miR-30d-5p	Homo sapiens	TP53	7157	Homo sapiens	Luciferase reporter assay//qRT-PCR//Western blot	Functional MTI	20935678
MIRT005418	hsa-miR-30d-5p	Homo sapiens	TP53	7157	Homo sapiens	Luciferase reporter assay//qRT-PCR//Western blot	Functional MTI	24029422
MIRT005439	hsa-miR-1-3p	Homo sapiens	IRF2BPL	64207	Homo sapiens	pSILAC//Proteomics	Functional MTI (Weak)	18668040
MIRT005441	hsa-miR-130a-3p	Homo sapiens	HOXA10	3206	Homo sapiens	Luciferase reporter assay//Microarray//qRT-PCR	Functional MTI	20981674
MIRT005458	hsa-miR-340-5p	Homo sapiens	MET	4233	Homo sapiens	Immunohistochemistry//Luciferase reporter assay//qRT-PCR//Western blot	Functional MTI	21692045
MIRT005463	hsa-miR-146a-5p	Homo sapiens	CD40LG	959	Homo sapiens	ELISA//Luciferase reporter assay//qRT-PCR//Western blot	Functional MTI	21236257
MIRT005475	hsa-miR-221-3p	Homo sapiens	TICAM1	148022	Homo sapiens	Luciferase reporter assay//Northern blot//qRT-PCR//Western blot	Functional MTI	21236259
MIRT005481	hsa-miR-20a-5p	Homo sapiens	BNIP2	663	Homo sapiens	qRT-PCR//Western blot	Functional MTI	21242194
MIRT005481	hsa-miR-20a-5p	Homo sapiens	BNIP2	663	Homo sapiens	CLASH	Functional MTI (Weak)	23622248
MIRT005481	hsa-miR-20a-5p	Homo sapiens	BNIP2	663	Homo sapiens	HITS-CLIP	Functional MTI (Weak)	22473208
MIRT005481	hsa-miR-20a-5p	Homo sapiens	BNIP2	663	Homo sapiens	PAR-CLIP	Functional MTI (Weak)	23446348
MIRT005481	hsa-miR-20a-5p	Homo sapiens	BNIP2	663	Homo sapiens	PAR-CLIP	Functional MTI (Weak)	21572407
MIRT005481	hsa-miR-20a-5p	Homo sapiens	BNIP2	663	Homo sapiens	PAR-CLIP	Functional MTI (Weak)	20371350
MIRT005508	hsa-miR-26b-5p	Homo sapiens	EPHA2	1969	Homo sapiens	Luciferase reporter assay//qRT-PCR//Western blot	Functional MTI	21264258
MIRT005508	hsa-miR-26b-5p	Homo sapiens	EPHA2	1969	Homo sapiens	Luciferase reporter assay	Functional MTI	26843134
MIRT005508	hsa-miR-26b-5p	Homo sapiens	EPHA2	1969	Homo sapiens	Luciferase reporter assay//qRT-PCR//Western blot	Functional MTI	26191168
MIRT005508	hsa-miR-26b-5p	Homo sapiens	EPHA2	1969	Homo sapiens	Luciferase reporter assay//qRT-PCR//Western blot	Functional MTI	27746866
MIRT005517	hsa-miR-409-3p	Homo sapiens	FGB	2244	Homo sapiens	ELISA//Flow//Luciferase reporter assay	Functional MTI	20570858
MIRT005518	hsa-miR-409-3p	Homo sapiens	FGA	2243	Homo sapiens	ELISA//Flow//Luciferase reporter assay	Non-Functional MTI	20570858
MIRT005519	hsa-miR-409-3p	Homo sapiens	FGG	2266	Homo sapiens	ELISA//Flow//Luciferase reporter assay	Non-Functional MTI	20570858
MIRT005520	hsa-miR-326	Homo sapiens	PKM	5315	Homo sapiens	Luciferase reporter assay//qRT-PCR//Western blot	Functional MTI	20667897
MIRT005520	hsa-miR-326	Homo sapiens	PKM	5315	Homo sapiens	CLASH	Functional MTI (Weak)	23622248
MIRT005520	hsa-miR-326	Homo sapiens	PKM	5315	Homo sapiens	PAR-CLIP	Functional MTI (Weak)	26701625
MIRT005523	hsa-miR-144-3p	Homo sapiens	FGG	2266	Homo sapiens	ELISA//Flow//Luciferase reporter assay	Functional MTI	20570858
MIRT005528	hsa-miR-23a-3p	Homo sapiens	IL6R	3570	Homo sapiens	GFP reporter assay//Microarray//qRT-PCR//Western blot	Functional MTI	20698883
MIRT005529	hsa-miR-144-3p	Homo sapiens	FGA	2243	Homo sapiens	Luciferase reporter assay	Non-Functional MTI	20570858
MIRT005530	hsa-miR-144-3p	Homo sapiens	FGB	2244	Homo sapiens	Luciferase reporter assay	Non-Functional MTI	20570858
MIRT005539	hsa-miR-1-3p	Homo sapiens	TWF2	11344	Homo sapiens	Luciferase reporter assay//Microarray//Northern blot//qRT-PCR//Western blot	Non-Functional MTI	20571053
MIRT005555	hsa-miR-223-3p	Homo sapiens	CHUK	1147	Homo sapiens	Luciferase reporter assay//qRT-PCR//Western blot	Functional MTI	20711193
MIRT005572	hsa-miR-374a-5p	Homo sapiens	DICER1	23405	Homo sapiens	Immunoblot//Luciferase reporter assay//qRT-PCR	Functional MTI	21274007
MIRT005573	hsa-miR-374a-5p	Homo sapiens	ATM	472	Homo sapiens	Immunoblot//Luciferase reporter assay//qRT-PCR	Functional MTI	21274007
MIRT005574	hsa-miR-374a-5p	Homo sapiens	GADD45A	1647	Homo sapiens	Immunoblot//Luciferase reporter assay//qRT-PCR	Functional MTI	21274007
MIRT005581	hsa-miR-146a-5p	Homo sapiens	FAS	355	Homo sapiens	Luciferase reporter assay//Western blot	Functional MTI	20656888
MIRT005581	hsa-miR-146a-5p	Homo sapiens	FAS	355	Homo sapiens	Luciferase reporter assay	Functional MTI	23645835
MIRT005585	hsa-miR-221-3p	Homo sapiens	PTEN	5728	Homo sapiens	FACS//Flow//Luciferase reporter assay//Northern blot//Western blot	Functional MTI	20618998
MIRT005585	hsa-miR-221-3p	Homo sapiens	PTEN	5728	Homo sapiens	Flow//Immunohistochemistry//Luciferase reporter assay//qRT-PCR//Western blot	Functional MTI	19962668
MIRT005585	hsa-miR-221-3p	Homo sapiens	PTEN	5728	Homo sapiens	Luciferase reporter assay	Functional MTI	23372675
MIRT005585	hsa-miR-221-3p	Homo sapiens	PTEN	5728	Homo sapiens	Luciferase reporter assay//qRT-PCR//Western blot	Functional MTI	24286315
MIRT005585	hsa-miR-221-3p	Homo sapiens	PTEN	5728	Homo sapiens	qRT-PCR	Functional MTI (Weak)	26538296
MIRT005585	hsa-miR-221-3p	Homo sapiens	PTEN	5728	Homo sapiens	Luciferase reporter assay//qRT-PCR//Western blot	Functional MTI	27644883
MIRT005585	hsa-miR-221-3p	Homo sapiens	PTEN	5728	Homo sapiens	Luciferase reporter assay//qRT-PCR//Western blot	Functional MTI	26501139
MIRT005587	hsa-miR-26a-5p	Homo sapiens	CPEB2	132864	Homo sapiens	Luciferase reporter assay//Northern blot//qRT-PCR	Functional MTI	20660482
MIRT005588	hsa-miR-26a-5p	Homo sapiens	CPEB3	22849	Homo sapiens	Luciferase reporter assay//Northern blot//qRT-PCR	Functional MTI	20660482
MIRT005588	hsa-miR-26a-5p	Homo sapiens	CPEB3	22849	Homo sapiens	CLASH	Functional MTI (Weak)	23622248
MIRT005589	hsa-miR-26a-5p	Homo sapiens	CPEB4	80315	Homo sapiens	Luciferase reporter assay//Northern blot//qRT-PCR	Functional MTI	20660482
MIRT005627	hsa-miR-20a-5p	Homo sapiens	THBS1	7057	Homo sapiens	Microarray//qRT-PCR	Non-Functional MTI (Weak)	20940405
MIRT005631	hsa-miR-20a-5p	Homo sapiens	SMAD4	4089	Homo sapiens	Microarray	Non-Functional MTI (Weak)	20940405
MIRT005631	hsa-miR-20a-5p	Homo sapiens	SMAD4	4089	Homo sapiens	PAR-CLIP	Functional MTI (Weak)	23446348
MIRT005631	hsa-miR-20a-5p	Homo sapiens	SMAD4	4089	Homo sapiens	PAR-CLIP	Functional MTI (Weak)	21572407
MIRT005631	hsa-miR-20a-5p	Homo sapiens	SMAD4	4089	Homo sapiens	PAR-CLIP	Functional MTI (Weak)	20371350
MIRT005631	hsa-miR-20a-5p	Homo sapiens	SMAD4	4089	Homo sapiens	Luciferase reporter assay//qRT-PCR//Western blot	Functional MTI	27286257
MIRT005656	hsa-miR-451a	Homo sapiens	ABCB1	5243	Homo sapiens	qRT-PCR//Luciferase reporter assay//Western blot	Functional MTI	18645025
MIRT005674	hsa-miR-130a-3p	Homo sapiens	KLF4	9314	Homo sapiens	Luciferase reporter assay//Microarray//qRT-PCR	Functional MTI	20981674
MIRT005692	hsa-miR-522-3p	Homo sapiens	SOX2	6657	Homo sapiens	Luciferase reporter assay//Western blot	Non-Functional MTI	21304604
MIRT005705	hsa-miR-146a-5p	Homo sapiens	CDKN3	1033	Homo sapiens	Western blot	Non-Functional MTI	19944095
MIRT005706	hsa-miR-146a-5p	Homo sapiens	KIF22	3835	Homo sapiens	Western blot	Non-Functional MTI	19944095
MIRT005714	hsa-miR-221-3p	Homo sapiens	SELE	6401	Homo sapiens	Luciferase reporter assay	Non-Functional MTI	19949084
MIRT005722	hsa-miR-151a-3p	Homo sapiens	ZNF763	284390	Homo sapiens	Luciferase reporter assay	Non-Functional MTI	20591824
MIRT005740	hsa-miR-451a	Homo sapiens	AKT1	207	Homo sapiens	qRT-PCR//Western blot	Functional MTI	20816946
MIRT005742	hsa-miR-451a	Homo sapiens	MMP2	4313	Homo sapiens	qRT-PCR//Western blot	Functional MTI	20816946
MIRT005742	hsa-miR-451a	Homo sapiens	MMP2	4313	Homo sapiens	qRT-PCR//Western blot	Functional MTI	27173190
MIRT005743	hsa-miR-451a	Homo sapiens	MMP9	4318	Homo sapiens	qRT-PCR//Western blot	Functional MTI	20816946
MIRT005744	hsa-miR-451a	Homo sapiens	BCL2	596	Homo sapiens	qRT-PCR//Western blot	Functional MTI	20816946
MIRT005751	hsa-miR-26a-5p	Homo sapiens	GDAP1	54332	Homo sapiens	Immunofluorescence//In situ hybridization//Luciferase reporter assay//Northern blot//qRT-PCR//Western blot	Functional MTI	20827281
MIRT005761	hsa-miR-34b-3p	Homo sapiens	ZAP70	7535	Homo sapiens	Immunoblot//Luciferase reporter assay	Functional MTI	21205967
MIRT005766	hsa-miR-24-3p	Homo sapiens	DND1	373863	Homo sapiens	Luciferase reporter assay//qRT-PCR//Western blot	Functional MTI	20816961
MIRT005785	hsa-miR-221-3p	Homo sapiens	TP53	7157	Homo sapiens	Western blot	Non-Functional MTI	21226887
MIRT005787	hsa-miR-221-3p	Homo sapiens	CORO1A	11151	Homo sapiens	Western blot	Functional MTI	21226887
MIRT005789	hsa-miR-221-3p	Homo sapiens	TCEAL1	9338	Homo sapiens	Western blot	Functional MTI	21226887
MIRT005806	hsa-miR-146a-5p	Homo sapiens	ERBB4	2066	Homo sapiens	Luciferase reporter assay//Microarray//Western blot	Functional MTI	20864407
MIRT005806	hsa-miR-146a-5p	Homo sapiens	ERBB4	2066	Homo sapiens	Luciferase reporter assay//Northern blot	Functional MTI	23619365
MIRT005854	hsa-miR-20a-5p	Homo sapiens	CCND2	894	Homo sapiens	Luciferase reporter assay	Functional MTI	21283765
MIRT005855	hsa-miR-20a-5p	Homo sapiens	E2F3	1871	Homo sapiens	Luciferase reporter assay	Non-Functional MTI	21283765
MIRT005855	hsa-miR-20a-5p	Homo sapiens	E2F3	1871	Homo sapiens	HITS-CLIP	Functional MTI (Weak)	22473208
MIRT005856	hsa-miR-20a-5p	Homo sapiens	MAPK9	5601	Homo sapiens	Luciferase reporter assay	Non-Functional MTI	21283765
MIRT005857	hsa-miR-20a-5p	Homo sapiens	RB1	5925	Homo sapiens	Luciferase reporter assay	Functional MTI	21283765
MIRT005857	hsa-miR-20a-5p	Homo sapiens	RB1	5925	Homo sapiens	PAR-CLIP	Functional MTI (Weak)	21572407
MIRT005858	hsa-miR-20a-5p	Homo sapiens	RBL1	5933	Homo sapiens	Luciferase reporter assay	Functional MTI	21283765
MIRT005859	hsa-miR-20a-5p	Homo sapiens	RBL2	5934	Homo sapiens	Luciferase reporter assay	Functional MTI	21283765
MIRT005859	hsa-miR-20a-5p	Homo sapiens	RBL2	5934	Homo sapiens	CLASH	Functional MTI (Weak)	23622248
MIRT005860	hsa-miR-20a-5p	Homo sapiens	WEE1	7465	Homo sapiens	Luciferase reporter assay	Functional MTI	21283765
MIRT005860	hsa-miR-20a-5p	Homo sapiens	WEE1	7465	Homo sapiens	HITS-CLIP	Functional MTI (Weak)	22473208
MIRT005860	hsa-miR-20a-5p	Homo sapiens	WEE1	7465	Homo sapiens	PAR-CLIP	Functional MTI (Weak)	23446348
MIRT005869	hsa-miR-144-3p	Homo sapiens	NOTCH1	4851	Homo sapiens	Luciferase reporter assay	Functional MTI	21285251
MIRT005869	hsa-miR-144-3p	Homo sapiens	NOTCH1	4851	Homo sapiens	Luciferase reporter assay//Microarray//qRT-PCR//Western blot	Functional MTI	21929751
MIRT005888	hsa-miR-335-5p	Homo sapiens	RUNX2	860	Homo sapiens	Luciferase reporter assay//Microarray//qRT-PCR//Western blot	Functional MTI	21164520
MIRT005904	hsa-miR-1-3p	Homo sapiens	CALM2	805	Homo sapiens	qRT-PCR	Functional MTI (Weak)	21169019
MIRT005904	hsa-miR-1-3p	Homo sapiens	CALM2	805	Homo sapiens	Proteomics	Functional MTI (Weak)	18668040
MIRT005904	hsa-miR-1-3p	Homo sapiens	CALM2	805	Homo sapiens	PAR-CLIP	Functional MTI (Weak)	23592263
MIRT005905	hsa-miR-1-3p	Homo sapiens	GATA6	2627	Homo sapiens	qRT-PCR	Functional MTI (Weak)	21169019
MIRT005918	hsa-miR-24-3p	Homo sapiens	TGFB1	7040	Homo sapiens	Luciferase reporter assay//Microarray//qRT-PCR//Western blot	Functional MTI	20945401
MIRT005919	hsa-miR-24-3p	Homo sapiens	FURIN	5045	Homo sapiens	Luciferase reporter assay//Microarray//qRT-PCR//Western blot	Functional MTI	20945401
MIRT005919	hsa-miR-24-3p	Homo sapiens	FURIN	5045	Homo sapiens	qRT-PCR//Western blot	Functional MTI	22260784
MIRT005920	hsa-miR-26a-5p	Homo sapiens	MTDH	92140	Homo sapiens	Immunohistochemistry//Luciferase reporter assay//qRT-PCR//Western blot	Functional MTI	20952513
MIRT005920	hsa-miR-26a-5p	Homo sapiens	MTDH	92140	Homo sapiens	PAR-CLIP	Functional MTI (Weak)	24398324
MIRT005920	hsa-miR-26a-5p	Homo sapiens	MTDH	92140	Homo sapiens	qRT-PCR//Immunohistochemistry//In situ hybridization//Western blot	Functional MTI	25434799
MIRT005929	hsa-miR-339-5p	Homo sapiens	BCL6	604	Homo sapiens	qRT-PCR	Functional MTI (Weak)	20932331
MIRT005929	hsa-miR-339-5p	Homo sapiens	BCL6	604	Homo sapiens	Immunohistochemistry//Luciferase reporter assay//Western blot	Functional MTI	24917186
MIRT005957	hsa-miR-130a-3p	Homo sapiens	PPARG	5468	Homo sapiens	GFP reporter assay//qRT-PCR//Western blot	Functional MTI	21135128
MIRT005957	hsa-miR-130a-3p	Homo sapiens	PPARG	5468	Homo sapiens	Microarray	Functional MTI (Weak)	22942087
MIRT005957	hsa-miR-130a-3p	Homo sapiens	PPARG	5468	Homo sapiens	Microarray//qRT-PCR//Western blot	Functional MTI	26692941
MIRT005957	hsa-miR-130a-3p	Homo sapiens	PPARG	5468	Homo sapiens	ChIP-seq//ELISA//EMSA//Immunofluorescence//Luciferase reporter assay//Microarray//qRT-PCR//Western blot	Functional MTI	26436920
MIRT005957	hsa-miR-130a-3p	Homo sapiens	PPARG	5468	Homo sapiens	Luciferase reporter assay//qRT-PCR//Western blot	Functional MTI	26398698
MIRT005959	hsa-miR-369-5p	Homo sapiens	FABP4	2167	Homo sapiens	Luciferase reporter assay//Reporter assay	Functional MTI	21660946
MIRT005960	hsa-miR-369-5p	Homo sapiens	DNMT3A	1788	Homo sapiens	Luciferase reporter assay//Reporter assay	Functional MTI	21660946
MIRT005961	hsa-miR-369-5p	Homo sapiens	DNMT3B	1789	Homo sapiens	Luciferase reporter assay//Reporter assay;Western blot;qRT-PCR	Functional MTI	21660946
MIRT005962	hsa-miR-151a-3p	Homo sapiens	NTRK3	4916	Homo sapiens	Luciferase reporter assay	Functional MTI	21143953
MIRT006063	hsa-miR-221-3p	Homo sapiens	ETS1	2113	Homo sapiens	Luciferase reporter assay//Northern blot//qRT-PCR//Western blot	Functional MTI	21310411
MIRT006063	hsa-miR-221-3p	Homo sapiens	ETS1	2113	Homo sapiens	Immunocytochemistry//Microarray//qRT-PCR//Western blot	Functional MTI	27349463
MIRT006063	hsa-miR-221-3p	Homo sapiens	ETS1	2113	Homo sapiens	Luciferase reporter assay//Microarray//Next Generation Sequencing (NGS)//qRT-PCR	Non-Functional MTI	25236949
MIRT006109	hsa-miR-335-5p	Homo sapiens	BCL2L2	599	Homo sapiens	Luciferase reporter assay//qRT-PCR//Western blot	Functional MTI	21822301
MIRT006109	hsa-miR-335-5p	Homo sapiens	BCL2L2	599	Homo sapiens	Luciferase reporter assay//Western blot	Functional MTI	23740614
MIRT006114	hsa-miR-144-3p	Homo sapiens	TGFB1	7040	Homo sapiens	Luciferase reporter assay//qRT-PCR	Functional MTI	21991303
MIRT006120	hsa-miR-191-5p	Homo sapiens	NDST1	3340	Homo sapiens	GFP reporter assay//qRT-PCR//Western blot	Functional MTI	21947487
MIRT006123	hsa-miR-122-5p	Homo sapiens	PRKRA	8575	Homo sapiens	Luciferase reporter assay//Microarray//qRT-PCR//Western blot	Functional MTI	21937511
MIRT006132	hsa-miR-1-3p	Homo sapiens	FN1	2335	Homo sapiens	GFP reporter assay//qRT-PCR//Western blot	Functional MTI	21924268
MIRT006132	hsa-miR-1-3p	Homo sapiens	FN1	2335	Homo sapiens	Immunoblot//Immunofluorescence//Immunoprecipitaion//Luciferase reporter assay//Microarray//qRT-PCR//Western blot	Functional MTI	22210864
MIRT006139	hsa-miR-708-5p	Homo sapiens	BMI1	648	Homo sapiens	Luciferase reporter assay//Microarray//qRT-PCR//Western blot	Functional MTI	21852381
MIRT006140	hsa-miR-708-5p	Homo sapiens	ZEB2	9839	Homo sapiens	Luciferase reporter assay//Microarray//qRT-PCR//Western blot	Functional MTI	21852381
MIRT006141	hsa-miR-708-5p	Homo sapiens	BIRC5	332	Homo sapiens	Luciferase reporter assay//Microarray//qRT-PCR//Western blot	Functional MTI	21852381
MIRT006163	hsa-miR-200b-3p	Homo sapiens	RNF2	6045	Homo sapiens	Luciferase reporter assay//Microarray//qRT-PCR//Western blot	Functional MTI	21840484
MIRT006165	hsa-miR-200b-3p	Homo sapiens	BMI1	648	Homo sapiens	Luciferase reporter assay//Microarray//qRT-PCR//Western blot	Functional MTI	21840484
MIRT006165	hsa-miR-200b-3p	Homo sapiens	BMI1	648	Homo sapiens	Immunohistochemistry//qRT-PCR//Western blot	Functional MTI	24317363
MIRT006165	hsa-miR-200b-3p	Homo sapiens	BMI1	648	Homo sapiens	Luciferase reporter assay	Functional MTI	26919246
MIRT006165	hsa-miR-200b-3p	Homo sapiens	BMI1	648	Homo sapiens	Immunoblot//Luciferase reporter assay//qRT-PCR	Functional MTI	28383782
MIRT006178	hsa-miR-20a-5p	Homo sapiens	IRF2	3660	Homo sapiens	Luciferase reporter assay//Microarray//Northern blot//qRT-PCR//Western blot	Functional MTI	21880628
MIRT006180	hsa-miR-20a-5p	Homo sapiens	KIT	3815	Homo sapiens	Luciferase reporter assay//Microarray//Northern blot//qRT-PCR//Western blot	Functional MTI	21880628
MIRT006209	hsa-miR-146a-5p	Homo sapiens	SMAD4	4089	Homo sapiens	Immunohistochemistry//Luciferase reporter assay//Microarray//qRT-PCR//Western blot	Functional MTI	22507670
MIRT006209	hsa-miR-146a-5p	Homo sapiens	SMAD4	4089	Homo sapiens	Luciferase reporter assay//qRT-PCR//Western blot	Functional MTI	21968601
MIRT006209	hsa-miR-146a-5p	Homo sapiens	SMAD4	4089	Homo sapiens	Luciferase reporter assay//qRT-PCR//Western blot	Functional MTI	22020746
MIRT006209	hsa-miR-146a-5p	Homo sapiens	SMAD4	4089	Homo sapiens	Luciferase reporter assay//Western blot//qRT-PCR	Functional MTI	24939082
MIRT006209	hsa-miR-146a-5p	Homo sapiens	SMAD4	4089	Homo sapiens	Immunohistochemistry//Luciferase reporter assay//Microarray//qRT-PCR//Western blot	Functional MTI	23832538
MIRT006209	hsa-miR-146a-5p	Homo sapiens	SMAD4	4089	Homo sapiens	Luciferase reporter assay	Functional MTI	27438138
MIRT006224	hsa-miR-34b-3p	Homo sapiens	MYCN	4613	Homo sapiens	Luciferase reporter assay//Western blot	Functional MTI	22020437
MIRT006226	hsa-miR-34b-3p	Homo sapiens	SOX2	6657	Homo sapiens	Luciferase reporter assay//Western blot	Functional MTI	22020437
MIRT006229	hsa-miR-34b-3p	Homo sapiens	NANOG	79923	Homo sapiens	Luciferase reporter assay//Western blot	Functional MTI	22020437
MIRT006237	hsa-miR-223-3p	Homo sapiens	FBXW7	55294	Homo sapiens	Luciferase reporter assay//qRT-PCR//Western blot	Functional MTI	22270966
MIRT006237	hsa-miR-223-3p	Homo sapiens	FBXW7	55294	Homo sapiens	Luciferase reporter assay	Functional MTI	24324762
MIRT006237	hsa-miR-223-3p	Homo sapiens	FBXW7	55294	Homo sapiens	Flow//Luciferase reporter assay//qRT-PCR//Western blot	Functional MTI	25888377
MIRT006237	hsa-miR-223-3p	Homo sapiens	FBXW7	55294	Homo sapiens	Flow//Luciferase reporter assay//Microarray//qRT-PCR//Western blot	Functional MTI	25159729
MIRT006237	hsa-miR-223-3p	Homo sapiens	FBXW7	55294	Homo sapiens	qRT-PCR//Western blot	Functional MTI	28000896
MIRT006240	hsa-miR-30d-5p	Homo sapiens	CASP3	836	Homo sapiens	Luciferase reporter assay//Western blot	Functional MTI	22058146
MIRT006240	hsa-miR-30d-5p	Homo sapiens	CASP3	836	Homo sapiens	HITS-CLIP	Functional MTI (Weak)	22473208
MIRT006244	hsa-miR-223-3p	Homo sapiens	IGF1R	3480	Homo sapiens	Luciferase reporter assay//Western blot	Functional MTI	22073238
MIRT006244	hsa-miR-223-3p	Homo sapiens	IGF1R	3480	Homo sapiens	qRT-PCR//Western blot	Functional MTI	24307738
MIRT006244	hsa-miR-223-3p	Homo sapiens	IGF1R	3480	Homo sapiens	Microarray//QRTPCR//Western blot	Functional MTI	24816316
MIRT006244	hsa-miR-223-3p	Homo sapiens	IGF1R	3480	Homo sapiens	Luciferase reporter assay	Functional MTI	24324762
MIRT006248	hsa-miR-223-3p	Homo sapiens	LIF	3976	Homo sapiens	Luciferase reporter assay//Western blot	Functional MTI	22080513
MIRT006249	hsa-miR-223-3p	Homo sapiens	SP3	6670	Homo sapiens	Luciferase reporter assay//Western blot	Functional MTI	22080513
MIRT006258	hsa-miR-130a-3p	Homo sapiens	DICER1	23405	Homo sapiens	Luciferase reporter assay	Functional MTI	22350415
MIRT006258	hsa-miR-130a-3p	Homo sapiens	DICER1	23405	Homo sapiens	PAR-CLIP	Functional MTI (Weak)	23592263
MIRT006258	hsa-miR-130a-3p	Homo sapiens	DICER1	23405	Homo sapiens	PAR-CLIP	Functional MTI (Weak)	21572407
MIRT006258	hsa-miR-130a-3p	Homo sapiens	DICER1	23405	Homo sapiens	HITS-CLIP	Functional MTI (Weak)	23824327
MIRT006258	hsa-miR-130a-3p	Homo sapiens	DICER1	23405	Homo sapiens	HITS-CLIP	Functional MTI (Weak)	19536157
MIRT006259	hsa-miR-130a-3p	Homo sapiens	ATG2B	55102	Homo sapiens	Luciferase reporter assay	Functional MTI	22350415
MIRT006260	hsa-miR-34a-3p	Homo sapiens	XIAP	331	Homo sapiens	Luciferase reporter assay	Functional MTI	22161761
MIRT006260	hsa-miR-34a-3p	Homo sapiens	XIAP	331	Homo sapiens	PAR-CLIP	Functional MTI (Weak)	22012620
MIRT006265	hsa-miR-34b-5p	Homo sapiens	HNF4A	3172	Homo sapiens	Luciferase reporter assay	Functional MTI	22232426
MIRT006280	hsa-miR-23a-3p	Homo sapiens	PPARGC1A	10891	Homo sapiens	Luciferase reporter assay	Functional MTI	22318941
MIRT006284	hsa-miR-23a-3p	Homo sapiens	FOXO3	2309	Homo sapiens	Immunoblot//Luciferase reporter assay//qRT-PCR	Functional MTI	22084234
MIRT006284	hsa-miR-23a-3p	Homo sapiens	FOXO3	2309	Homo sapiens	Immunoblot//Luciferase reporter assay//qRT-PCR	Functional MTI	22095742
MIRT006289	hsa-miR-20a-5p	Homo sapiens	EGLN3	112399	Homo sapiens	Luciferase reporter assay//Western blot	Functional MTI	22182733
MIRT006289	hsa-miR-20a-5p	Homo sapiens	EGLN3	112399	Homo sapiens	PAR-CLIP	Functional MTI (Weak)	21572407
MIRT006290	hsa-miR-34b-3p	Homo sapiens	CCND1	595	Homo sapiens	Luciferase reporter assay//qRT-PCR//Western blot	Functional MTI	22113133
MIRT006291	hsa-miR-34b-3p	Homo sapiens	JAG1	182	Homo sapiens	Luciferase reporter assay//qRT-PCR//Western blot	Functional MTI	22113133
MIRT006298	hsa-miR-200b-3p	Homo sapiens	E2F3	1871	Homo sapiens	Flow//Luciferase reporter assay//Western blot	Functional MTI	22139708
MIRT006298	hsa-miR-200b-3p	Homo sapiens	E2F3	1871	Homo sapiens	Flow//Luciferase reporter assay//Western blot	Functional MTI	22144583
MIRT006306	hsa-miR-26a-5p	Homo sapiens	CDK6	1021	Homo sapiens	Luciferase reporter assay//Western blot	Functional MTI	22210897
MIRT006307	hsa-miR-26b-5p	Homo sapiens	CDK6	1021	Homo sapiens	Luciferase reporter assay//Western blot	Functional MTI	22210897
MIRT006308	hsa-miR-26b-5p	Homo sapiens	CCNE1	898	Homo sapiens	Luciferase reporter assay//Western blot	Functional MTI	22210897
MIRT006308	hsa-miR-26b-5p	Homo sapiens	CCNE1	898	Homo sapiens	HITS-CLIP	Functional MTI (Weak)	22473208
MIRT006309	hsa-miR-26a-5p	Homo sapiens	CCNE1	898	Homo sapiens	Luciferase reporter assay//Western blot	Functional MTI	22210897
MIRT006309	hsa-miR-26a-5p	Homo sapiens	CCNE1	898	Homo sapiens	HITS-CLIP	Functional MTI (Weak)	22473208
MIRT006322	hsa-miR-30d-5p	Homo sapiens	SMAD1	4086	Homo sapiens	Luciferase reporter assay//Western blot	Functional MTI	22253433
MIRT006356	hsa-miR-130a-3p	Homo sapiens	ESR1	2099	Homo sapiens	GFP reporter assay	Functional MTI	21712254
MIRT006356	hsa-miR-130a-3p	Homo sapiens	ESR1	2099	Homo sapiens	PAR-CLIP	Functional MTI (Weak)	24398324
MIRT006358	hsa-miR-451a	Homo sapiens	MYC	4609	Homo sapiens	Luciferase reporter assay	Functional MTI	21464222
MIRT006358	hsa-miR-451a	Homo sapiens	MYC	4609	Homo sapiens	Luciferase reporter assay	Functional MTI	25310895
MIRT006358	hsa-miR-451a	Homo sapiens	MYC	4609	Homo sapiens	Luciferase reporter assay//qRT-PCR//Western blot	Functional MTI	27571748
MIRT006374	hsa-miR-223-3p	Homo sapiens	EPB41L3	23136	Homo sapiens	Luciferase reporter assay//Western blot	Functional MTI	21628394
MIRT006376	hsa-miR-221-3p	Homo sapiens	DICER1	23405	Homo sapiens	Luciferase reporter assay	Functional MTI	21761362
MIRT006389	hsa-miR-26a-5p	Homo sapiens	ESR1	2099	Homo sapiens	Luciferase reporter assay	Functional MTI	21610700
MIRT006440	hsa-miR-200b-3p	Homo sapiens	VEGFA	7422	Homo sapiens	Luciferase reporter assay//Western blot	Functional MTI	21544626
MIRT006440	hsa-miR-200b-3p	Homo sapiens	VEGFA	7422	Homo sapiens	Luciferase reporter assay	Functional MTI	28122882
MIRT006440	hsa-miR-200b-3p	Homo sapiens	VEGFA	7422	Homo sapiens	qRT-PCR//Western blot	Functional MTI	25884496
MIRT006441	hsa-miR-200b-3p	Homo sapiens	FLT1	2321	Homo sapiens	Luciferase reporter assay//Western blot	Functional MTI	21544626
MIRT006441	hsa-miR-200b-3p	Homo sapiens	FLT1	2321	Homo sapiens	Western blot	Functional MTI	27373709
MIRT006442	hsa-miR-200b-3p	Homo sapiens	KDR	3791	Homo sapiens	Luciferase reporter assay//Western blot	Functional MTI	21544626
MIRT006442	hsa-miR-200b-3p	Homo sapiens	KDR	3791	Homo sapiens	Luciferase reporter assay//qRT-PCR//Western blot	Functional MTI	22499991
MIRT006447	hsa-miR-335-5p	Homo sapiens	MAPK1	5594	Homo sapiens	Immunofluorescence//Immunoprecipitaion//Luciferase reporter assay//Microarray//qRT-PCR//Western blot	Functional MTI	22382496
MIRT006448	hsa-miR-335-5p	Homo sapiens	LRG1	116844	Homo sapiens	Immunofluorescence//Immunoprecipitaion//Luciferase reporter assay//Microarray//qRT-PCR//Western blot	Functional MTI	22382496
MIRT006452	hsa-miR-409-3p	Homo sapiens	PHF10	55274	Homo sapiens	Luciferase reporter assay//qRT-PCR//Western blot	Functional MTI	22388101
MIRT006453	hsa-miR-199a-3p	Homo sapiens	FUT4	2526	Homo sapiens	Flow//Immunoprecipitaion//Luciferase reporter assay//qRT-PCR//Western blot	Functional MTI	22411914
MIRT006458	hsa-miR-34b-3p	Homo sapiens	NOTCH1	4851	Homo sapiens	Luciferase reporter assay//Microarray//qRT-PCR//Western blot	Functional MTI	22498974
MIRT006458	hsa-miR-34b-3p	Homo sapiens	NOTCH1	4851	Homo sapiens	Luciferase reporter assay//qRT-PCR//Western blot	Functional MTI	23955600
MIRT006473	hsa-miR-708-5p	Homo sapiens	AKT2	208	Homo sapiens	Luciferase reporter assay//qRT-PCR	Functional MTI	22552290
MIRT006474	hsa-miR-708-5p	Homo sapiens	CD44	960	Homo sapiens	Luciferase reporter assay//qRT-PCR	Functional MTI	22552290
MIRT006477	hsa-miR-328-3p	Homo sapiens	PTPRJ	5795	Homo sapiens	qRT-PCR//Western blot	Functional MTI	22564856
MIRT006507	hsa-miR-24-3p	Homo sapiens	FAF1	11124	Homo sapiens	Luciferase reporter assay//Western blot	Functional MTI	20195546
MIRT006511	hsa-miR-200b-3p	Homo sapiens	RND3	390	Homo sapiens	Luciferase reporter assay	Functional MTI	20683643
MIRT006511	hsa-miR-200b-3p	Homo sapiens	RND3	390	Homo sapiens	qRT-PCR//Luciferase reporter assay//Western blot	Functional MTI	24667864
MIRT006511	hsa-miR-200b-3p	Homo sapiens	RND3	390	Homo sapiens	Luciferase reporter assay	Functional MTI	24151081
MIRT006511	hsa-miR-200b-3p	Homo sapiens	RND3	390	Homo sapiens	Luciferase reporter assay//qRT-PCR	Functional MTI	26254780
MIRT006511	hsa-miR-200b-3p	Homo sapiens	RND3	390	Homo sapiens	Luciferase reporter assay//qRT-PCR	Functional MTI	26935796
MIRT006530	hsa-miR-146a-5p	Homo sapiens	TLR4	7099	Homo sapiens	ELISA//Luciferase reporter assay//Microarray//qRT-PCR//Western blot	Functional MTI	21329689
MIRT006533	hsa-miR-451a	Homo sapiens	RAB14	51552	Homo sapiens	Flow//Luciferase reporter assay//Microarray//qRT-PCR//Western blot//Reporter assay	Functional MTI	21358675
MIRT006535	hsa-miR-383-5p	Homo sapiens	IRF1	3659	Homo sapiens	Flow//Immunofluorescence//Luciferase reporter assay//qRT-PCR//Western blot	Functional MTI	21368870
MIRT006550	hsa-miR-1-3p	Homo sapiens	NOTCH3	4854	Homo sapiens	Immunoblot//Immunofluorescence//Immunoprecipitaion//Luciferase reporter assay//Microarray//qRT-PCR//Western blot	Functional MTI	22210864
MIRT006550	hsa-miR-1-3p	Homo sapiens	NOTCH3	4854	Homo sapiens	Luciferase reporter assay//qRT-PCR//Western blot	Functional MTI	23055528
MIRT006550	hsa-miR-1-3p	Homo sapiens	NOTCH3	4854	Homo sapiens	Immunoblot//Luciferase reporter assay//qRT-PCR//Western blot	Functional MTI	24244701
MIRT006559	hsa-miR-223-3p	Homo sapiens	SLC2A4	6517	Homo sapiens	Flow//Immunoblot//Immunofluorescence//Immunohistochemistry//Immunoprecipitaion//In situ hybridization//Luciferase reporter assay//Northern blot//qRT-PCR	Functional MTI	20080987
MIRT006560	hsa-miR-199a-3p	Homo sapiens	SMARCA2	6595	Homo sapiens	Luciferase reporter assay//qRT-PCR//Western blot	Functional MTI	21189327
MIRT006570	hsa-miR-191-5p	Homo sapiens	MDM4	4194	Homo sapiens	Luciferase reporter assay	Functional MTI	21084273
MIRT006570	hsa-miR-191-5p	Homo sapiens	MDM4	4194	Homo sapiens	qRT-PCR	Functional MTI (Weak)	23724042
MIRT006570	hsa-miR-191-5p	Homo sapiens	MDM4	4194	Homo sapiens	Luciferase reporter assay	Functional MTI	25670033
MIRT006586	hsa-miR-199a-3p	Homo sapiens	CCNL1	57018	Homo sapiens	Microarray//Northern blot	Functional MTI (Weak)	16331254
MIRT006597	hsa-miR-451a	Homo sapiens	TMED7	51014	Homo sapiens	qRT-PCR//Western blot	Functional MTI	20816946
MIRT006649	hsa-miR-409-3p	Homo sapiens	ANG	283	Homo sapiens	Immunofluorescence//Immunohistochemistry//Luciferase reporter assay//qRT-PCR//Western blot	Functional MTI	22531314
MIRT006655	hsa-miR-199a-3p	Homo sapiens	CAV2	858	Homo sapiens	Luciferase reporter assay//qRT-PCR//Western blot	Functional MTI	21807947
MIRT006666	hsa-miR-200b-3p	Homo sapiens	CCNE2	9134	Homo sapiens	Luciferase reporter assay	Functional MTI	22183793
MIRT006670	hsa-miR-200b-3p	Homo sapiens	BCL2	596	Homo sapiens	Luciferase reporter assay//qRT-PCR//Western blot	Functional MTI	21993663
MIRT006671	hsa-miR-200b-3p	Homo sapiens	XIAP	331	Homo sapiens	Luciferase reporter assay//qRT-PCR//Western blot	Functional MTI	21993663
MIRT006711	hsa-miR-26a-5p	Homo sapiens	ABCA1	19	Homo sapiens	Immunoblot//Luciferase reporter assay//qRT-PCR	Functional MTI	22673513
MIRT006712	hsa-miR-26a-5p	Homo sapiens	ARL4C	10123	Homo sapiens	Immunoblot//Luciferase reporter assay//qRT-PCR	Functional MTI	22673513
MIRT006713	hsa-miR-26b-5p	Homo sapiens	ABCA1	19	Homo sapiens	Immunoblot//Luciferase reporter assay//qRT-PCR	Functional MTI	22673513
MIRT006713	hsa-miR-26b-5p	Homo sapiens	ABCA1	19	Homo sapiens	Microarray	Functional MTI (Weak)	19088304
MIRT006715	hsa-miR-26b-5p	Homo sapiens	ARL4C	10123	Homo sapiens	Immunoblot//Luciferase reporter assay//qRT-PCR	Functional MTI	22673513
MIRT006721	hsa-miR-191-5p	Homo sapiens	CDK6	1021	Homo sapiens	Luciferase reporter assay//qRT-PCR//Western blot	Functional MTI	22683624
MIRT006722	hsa-miR-191-5p	Homo sapiens	SATB1	6304	Homo sapiens	Luciferase reporter assay//qRT-PCR//Western blot	Functional MTI	22683624
MIRT006722	hsa-miR-191-5p	Homo sapiens	SATB1	6304	Homo sapiens	Luciferase reporter assay//qRT-PCR//Western blot	Functional MTI	23542418
MIRT006722	hsa-miR-191-5p	Homo sapiens	SATB1	6304	Homo sapiens	Immunoprecipitation//In situ hybridization//Luciferase assay//Microarray//Northern blot//QRTPCR//Western blot	Functional MTI	23505378
MIRT006733	hsa-miR-223-3p	Homo sapiens	FOXO1	2308	Homo sapiens	Flow//Immunocytochemistry//Luciferase reporter assay//qRT-PCR//Western blot	Functional MTI	22569260
MIRT006733	hsa-miR-223-3p	Homo sapiens	FOXO1	2308	Homo sapiens	Luciferase reporter assay	Functional MTI	24324762
MIRT006754	hsa-miR-20a-5p	Homo sapiens	PPARG	5468	Homo sapiens	Luciferase reporter assay	Functional MTI	21743293
MIRT006755	hsa-miR-20a-5p	Homo sapiens	BAMBI	25805	Homo sapiens	Luciferase reporter assay	Functional MTI	21743293
MIRT006756	hsa-miR-20a-5p	Homo sapiens	CRIM1	51232	Homo sapiens	Luciferase reporter assay	Functional MTI	21743293
MIRT006763	hsa-miR-30d-5p	Homo sapiens	SNAI1	6615	Homo sapiens	Luciferase reporter assay//qRT-PCR//Western blot	Functional MTI	21633953
MIRT006772	hsa-miR-20a-5p	Homo sapiens	MAP2K3	5606	Homo sapiens	Luciferase reporter assay	Functional MTI	22696064
MIRT006807	hsa-miR-409-3p	Homo sapiens	RDX	5962	Homo sapiens	Luciferase reporter assay//qRT-PCR//Western blot	Functional MTI	22179828
MIRT006808	hsa-miR-26b-5p	Homo sapiens	GATA4	2626	Homo sapiens	Immunocytochemistry//Luciferase reporter assay//Northern blot//qRT-PCR//Western blot	Functional MTI	22219180
MIRT006819	hsa-miR-1-3p	Homo sapiens	SLC8A1	6546	Homo sapiens	Luciferase reporter assay//Western blot	Functional MTI	22362515
MIRT006841	hsa-miR-221-3p	Homo sapiens	TRPS1	7227	Homo sapiens	Immunofluorescence//Immunoprecipitaion//Luciferase reporter assay//Microarray//qRT-PCR//Western blot	Functional MTI	21673316
MIRT006855	hsa-miR-1-3p	Homo sapiens	EDN1	1906	Homo sapiens	Luciferase reporter assay	Functional MTI	22963810
MIRT006855	hsa-miR-1-3p	Homo sapiens	EDN1	1906	Homo sapiens	Microarray	Functional MTI (Weak)	18668037
MIRT006855	hsa-miR-1-3p	Homo sapiens	EDN1	1906	Homo sapiens	Luciferase reporter assay//qRT-PCR	Functional MTI	25394359
MIRT006855	hsa-miR-1-3p	Homo sapiens	EDN1	1906	Homo sapiens	Microarray//ELISA//qRT-PCR	Functional MTI (Weak)	24394957
MIRT006855	hsa-miR-1-3p	Homo sapiens	EDN1	1906	Homo sapiens	Luciferase reporter assay//qRT-PCR	Functional MTI	28042875
MIRT006855	hsa-miR-1-3p	Homo sapiens	EDN1	1906	Homo sapiens	ELISA//Luciferase reporter assay//qRT-PCR//Western blot	Functional MTI	28493075
MIRT006862	hsa-miR-762	Homo sapiens	AMD1	262	Homo sapiens	Luciferase reporter assay	Functional MTI	22391449
MIRT006872	hsa-miR-144-3p	Homo sapiens	MTOR	2475	Homo sapiens	Luciferase reporter assay	Functional MTI	22983984
MIRT006872	hsa-miR-144-3p	Homo sapiens	MTOR	2475	Homo sapiens	Immunofluorescence//Western blot	Functional MTI	26687302
MIRT006872	hsa-miR-144-3p	Homo sapiens	MTOR	2475	Homo sapiens	Luciferase reporter assay//qRT-PCR//Western blot	Functional MTI	27072960
MIRT006898	hsa-miR-23a-3p	Homo sapiens	FANCG	2189	Homo sapiens	Immunoblot//Luciferase reporter assay//qRT-PCR//Western blot	Functional MTI	21750350
MIRT006907	hsa-miR-23a-3p	Homo sapiens	MYH1	4619	Homo sapiens	Luciferase reporter assay//qRT-PCR//Western blot	Functional MTI	22771720
MIRT006908	hsa-miR-23a-3p	Homo sapiens	MYH2	4620	Homo sapiens	Luciferase reporter assay//qRT-PCR//Western blot	Functional MTI	22771720
MIRT006917	hsa-miR-221-3p	Homo sapiens	CERS2	29956	Homo sapiens	Luciferase reporter assay//qRT-PCR//Western blot	Functional MTI	22393241
MIRT006920	hsa-miR-30d-5p	Homo sapiens	EZH2	2146	Homo sapiens	Luciferase reporter assay//qRT-PCR//Western blot	Functional MTI	22399519
MIRT006941	hsa-miR-708-5p	Homo sapiens	TMEM88	92162	Homo sapiens	Luciferase reporter assay//qRT-PCR	Functional MTI	22573352
MIRT006977	hsa-miR-24-2-5p	Homo sapiens	BCL2	596	Homo sapiens	Luciferase reporter assay	Functional MTI	21463514
MIRT006979	hsa-miR-134-5p	Homo sapiens	FOXM1	2305	Homo sapiens	Luciferase reporter assay//Western blot	Functional MTI	23010597
MIRT006987	hsa-miR-23a-3p	Homo sapiens	PTEN	5728	Homo sapiens	Luciferase reporter assay//qRT-PCR//Western blot	Functional MTI	23019365
MIRT006987	hsa-miR-23a-3p	Homo sapiens	PTEN	5728	Homo sapiens	Flow//Luciferase reporter assay//qRT-PCR//Western blot	Functional MTI	24317043
MIRT006987	hsa-miR-23a-3p	Homo sapiens	PTEN	5728	Homo sapiens	Luciferase reporter assay	Functional MTI	24101522
MIRT006992	hsa-miR-130a-3p	Homo sapiens	IFITM1	8519	Homo sapiens	Luciferase reporter assay	Functional MTI	22787204
MIRT006992	hsa-miR-130a-3p	Homo sapiens	IFITM1	8519	Homo sapiens	PAR-CLIP	Functional MTI (Weak)	27292025
MIRT007002	hsa-miR-20a-5p	Homo sapiens	PURA	5813	Homo sapiens	Luciferase reporter assay	Functional MTI	22835829
MIRT007007	hsa-miR-122-5p	Homo sapiens	PTPN1	5770	Homo sapiens	Luciferase reporter assay	Functional MTI	22807119
MIRT007012	hsa-miR-24-3p	Homo sapiens	ZNF217	7764	Homo sapiens	Luciferase reporter assay	Functional MTI	22815235
MIRT007012	hsa-miR-24-3p	Homo sapiens	ZNF217	7764	Homo sapiens	Sequencing	Functional MTI (Weak)	20371350
MIRT007055	hsa-miR-130a-3p	Homo sapiens	RUNX3	864	Homo sapiens	Luciferase reporter assay//Western blot	Functional MTI	22846564
MIRT007055	hsa-miR-130a-3p	Homo sapiens	RUNX3	864	Homo sapiens	Luciferase reporter assay	Functional MTI	23874686
MIRT007055	hsa-miR-130a-3p	Homo sapiens	RUNX3	864	Homo sapiens	LacZ reporter assay//Microarray//qRT-PCR//Western blot//Luciferase reporter assay	Functional MTI	26375442
MIRT007055	hsa-miR-130a-3p	Homo sapiens	RUNX3	864	Homo sapiens	Luciferase reporter assay//qRT-PCR//Western blot	Functional MTI	26134263
MIRT007081	hsa-miR-122-5p	Homo sapiens	NT5C3A	51251	Homo sapiens	Luciferase reporter assay	Functional MTI	23055569
MIRT007082	hsa-miR-122-5p	Homo sapiens	P4HA1	5033	Homo sapiens	Luciferase reporter assay	Functional MTI	23178710
MIRT007083	hsa-miR-122-5p	Homo sapiens	ZNF395	55893	Homo sapiens	GFP reporter assay	Functional MTI	23221562
MIRT007084	hsa-miR-122-5p	Homo sapiens	SOCS1	8651	Homo sapiens	GFP reporter assay	Functional MTI	23348614
MIRT007086	hsa-miR-223-3p	Homo sapiens	HSP90B1	7184	Homo sapiens	Luciferase reporter assay	Functional MTI	23208072
MIRT007086	hsa-miR-223-3p	Homo sapiens	HSP90B1	7184	Homo sapiens	Luciferase reporter assay//Western blot	Functional MTI	25880332
MIRT007137	hsa-miR-130a-3p	Homo sapiens	MET	4233	Homo sapiens	qRT-PCR	Functional MTI (Weak)	23418453
MIRT007138	hsa-miR-130a-3p	Homo sapiens	RAB5A	5868	Homo sapiens	qRT-PCR	Functional MTI (Weak)	23418453
MIRT007138	hsa-miR-130a-3p	Homo sapiens	RAB5A	5868	Homo sapiens	Luciferase reporter assay//qRT-PCR//Western blot	Functional MTI	25755726
MIRT007139	hsa-miR-130a-3p	Homo sapiens	DNM2	1785	Homo sapiens	qRT-PCR	Functional MTI (Weak)	23418453
MIRT007140	hsa-miR-130a-3p	Homo sapiens	LDLR	3949	Homo sapiens	qRT-PCR	Functional MTI (Weak)	23418453
MIRT007140	hsa-miR-130a-3p	Homo sapiens	LDLR	3949	Homo sapiens	PAR-CLIP	Functional MTI (Weak)	22012620
MIRT007140	hsa-miR-130a-3p	Homo sapiens	LDLR	3949	Homo sapiens	PAR-CLIP	Functional MTI (Weak)	21572407
MIRT007140	hsa-miR-130a-3p	Homo sapiens	LDLR	3949	Homo sapiens	PAR-CLIP	Functional MTI (Weak)	20371350
MIRT007140	hsa-miR-130a-3p	Homo sapiens	LDLR	3949	Homo sapiens	PAR-CLIP	Functional MTI (Weak)	27292025
MIRT007141	hsa-miR-130a-3p	Homo sapiens	ACVR1	90	Homo sapiens	qRT-PCR	Functional MTI (Weak)	23418453
MIRT007141	hsa-miR-130a-3p	Homo sapiens	ACVR1	90	Homo sapiens	PAR-CLIP	Functional MTI (Weak)	21572407
MIRT007142	hsa-miR-130a-3p	Homo sapiens	BMPR2	659	Homo sapiens	qRT-PCR	Functional MTI (Weak)	23418453
MIRT007142	hsa-miR-130a-3p	Homo sapiens	BMPR2	659	Homo sapiens	Microarray	Functional MTI (Weak)	22942087
MIRT007143	hsa-miR-130a-3p	Homo sapiens	SMAD5	4090	Homo sapiens	qRT-PCR	Functional MTI (Weak)	23418453
MIRT007143	hsa-miR-130a-3p	Homo sapiens	SMAD5	4090	Homo sapiens	Microarray	Functional MTI (Weak)	22942087
MIRT007144	hsa-miR-130a-3p	Homo sapiens	SMAD4	4089	Homo sapiens	qRT-PCR	Functional MTI (Weak)	23418453
MIRT007144	hsa-miR-130a-3p	Homo sapiens	SMAD4	4089	Homo sapiens	Luciferase reporter assay	Functional MTI	23393589
MIRT007144	hsa-miR-130a-3p	Homo sapiens	SMAD4	4089	Homo sapiens	Microarray	Functional MTI (Weak)	22942087
MIRT007144	hsa-miR-130a-3p	Homo sapiens	SMAD4	4089	Homo sapiens	PAR-CLIP	Functional MTI (Weak)	23446348
MIRT007144	hsa-miR-130a-3p	Homo sapiens	SMAD4	4089	Homo sapiens	PAR-CLIP	Functional MTI (Weak)	21572407
MIRT007144	hsa-miR-130a-3p	Homo sapiens	SMAD4	4089	Homo sapiens	PAR-CLIP	Functional MTI (Weak)	20371350
MIRT007144	hsa-miR-130a-3p	Homo sapiens	SMAD4	4089	Homo sapiens	Luciferase reporter assay	Functional MTI	26817584
MIRT007150	hsa-miR-23a-3p	Homo sapiens	PTPN11	5781	Homo sapiens	Luciferase reporter assay	Functional MTI	23420868
MIRT007177	hsa-miR-26a-5p	Homo sapiens	E2F7	144455	Homo sapiens	ChIP-seq//Immunoblot//Immunofluorescence//	Functional MTI (Weak)	23096114
MIRT007177	hsa-miR-26a-5p	Homo sapiens	E2F7	144455	Homo sapiens	PAR-CLIP	Functional MTI (Weak)	23446348
MIRT007177	hsa-miR-26a-5p	Homo sapiens	E2F7	144455	Homo sapiens	PAR-CLIP	Functional MTI (Weak)	20371350
MIRT007177	hsa-miR-26a-5p	Homo sapiens	E2F7	144455	Homo sapiens	HITS-CLIP	Functional MTI (Weak)	21572407
MIRT007190	hsa-miR-144-3p	Homo sapiens	PTEN	5728	Homo sapiens	Immunoprecipitaion//Luciferase reporter assay//qRT-PCR//Western blot	Functional MTI	23125220
MIRT007205	hsa-miR-1-3p	Homo sapiens	PRKCE	5581	Homo sapiens	Luciferase reporter assay	Functional MTI	23226300
MIRT007213	hsa-miR-1-3p	Homo sapiens	FABP3	2170	Homo sapiens	ELISA//Immunoprecipitaion//Luciferase reporter assay//qRT-PCR//Western blot	Functional MTI	23141496
MIRT007214	hsa-miR-1-3p	Homo sapiens	SNAI2	6591	Homo sapiens	Flow//Immunoblot//Immunofluorescence//Luciferase reporter assay//qRT-PCR	Functional MTI	23142026
MIRT007214	hsa-miR-1-3p	Homo sapiens	SNAI2	6591	Homo sapiens	Immunofluorescence//Immunohistochemistry//qRT-PCR//Western blot	Functional MTI	24760686
MIRT007215	hsa-miR-24-3p	Homo sapiens	ST7L	54879	Homo sapiens	Luciferase reporter assay//qRT-PCR//Western blot	Functional MTI	23142218
MIRT007225	hsa-miR-433-3p	Homo sapiens	RUNX2	860	Homo sapiens	Luciferase reporter assay	Functional MTI	23353875
MIRT007229	hsa-miR-589-5p	Homo sapiens	FXN	2395	Homo sapiens	Luciferase reporter assay	Functional MTI	23382970
MIRT007232	hsa-miR-522-3p	Homo sapiens	FXN	2395	Homo sapiens	Luciferase reporter assay	Functional MTI	23382970
MIRT007243	hsa-miR-146a-5p	Homo sapiens	WASF2	10163	Homo sapiens	Luciferase reporter assay	Functional MTI	23435376
MIRT007243	hsa-miR-146a-5p	Homo sapiens	WASF2	10163	Homo sapiens	Immunohistochemistry//qRT-PCR//Western blot	Functional MTI	28387985
MIRT007246	hsa-miR-383-5p	Homo sapiens	IGF1R	3480	Homo sapiens	Luciferase reporter assay	Functional MTI	23564324
MIRT007264	hsa-miR-23a-3p	Homo sapiens	HMGN2	3151	Homo sapiens	Luciferase reporter assay	Functional MTI	23437179
MIRT007283	hsa-miR-30b-3p	Homo sapiens	RORC	6097	Homo sapiens	Luciferase reporter assay	Functional MTI	23359619
MIRT007285	hsa-miR-409-3p	Homo sapiens	IFNG	3458	Homo sapiens	Luciferase reporter assay	Functional MTI	23360331
MIRT007304	hsa-miR-335-5p	Homo sapiens	BIRC5	332	Homo sapiens	Luciferase reporter assay	Functional MTI	23232114
MIRT007304	hsa-miR-335-5p	Homo sapiens	BIRC5	332	Homo sapiens	Flow//Luciferase reporter assay//Microarray//qRT-PCR//Western blot	Functional MTI	26318298
MIRT007305	hsa-miR-383-5p	Homo sapiens	PRDX3	10935	Homo sapiens	Luciferase reporter assay	Functional MTI	23227829
MIRT007310	hsa-miR-144-3p	Homo sapiens	NFE2L2	4780	Homo sapiens	Luciferase reporter assay	Functional MTI	23236440
MIRT007310	hsa-miR-144-3p	Homo sapiens	NFE2L2	4780	Homo sapiens	Luciferase reporter assay//qRT-PCR//Western blot	Functional MTI	27508019
MIRT007314	hsa-miR-148b-3p	Homo sapiens	ITGA5	3678	Homo sapiens	Western blot	Functional MTI	23238785
MIRT007314	hsa-miR-148b-3p	Homo sapiens	ITGA5	3678	Homo sapiens	Luciferase reporter assay	Functional MTI	23233531
MIRT007315	hsa-miR-148b-3p	Homo sapiens	ROCK1	6093	Homo sapiens	Western blot	Functional MTI	23238785
MIRT007315	hsa-miR-148b-3p	Homo sapiens	ROCK1	6093	Homo sapiens	Luciferase reporter assay	Functional MTI	23233531
MIRT007315	hsa-miR-148b-3p	Homo sapiens	ROCK1	6093	Homo sapiens	Luciferase reporter assay//Western blot	Functional MTI	26530325
MIRT007316	hsa-miR-148b-3p	Homo sapiens	PIK3CA	5290	Homo sapiens	Western blot	Functional MTI	23238785
MIRT007316	hsa-miR-148b-3p	Homo sapiens	PIK3CA	5290	Homo sapiens	Luciferase reporter assay	Functional MTI	23233531
MIRT007317	hsa-miR-148b-3p	Homo sapiens	NRAS	4893	Homo sapiens	Western blot	Functional MTI	23238785
MIRT007317	hsa-miR-148b-3p	Homo sapiens	NRAS	4893	Homo sapiens	Luciferase reporter assay	Functional MTI	23233531
MIRT007318	hsa-miR-148b-3p	Homo sapiens	CSF1	1435	Homo sapiens	Western blot	Functional MTI	23238785
MIRT007318	hsa-miR-148b-3p	Homo sapiens	CSF1	1435	Homo sapiens	Luciferase reporter assay	Functional MTI	23233531
MIRT007322	hsa-miR-200b-3p	Homo sapiens	SMAD2	4087	Homo sapiens	Luciferase reporter assay	Functional MTI	23492772
MIRT007336	hsa-miR-520a-3p	Homo sapiens	PFKP	5214	Homo sapiens	Luciferase reporter assay//qRT-PCR//Western blot	Functional MTI	23389994
MIRT007336	hsa-miR-520a-3p	Homo sapiens	PFKP	5214	Homo sapiens	PAR-CLIP	Functional MTI (Weak)	23446348
MIRT007336	hsa-miR-520a-3p	Homo sapiens	PFKP	5214	Homo sapiens	PAR-CLIP	Functional MTI (Weak)	22012620
MIRT007336	hsa-miR-520a-3p	Homo sapiens	PFKP	5214	Homo sapiens	PAR-CLIP//HITS-CLIP	Functional MTI (Weak)	21572407
MIRT007336	hsa-miR-520a-3p	Homo sapiens	PFKP	5214	Homo sapiens	PAR-CLIP	Functional MTI (Weak)	20371350
MIRT007342	hsa-miR-200b-3p	Homo sapiens	CREB1	1385	Homo sapiens	Luciferase reporter assay//qRT-PCR//Western blot	Functional MTI	23543137
MIRT007342	hsa-miR-200b-3p	Homo sapiens	CREB1	1385	Homo sapiens	Luciferase reporter assay//qRT-PCR//Western blot	Functional MTI	23546867
MIRT007342	hsa-miR-200b-3p	Homo sapiens	CREB1	1385	Homo sapiens	Immunohistochemistry//Luciferase reporter assay//qRT-PCR//Western blot	Functional MTI	25825983
MIRT007347	hsa-miR-26a-5p	Homo sapiens	NOS2	4843	Homo sapiens	qRT-PCR//Western blot	Functional MTI	23338972
MIRT007347	hsa-miR-26a-5p	Homo sapiens	NOS2	4843	Homo sapiens	Luciferase reporter assay	Functional MTI	26854724
MIRT007361	hsa-miR-433-3p	Homo sapiens	CFTR	1080	Homo sapiens	Luciferase reporter assay	Functional MTI	23555973
MIRT007377	hsa-miR-221-3p	Homo sapiens	FMR1	2332	Homo sapiens	Luciferase reporter assay	Functional MTI	23390134
MIRT016027	hsa-miR-374b-5p	Homo sapiens	CDKN2B	1030	Homo sapiens	Sequencing	Functional MTI (Weak)	20371350
MIRT016028	hsa-miR-374b-5p	Homo sapiens	KBTBD8	84541	Homo sapiens	Sequencing	Functional MTI (Weak)	20371350
MIRT016029	hsa-miR-374b-5p	Homo sapiens	FZD8	8325	Homo sapiens	Sequencing	Functional MTI (Weak)	20371350
MIRT016030	hsa-miR-374b-5p	Homo sapiens	ZBTB41	360023	Homo sapiens	Sequencing	Functional MTI (Weak)	20371350
MIRT016031	hsa-miR-374b-5p	Homo sapiens	RRS1	23212	Homo sapiens	Sequencing	Functional MTI (Weak)	20371350
MIRT016032	hsa-miR-374b-5p	Homo sapiens	MAPK1IP1L	93487	Homo sapiens	Sequencing	Functional MTI (Weak)	20371350
MIRT016033	hsa-miR-374b-5p	Homo sapiens	PGS1	9489	Homo sapiens	Sequencing	Functional MTI (Weak)	20371350
MIRT016034	hsa-miR-374b-5p	Homo sapiens	LRIG3	121227	Homo sapiens	Sequencing	Functional MTI (Weak)	20371350
MIRT016035	hsa-miR-374b-5p	Homo sapiens	C1orf56	54964	Homo sapiens	Sequencing	Functional MTI (Weak)	20371350
MIRT016036	hsa-miR-374b-5p	Homo sapiens	SPTLC1	10558	Homo sapiens	Sequencing	Functional MTI (Weak)	20371350
MIRT016037	hsa-miR-374b-5p	Homo sapiens	TAF7	6879	Homo sapiens	Sequencing	Functional MTI (Weak)	20371350
MIRT016038	hsa-miR-374b-5p	Homo sapiens	NAA16	79612	Homo sapiens	Sequencing	Functional MTI (Weak)	20371350
MIRT016039	hsa-miR-374b-5p	Homo sapiens	CCNI	10983	Homo sapiens	Sequencing	Functional MTI (Weak)	20371350
MIRT016040	hsa-miR-374b-5p	Homo sapiens	FYTTD1	84248	Homo sapiens	Sequencing	Functional MTI (Weak)	20371350
MIRT016041	hsa-miR-374b-5p	Homo sapiens	BAMBI	25805	Homo sapiens	Sequencing	Functional MTI (Weak)	20371350
MIRT016042	hsa-miR-374b-5p	Homo sapiens	NKRF	55922	Homo sapiens	Sequencing	Functional MTI (Weak)	20371350
MIRT016043	hsa-miR-374b-5p	Homo sapiens	HOXA5	3202	Homo sapiens	Sequencing	Functional MTI (Weak)	20371350
MIRT016044	hsa-miR-374b-5p	Homo sapiens	GABARAPL1	23710	Homo sapiens	Sequencing	Functional MTI (Weak)	20371350
MIRT016045	hsa-miR-374b-5p	Homo sapiens	GALNT7	51809	Homo sapiens	Sequencing//PAR-CLIP	Functional MTI (Weak)	20371350
MIRT016046	hsa-miR-374b-5p	Homo sapiens	CYSTM1	84418	Homo sapiens	Sequencing	Functional MTI (Weak)	20371350
MIRT016047	hsa-miR-374b-5p	Homo sapiens	ATP6V1C1	528	Homo sapiens	Sequencing	Functional MTI (Weak)	20371350
MIRT016048	hsa-miR-374b-5p	Homo sapiens	TRA2A	29896	Homo sapiens	Sequencing	Functional MTI (Weak)	20371350
MIRT016049	hsa-miR-374b-5p	Homo sapiens	CMPK1	51727	Homo sapiens	Sequencing	Functional MTI (Weak)	20371350
MIRT016050	hsa-miR-374b-5p	Homo sapiens	SEMA3C	10512	Homo sapiens	Sequencing	Functional MTI (Weak)	20371350
MIRT016051	hsa-miR-374b-5p	Homo sapiens	FAM76A	199870	Homo sapiens	Sequencing	Functional MTI (Weak)	20371350
MIRT016052	hsa-miR-374b-5p	Homo sapiens	IRS2	8660	Homo sapiens	Sequencing	Functional MTI (Weak)	20371350
MIRT016053	hsa-miR-374b-5p	Homo sapiens	MRPL19	9801	Homo sapiens	Sequencing	Functional MTI (Weak)	20371350
MIRT016054	hsa-miR-374b-5p	Homo sapiens	MIER3	166968	Homo sapiens	Sequencing//PAR-CLIP	Functional MTI (Weak)	20371350
MIRT016054	hsa-miR-374b-5p	Homo sapiens	MIER3	166968	Homo sapiens	PAR-CLIP	Functional MTI (Weak)	23592263
MIRT016054	hsa-miR-374b-5p	Homo sapiens	MIER3	166968	Homo sapiens	PAR-CLIP	Functional MTI (Weak)	21572407
MIRT016055	hsa-miR-374b-5p	Homo sapiens	MLLT11	10962	Homo sapiens	Sequencing	Functional MTI (Weak)	20371350
MIRT016056	hsa-miR-374b-5p	Homo sapiens	MAP3K8	1326	Homo sapiens	Sequencing	Functional MTI (Weak)	20371350
MIRT016057	hsa-miR-374b-5p	Homo sapiens	EFCAB14	9813	Homo sapiens	Sequencing	Functional MTI (Weak)	20371350
MIRT016058	hsa-miR-374b-5p	Homo sapiens	AFTPH	54812	Homo sapiens	Sequencing	Functional MTI (Weak)	20371350
MIRT016059	hsa-miR-374b-5p	Homo sapiens	NRXN3	9369	Homo sapiens	Sequencing	Functional MTI (Weak)	20371350
MIRT016060	hsa-miR-374b-5p	Homo sapiens	MEX3C	51320	Homo sapiens	Sequencing	Functional MTI (Weak)	20371350
MIRT016061	hsa-miR-374b-5p	Homo sapiens	CCND1	595	Homo sapiens	Sequencing//PAR-CLIP	Functional MTI (Weak)	20371350
MIRT016061	hsa-miR-374b-5p	Homo sapiens	CCND1	595	Homo sapiens	PAR-CLIP	Functional MTI (Weak)	24398324
MIRT016061	hsa-miR-374b-5p	Homo sapiens	CCND1	595	Homo sapiens	PAR-CLIP	Functional MTI (Weak)	23446348
MIRT016061	hsa-miR-374b-5p	Homo sapiens	CCND1	595	Homo sapiens	PAR-CLIP	Functional MTI (Weak)	22012620
MIRT016061	hsa-miR-374b-5p	Homo sapiens	CCND1	595	Homo sapiens	PAR-CLIP//HITS-CLIP	Functional MTI (Weak)	21572407
MIRT016062	hsa-miR-374b-5p	Homo sapiens	SRSF7	6432	Homo sapiens	Sequencing	Functional MTI (Weak)	20371350
MIRT016063	hsa-miR-374b-5p	Homo sapiens	REEP3	221035	Homo sapiens	Sequencing	Functional MTI (Weak)	20371350
MIRT016064	hsa-miR-374b-5p	Homo sapiens	SLC11A2	4891	Homo sapiens	Sequencing	Functional MTI (Weak)	20371350
MIRT016065	hsa-miR-374b-5p	Homo sapiens	DEK	7913	Homo sapiens	Sequencing	Functional MTI (Weak)	20371350
MIRT016066	hsa-miR-374b-5p	Homo sapiens	PARD6B	84612	Homo sapiens	Sequencing	Functional MTI (Weak)	20371350
MIRT016066	hsa-miR-374b-5p	Homo sapiens	PARD6B	84612	Homo sapiens	PAR-CLIP	Functional MTI (Weak)	22012620
MIRT016067	hsa-miR-374b-5p	Homo sapiens	MINPP1	9562	Homo sapiens	Sequencing	Functional MTI (Weak)	20371350
MIRT016068	hsa-miR-374b-5p	Homo sapiens	RAPH1	65059	Homo sapiens	Sequencing	Functional MTI (Weak)	20371350
MIRT016069	hsa-miR-374b-5p	Homo sapiens	NUP153	9972	Homo sapiens	Sequencing	Functional MTI (Weak)	20371350
MIRT016070	hsa-miR-374b-5p	Homo sapiens	OSTM1	28962	Homo sapiens	Sequencing	Functional MTI (Weak)	20371350
MIRT016071	hsa-miR-374b-5p	Homo sapiens	CA13	377677	Homo sapiens	Sequencing	Functional MTI (Weak)	20371350
MIRT016073	hsa-miR-374b-5p	Homo sapiens	RHOU	58480	Homo sapiens	Sequencing	Functional MTI (Weak)	20371350
MIRT016074	hsa-miR-374b-5p	Homo sapiens	SON	6651	Homo sapiens	Sequencing	Functional MTI (Weak)	20371350
MIRT016075	hsa-miR-374b-5p	Homo sapiens	RANBP6	26953	Homo sapiens	Sequencing	Functional MTI (Weak)	20371350
MIRT016076	hsa-miR-374b-5p	Homo sapiens	ADD3	120	Homo sapiens	Sequencing//PAR-CLIP	Functional MTI (Weak)	20371350
MIRT016077	hsa-miR-374b-5p	Homo sapiens	HSPA13	6782	Homo sapiens	Sequencing	Functional MTI (Weak)	20371350
MIRT016077	hsa-miR-374b-5p	Homo sapiens	HSPA13	6782	Homo sapiens	PAR-CLIP	Functional MTI (Weak)	21572407
MIRT016078	hsa-miR-374b-5p	Homo sapiens	TMEM245	23731	Homo sapiens	Sequencing	Functional MTI (Weak)	20371350
MIRT016079	hsa-miR-374b-5p	Homo sapiens	ZNF175	7728	Homo sapiens	Sequencing	Functional MTI (Weak)	20371350
MIRT016080	hsa-miR-374b-5p	Homo sapiens	ATF2	1386	Homo sapiens	Sequencing	Functional MTI (Weak)	20371350
MIRT016081	hsa-miR-374b-5p	Homo sapiens	PELI1	57162	Homo sapiens	Sequencing	Functional MTI (Weak)	20371350
MIRT016082	hsa-miR-374b-5p	Homo sapiens	TACC1	6867	Homo sapiens	Sequencing	Functional MTI (Weak)	20371350
MIRT016082	hsa-miR-374b-5p	Homo sapiens	TACC1	6867	Homo sapiens	PAR-CLIP	Functional MTI (Weak)	21572407
MIRT016083	hsa-miR-374b-5p	Homo sapiens	ZSWIM6	57688	Homo sapiens	Sequencing	Functional MTI (Weak)	20371350
MIRT016084	hsa-miR-374b-5p	Homo sapiens	AFF4	27125	Homo sapiens	Sequencing	Functional MTI (Weak)	20371350
MIRT016085	hsa-miR-744-5p	Homo sapiens	ARL15	54622	Homo sapiens	Sequencing	Functional MTI (Weak)	20371350
MIRT016086	hsa-miR-744-5p	Homo sapiens	AGPAT3	56894	Homo sapiens	Sequencing	Functional MTI (Weak)	20371350
MIRT016086	hsa-miR-744-5p	Homo sapiens	AGPAT3	56894	Homo sapiens	CLASH	Functional MTI (Weak)	23622248
MIRT016087	hsa-miR-744-5p	Homo sapiens	PPTC7	160760	Homo sapiens	Sequencing	Functional MTI (Weak)	20371350
MIRT016087	hsa-miR-744-5p	Homo sapiens	PPTC7	160760	Homo sapiens	PAR-CLIP	Functional MTI (Weak)	23592263
MIRT016088	hsa-miR-744-5p	Homo sapiens	RASSF1	11186	Homo sapiens	Sequencing	Functional MTI (Weak)	20371350
MIRT016089	hsa-miR-744-5p	Homo sapiens	IER5	51278	Homo sapiens	Sequencing	Functional MTI (Weak)	20371350
MIRT016142	hsa-miR-652-3p	Homo sapiens	HOXA9	3205	Homo sapiens	Sequencing	Functional MTI (Weak)	20371350
MIRT016158	hsa-miR-590-3p	Homo sapiens	GPATCH8	23131	Homo sapiens	Sequencing	Functional MTI (Weak)	20371350
MIRT016159	hsa-miR-590-3p	Homo sapiens	PARP16	54956	Homo sapiens	Sequencing	Functional MTI (Weak)	20371350
MIRT016160	hsa-miR-590-3p	Homo sapiens	CHAF1A	10036	Homo sapiens	Sequencing	Functional MTI (Weak)	20371350
MIRT016161	hsa-miR-590-3p	Homo sapiens	TMEM259	91304	Homo sapiens	Sequencing	Functional MTI (Weak)	20371350
MIRT016162	hsa-miR-590-3p	Homo sapiens	MTF1	4520	Homo sapiens	Sequencing	Functional MTI (Weak)	20371350
MIRT016163	hsa-miR-590-3p	Homo sapiens	SKI	6497	Homo sapiens	Sequencing	Functional MTI (Weak)	20371350
MIRT016164	hsa-miR-590-3p	Homo sapiens	NDUFB5	4711	Homo sapiens	Sequencing	Functional MTI (Weak)	20371350
MIRT016166	hsa-miR-590-3p	Homo sapiens	CBX1	10951	Homo sapiens	Sequencing	Functional MTI (Weak)	20371350
MIRT016167	hsa-miR-590-3p	Homo sapiens	CITED2	10370	Homo sapiens	Sequencing	Functional MTI (Weak)	20371350
MIRT016168	hsa-miR-590-3p	Homo sapiens	IPPK	64768	Homo sapiens	Sequencing	Functional MTI (Weak)	20371350
MIRT016169	hsa-miR-590-3p	Homo sapiens	ID4	3400	Homo sapiens	Sequencing//PAR-CLIP	Functional MTI (Weak)	20371350
MIRT016170	hsa-miR-590-3p	Homo sapiens	QTRT2	79691	Homo sapiens	Sequencing	Functional MTI (Weak)	20371350
MIRT016171	hsa-miR-590-3p	Homo sapiens	SBDS	51119	Homo sapiens	Sequencing	Functional MTI (Weak)	20371350
MIRT016172	hsa-miR-590-3p	Homo sapiens	PNN	5411	Homo sapiens	Sequencing	Functional MTI (Weak)	20371350
MIRT016173	hsa-miR-590-3p	Homo sapiens	TERF2IP	54386	Homo sapiens	Sequencing	Functional MTI (Weak)	20371350
MIRT016174	hsa-miR-590-3p	Homo sapiens	FAM210A	125228	Homo sapiens	Sequencing	Functional MTI (Weak)	20371350
MIRT016175	hsa-miR-590-3p	Homo sapiens	SPATS2	65244	Homo sapiens	Sequencing	Functional MTI (Weak)	20371350
MIRT016176	hsa-miR-590-3p	Homo sapiens	CSNK1D	1453	Homo sapiens	Sequencing	Functional MTI (Weak)	20371350
MIRT016177	hsa-miR-590-3p	Homo sapiens	CMPK1	51727	Homo sapiens	Sequencing	Functional MTI (Weak)	20371350
MIRT016178	hsa-miR-590-3p	Homo sapiens	NEO1	4756	Homo sapiens	Sequencing	Functional MTI (Weak)	20371350
MIRT016178	hsa-miR-590-3p	Homo sapiens	NEO1	4756	Homo sapiens	HITS-CLIP	Functional MTI (Weak)	23313552
MIRT016179	hsa-miR-590-3p	Homo sapiens	NRIP1	8204	Homo sapiens	Sequencing	Functional MTI (Weak)	20371350
MIRT016180	hsa-miR-590-3p	Homo sapiens	CSTF1	1477	Homo sapiens	Sequencing	Functional MTI (Weak)	20371350
MIRT016181	hsa-miR-590-3p	Homo sapiens	PPP2R5A	5525	Homo sapiens	Sequencing	Functional MTI (Weak)	20371350
MIRT016182	hsa-miR-590-3p	Homo sapiens	MIER3	166968	Homo sapiens	Sequencing	Functional MTI (Weak)	20371350
MIRT016183	hsa-miR-590-3p	Homo sapiens	SGCB	6443	Homo sapiens	Sequencing	Functional MTI (Weak)	20371350
MIRT016184	hsa-miR-590-3p	Homo sapiens	KAT6B	23522	Homo sapiens	Sequencing	Functional MTI (Weak)	20371350
MIRT016185	hsa-miR-590-3p	Homo sapiens	MED13L	23389	Homo sapiens	Sequencing	Functional MTI (Weak)	20371350
MIRT016186	hsa-miR-590-3p	Homo sapiens	GFPT1	2673	Homo sapiens	Sequencing	Functional MTI (Weak)	20371350
MIRT016187	hsa-miR-590-3p	Homo sapiens	NCOA3	8202	Homo sapiens	Sequencing	Functional MTI (Weak)	20371350
MIRT016188	hsa-miR-590-3p	Homo sapiens	LIMS1	3987	Homo sapiens	Sequencing	Functional MTI (Weak)	20371350
MIRT016189	hsa-miR-590-3p	Homo sapiens	CDK1	983	Homo sapiens	Sequencing	Functional MTI (Weak)	20371350
MIRT016190	hsa-miR-590-3p	Homo sapiens	TAF1D	79101	Homo sapiens	Sequencing	Functional MTI (Weak)	20371350
MIRT016191	hsa-miR-590-3p	Homo sapiens	RDH11	51109	Homo sapiens	Sequencing//PAR-CLIP	Functional MTI (Weak)	20371350
MIRT016192	hsa-miR-590-3p	Homo sapiens	HIPK1	204851	Homo sapiens	Sequencing	Functional MTI (Weak)	20371350
MIRT016193	hsa-miR-590-3p	Homo sapiens	NR3C1	2908	Homo sapiens	Sequencing	Functional MTI (Weak)	20371350
MIRT016194	hsa-miR-590-3p	Homo sapiens	NEDD4	4734	Homo sapiens	Sequencing	Functional MTI (Weak)	20371350
MIRT016195	hsa-miR-590-3p	Homo sapiens	NUFIP2	57532	Homo sapiens	Sequencing	Functional MTI (Weak)	20371350
MIRT016196	hsa-miR-590-3p	Homo sapiens	USP6NL	9712	Homo sapiens	Sequencing	Functional MTI (Weak)	20371350
MIRT016197	hsa-miR-590-3p	Homo sapiens	KCTD20	222658	Homo sapiens	Sequencing	Functional MTI (Weak)	20371350
MIRT016198	hsa-miR-590-3p	Homo sapiens	FBXW7	55294	Homo sapiens	Sequencing	Functional MTI (Weak)	20371350
MIRT016199	hsa-miR-590-3p	Homo sapiens	VPS35	55737	Homo sapiens	Sequencing	Functional MTI (Weak)	20371350
MIRT016201	hsa-miR-590-3p	Homo sapiens	EFCAB14	9813	Homo sapiens	Sequencing	Functional MTI (Weak)	20371350
MIRT016202	hsa-miR-590-3p	Homo sapiens	DHX57	90957	Homo sapiens	Sequencing	Functional MTI (Weak)	20371350
MIRT016203	hsa-miR-590-3p	Homo sapiens	PGAP1	80055	Homo sapiens	Sequencing	Functional MTI (Weak)	20371350
MIRT016204	hsa-miR-590-3p	Homo sapiens	ANGEL2	90806	Homo sapiens	Sequencing	Functional MTI (Weak)	20371350
MIRT016205	hsa-miR-590-3p	Homo sapiens	UBXN2A	165324	Homo sapiens	Sequencing	Functional MTI (Weak)	20371350
MIRT016206	hsa-miR-590-3p	Homo sapiens	HAUS3	79441	Homo sapiens	Sequencing//PAR-CLIP	Functional MTI (Weak)	20371350
MIRT016206	hsa-miR-590-3p	Homo sapiens	HAUS3	79441	Homo sapiens	PAR-CLIP	Functional MTI (Weak)	23446348
MIRT016206	hsa-miR-590-3p	Homo sapiens	HAUS3	79441	Homo sapiens	PAR-CLIP//HITS-CLIP	Functional MTI (Weak)	21572407
MIRT016208	hsa-miR-590-3p	Homo sapiens	HSPA13	6782	Homo sapiens	Sequencing	Functional MTI (Weak)	20371350
MIRT016209	hsa-miR-590-3p	Homo sapiens	NAA15	80155	Homo sapiens	Sequencing	Functional MTI (Weak)	20371350
MIRT016210	hsa-miR-590-3p	Homo sapiens	PLEKHA1	59338	Homo sapiens	Sequencing	Functional MTI (Weak)	20371350
MIRT016211	hsa-miR-590-3p	Homo sapiens	ABHD17B	51104	Homo sapiens	Sequencing	Functional MTI (Weak)	20371350
MIRT016212	hsa-miR-590-3p	Homo sapiens	ZBTB18	10472	Homo sapiens	Sequencing	Functional MTI (Weak)	20371350
MIRT016213	hsa-miR-590-3p	Homo sapiens	IL6ST	3572	Homo sapiens	Sequencing	Functional MTI (Weak)	20371350
MIRT016214	hsa-miR-590-3p	Homo sapiens	MRPL19	9801	Homo sapiens	Sequencing//PAR-CLIP	Functional MTI (Weak)	20371350
MIRT016215	hsa-miR-590-3p	Homo sapiens	NAA30	122830	Homo sapiens	Sequencing	Functional MTI (Weak)	20371350
MIRT016216	hsa-miR-590-3p	Homo sapiens	EXOC5	10640	Homo sapiens	Sequencing	Functional MTI (Weak)	20371350
MIRT016217	hsa-miR-590-3p	Homo sapiens	KHSRP	8570	Homo sapiens	Sequencing	Functional MTI (Weak)	20371350
MIRT016217	hsa-miR-590-3p	Homo sapiens	KHSRP	8570	Homo sapiens	PAR-CLIP	Functional MTI (Weak)	23446348
MIRT016217	hsa-miR-590-3p	Homo sapiens	KHSRP	8570	Homo sapiens	PAR-CLIP	Functional MTI (Weak)	21572407
MIRT016218	hsa-miR-590-3p	Homo sapiens	PDIK1L	149420	Homo sapiens	Sequencing	Functional MTI (Weak)	20371350
MIRT016219	hsa-miR-590-3p	Homo sapiens	TMEM123	114908	Homo sapiens	Sequencing	Functional MTI (Weak)	20371350
MIRT016220	hsa-miR-590-3p	Homo sapiens	KMT5B	51111	Homo sapiens	Sequencing	Functional MTI (Weak)	20371350
MIRT016221	hsa-miR-590-3p	Homo sapiens	ATP13A3	79572	Homo sapiens	Sequencing//PAR-CLIP	Functional MTI (Weak)	20371350
MIRT016222	hsa-miR-590-3p	Homo sapiens	GATAD2B	57459	Homo sapiens	Sequencing	Functional MTI (Weak)	20371350
MIRT016223	hsa-miR-590-3p	Homo sapiens	TMX3	54495	Homo sapiens	Sequencing	Functional MTI (Weak)	20371350
MIRT016224	hsa-miR-590-3p	Homo sapiens	REEP3	221035	Homo sapiens	Sequencing	Functional MTI (Weak)	20371350
MIRT016225	hsa-miR-590-3p	Homo sapiens	ATXN1	6310	Homo sapiens	Sequencing	Functional MTI (Weak)	20371350
MIRT016226	hsa-miR-590-3p	Homo sapiens	RBM12B	389677	Homo sapiens	Sequencing	Functional MTI (Weak)	20371350
MIRT016227	hsa-miR-590-3p	Homo sapiens	SERTAD4	56256	Homo sapiens	Sequencing	Functional MTI (Weak)	20371350
MIRT016228	hsa-miR-590-3p	Homo sapiens	PRKAR2B	5577	Homo sapiens	Sequencing	Functional MTI (Weak)	20371350
MIRT016229	hsa-miR-590-3p	Homo sapiens	SETD7	80854	Homo sapiens	Sequencing	Functional MTI (Weak)	20371350
MIRT016230	hsa-miR-590-3p	Homo sapiens	SESN3	143686	Homo sapiens	Sequencing	Functional MTI (Weak)	20371350
MIRT016628	hsa-miR-451a	Homo sapiens	ARPP19	10776	Homo sapiens	Microarray	Functional MTI (Weak)	20218812
MIRT016629	hsa-miR-451a	Homo sapiens	UBE2H	7328	Homo sapiens	Microarray	Functional MTI (Weak)	20218812
MIRT016648	hsa-miR-425-5p	Homo sapiens	ZNF700	90592	Homo sapiens	Sequencing	Functional MTI (Weak)	20371350
MIRT016649	hsa-miR-425-5p	Homo sapiens	FAM89A	375061	Homo sapiens	Sequencing	Functional MTI (Weak)	20371350
MIRT016651	hsa-miR-425-5p	Homo sapiens	ZNF417	147687	Homo sapiens	Sequencing	Functional MTI (Weak)	20371350
MIRT016652	hsa-miR-425-5p	Homo sapiens	BHLHB9	80823	Homo sapiens	Sequencing	Functional MTI (Weak)	20371350
MIRT016652	hsa-miR-425-5p	Homo sapiens	BHLHB9	80823	Homo sapiens	PAR-CLIP	Functional MTI (Weak)	21572407
MIRT016653	hsa-miR-425-5p	Homo sapiens	DHCR7	1717	Homo sapiens	Sequencing	Functional MTI (Weak)	20371350
MIRT016654	hsa-miR-425-5p	Homo sapiens	MIDN	90007	Homo sapiens	Sequencing	Functional MTI (Weak)	20371350
MIRT016655	hsa-miR-425-5p	Homo sapiens	SHCBP1	79801	Homo sapiens	Sequencing	Functional MTI (Weak)	20371350
MIRT016656	hsa-miR-425-5p	Homo sapiens	BIRC5	332	Homo sapiens	Sequencing	Functional MTI (Weak)	20371350
MIRT016657	hsa-miR-425-5p	Homo sapiens	PPP2CB	5516	Homo sapiens	Sequencing	Functional MTI (Weak)	20371350
MIRT016657	hsa-miR-425-5p	Homo sapiens	PPP2CB	5516	Homo sapiens	PAR-CLIP	Functional MTI (Weak)	21572407
MIRT016658	hsa-miR-425-5p	Homo sapiens	CCND1	595	Homo sapiens	Sequencing	Functional MTI (Weak)	20371350
MIRT016658	hsa-miR-425-5p	Homo sapiens	CCND1	595	Homo sapiens	Luciferase reporter assay//Microarray//qRT-PCR//Western blot	Functional MTI	23174883
MIRT016659	hsa-miR-425-5p	Homo sapiens	YRDC	79693	Homo sapiens	Sequencing	Functional MTI (Weak)	20371350
MIRT016660	hsa-miR-425-5p	Homo sapiens	AP3D1	8943	Homo sapiens	Sequencing	Functional MTI (Weak)	20371350
MIRT016661	hsa-miR-425-5p	Homo sapiens	DDX6	1656	Homo sapiens	Sequencing	Functional MTI (Weak)	20371350
MIRT016662	hsa-miR-425-5p	Homo sapiens	LRRC40	55631	Homo sapiens	Sequencing	Functional MTI (Weak)	20371350
MIRT016664	hsa-miR-425-5p	Homo sapiens	ZNF805	390980	Homo sapiens	Sequencing	Functional MTI (Weak)	20371350
MIRT016665	hsa-miR-425-5p	Homo sapiens	PPP1R15B	84919	Homo sapiens	Sequencing	Functional MTI (Weak)	20371350
MIRT016666	hsa-miR-425-5p	Homo sapiens	PIP4K2A	5305	Homo sapiens	Sequencing	Functional MTI (Weak)	20371350
MIRT016667	hsa-miR-425-5p	Homo sapiens	BEX4	56271	Homo sapiens	Sequencing	Functional MTI (Weak)	20371350
MIRT016668	hsa-miR-425-5p	Homo sapiens	CELF2	10659	Homo sapiens	Sequencing	Functional MTI (Weak)	20371350
MIRT016670	hsa-miR-425-5p	Homo sapiens	MAP2K6	5608	Homo sapiens	Sequencing	Functional MTI (Weak)	20371350
MIRT016671	hsa-miR-425-5p	Homo sapiens	TAOK1	57551	Homo sapiens	Sequencing	Functional MTI (Weak)	20371350
MIRT016672	hsa-miR-425-5p	Homo sapiens	MZT1	440145	Homo sapiens	Sequencing	Functional MTI (Weak)	20371350
MIRT016673	hsa-miR-425-5p	Homo sapiens	KAT6A	7994	Homo sapiens	Sequencing	Functional MTI (Weak)	20371350
MIRT016674	hsa-miR-425-5p	Homo sapiens	SFT2D1	113402	Homo sapiens	Sequencing	Functional MTI (Weak)	20371350
MIRT016675	hsa-miR-425-5p	Homo sapiens	BCOR	54880	Homo sapiens	Sequencing	Functional MTI (Weak)	20371350
MIRT016676	hsa-miR-425-5p	Homo sapiens	MED4	29079	Homo sapiens	Sequencing	Functional MTI (Weak)	20371350
MIRT016677	hsa-miR-425-5p	Homo sapiens	DICER1	23405	Homo sapiens	Sequencing	Functional MTI (Weak)	20371350
MIRT016678	hsa-miR-425-5p	Homo sapiens	LCOR	84458	Homo sapiens	Sequencing	Functional MTI (Weak)	20371350
MIRT016678	hsa-miR-425-5p	Homo sapiens	LCOR	84458	Homo sapiens	PAR-CLIP	Functional MTI (Weak)	21572407
MIRT016678	hsa-miR-425-5p	Homo sapiens	LCOR	84458	Homo sapiens	PAR-CLIP	Functional MTI (Weak)	27292025
MIRT016679	hsa-miR-423-3p	Homo sapiens	KIF2C	11004	Homo sapiens	Sequencing	Functional MTI (Weak)	20371350
MIRT016679	hsa-miR-423-3p	Homo sapiens	KIF2C	11004	Homo sapiens	PAR-CLIP	Functional MTI (Weak)	23592263
MIRT016680	hsa-miR-423-3p	Homo sapiens	TATDN2	9797	Homo sapiens	Sequencing	Functional MTI (Weak)	20371350
MIRT016681	hsa-miR-423-3p	Homo sapiens	ATXN7	6314	Homo sapiens	Sequencing	Functional MTI (Weak)	20371350
MIRT016683	hsa-miR-423-3p	Homo sapiens	NACC2	138151	Homo sapiens	Sequencing	Functional MTI (Weak)	20371350
MIRT016684	hsa-miR-423-3p	Homo sapiens	PUM1	9698	Homo sapiens	Sequencing	Functional MTI (Weak)	20371350
MIRT016685	hsa-miR-423-3p	Homo sapiens	SLC11A2	4891	Homo sapiens	Sequencing	Functional MTI (Weak)	20371350
MIRT016686	hsa-miR-423-3p	Homo sapiens	ZC3H4	23211	Homo sapiens	Sequencing	Functional MTI (Weak)	20371350
MIRT016687	hsa-miR-423-3p	Homo sapiens	ESRRA	2101	Homo sapiens	Sequencing	Functional MTI (Weak)	20371350
MIRT016688	hsa-miR-423-3p	Homo sapiens	RAP2C	57826	Homo sapiens	Sequencing//PAR-CLIP	Functional MTI (Weak)	20371350
MIRT016688	hsa-miR-423-3p	Homo sapiens	RAP2C	57826	Homo sapiens	PAR-CLIP	Functional MTI (Weak)	23446348
MIRT016695	hsa-miR-335-5p	Homo sapiens	CD69	969	Homo sapiens	Microarray	Functional MTI (Weak)	18185580
MIRT016697	hsa-miR-335-5p	Homo sapiens	PPP1R3D	5509	Homo sapiens	Microarray	Functional MTI (Weak)	18185580
MIRT016698	hsa-miR-335-5p	Homo sapiens	ZNF609	23060	Homo sapiens	Microarray	Functional MTI (Weak)	18185580
MIRT016699	hsa-miR-335-5p	Homo sapiens	SYT12	91683	Homo sapiens	Microarray	Functional MTI (Weak)	18185580
MIRT016700	hsa-miR-335-5p	Homo sapiens	TNNI1	7135	Homo sapiens	Microarray	Functional MTI (Weak)	18185580
MIRT016702	hsa-miR-335-5p	Homo sapiens	BSN	8927	Homo sapiens	Microarray	Functional MTI (Weak)	18185580
MIRT016703	hsa-miR-335-5p	Homo sapiens	EREG	2069	Homo sapiens	Microarray	Functional MTI (Weak)	18185580
MIRT016704	hsa-miR-335-5p	Homo sapiens	SYCP2L	221711	Homo sapiens	Microarray	Functional MTI (Weak)	18185580
MIRT016707	hsa-miR-335-5p	Homo sapiens	KCNH2	3757	Homo sapiens	Microarray	Functional MTI (Weak)	18185580
MIRT016710	hsa-miR-335-5p	Homo sapiens	CACNB3	784	Homo sapiens	Microarray	Functional MTI (Weak)	18185580
MIRT016712	hsa-miR-335-5p	Homo sapiens	USH1C	10083	Homo sapiens	Microarray	Functional MTI (Weak)	18185580
MIRT016715	hsa-miR-335-5p	Homo sapiens	KLRC1	3821	Homo sapiens	Microarray	Functional MTI (Weak)	18185580
MIRT016716	hsa-miR-335-5p	Homo sapiens	XKRX	402415	Homo sapiens	Microarray	Functional MTI (Weak)	18185580
MIRT016719	hsa-miR-335-5p	Homo sapiens	HMBOX1	79618	Homo sapiens	Microarray	Functional MTI (Weak)	18185580
MIRT016721	hsa-miR-335-5p	Homo sapiens	APLP1	333	Homo sapiens	Microarray	Functional MTI (Weak)	18185580
MIRT016723	hsa-miR-335-5p	Homo sapiens	ADCY6	112	Homo sapiens	Microarray	Functional MTI (Weak)	18185580
MIRT016724	hsa-miR-335-5p	Homo sapiens	EFNA1	1942	Homo sapiens	Microarray	Functional MTI (Weak)	18185580
MIRT016726	hsa-miR-335-5p	Homo sapiens	DYNC1I1	1780	Homo sapiens	Microarray	Functional MTI (Weak)	18185580
MIRT016727	hsa-miR-335-5p	Homo sapiens	DNASE1L3	1776	Homo sapiens	Microarray	Functional MTI (Weak)	18185580
MIRT016728	hsa-miR-335-5p	Homo sapiens	KDM5B	10765	Homo sapiens	Microarray	Functional MTI (Weak)	18185580
MIRT016729	hsa-miR-335-5p	Homo sapiens	TGFBR2	7048	Homo sapiens	Microarray	Functional MTI (Weak)	18185580
MIRT016730	hsa-miR-335-5p	Homo sapiens	MEF2A	4205	Homo sapiens	Microarray	Functional MTI (Weak)	18185580
MIRT016733	hsa-miR-335-5p	Homo sapiens	LRRC4	64101	Homo sapiens	Microarray	Functional MTI (Weak)	18185580
MIRT016736	hsa-miR-335-5p	Homo sapiens	ZNF641	121274	Homo sapiens	Microarray	Functional MTI (Weak)	18185580
MIRT016736	hsa-miR-335-5p	Homo sapiens	ZNF641	121274	Homo sapiens	HITS-CLIP	Functional MTI (Weak)	23313552
MIRT016737	hsa-miR-335-5p	Homo sapiens	IDUA	3425	Homo sapiens	Microarray	Functional MTI (Weak)	18185580
MIRT016738	hsa-miR-335-5p	Homo sapiens	ZFAND3	60685	Homo sapiens	Microarray	Functional MTI (Weak)	18185580
MIRT016739	hsa-miR-335-5p	Homo sapiens	ZC3H11B	643136	Homo sapiens	Microarray	Functional MTI (Weak)	18185580
MIRT016741	hsa-miR-335-5p	Homo sapiens	KCNH3	23416	Homo sapiens	Microarray	Functional MTI (Weak)	18185580
MIRT016742	hsa-miR-335-5p	Homo sapiens	KLRB1	3820	Homo sapiens	Microarray	Functional MTI (Weak)	18185580
MIRT016743	hsa-miR-335-5p	Homo sapiens	TTC6	319089	Homo sapiens	Microarray	Functional MTI (Weak)	18185580
MIRT016745	hsa-miR-335-5p	Homo sapiens	ARHGAP5	394	Homo sapiens	Microarray	Functional MTI (Weak)	18185580
MIRT016746	hsa-miR-335-5p	Homo sapiens	PTPRH	5794	Homo sapiens	Microarray	Functional MTI (Weak)	18185580
MIRT016748	hsa-miR-335-5p	Homo sapiens	SYNPO2	171024	Homo sapiens	Microarray	Functional MTI (Weak)	18185580
MIRT016749	hsa-miR-335-5p	Homo sapiens	GCNT2	2651	Homo sapiens	Microarray	Functional MTI (Weak)	18185580
MIRT016751	hsa-miR-335-5p	Homo sapiens	NBEA	26960	Homo sapiens	Microarray	Functional MTI (Weak)	18185580
MIRT016752	hsa-miR-335-5p	Homo sapiens	RAB5B	5869	Homo sapiens	Microarray	Functional MTI (Weak)	18185580
MIRT016753	hsa-miR-335-5p	Homo sapiens	LHX9	56956	Homo sapiens	Microarray	Functional MTI (Weak)	18185580
MIRT016754	hsa-miR-335-5p	Homo sapiens	ALDH2	217	Homo sapiens	Microarray	Functional MTI (Weak)	18185580
MIRT016755	hsa-miR-335-5p	Homo sapiens	SLC46A3	283537	Homo sapiens	Microarray	Functional MTI (Weak)	18185580
MIRT016756	hsa-miR-335-5p	Homo sapiens	USH2A	7399	Homo sapiens	Microarray	Functional MTI (Weak)	18185580
MIRT016758	hsa-miR-335-5p	Homo sapiens	WNT9A	7483	Homo sapiens	Microarray	Functional MTI (Weak)	18185580
MIRT016759	hsa-miR-335-5p	Homo sapiens	PRAMEF14	729528	Homo sapiens	Microarray	Functional MTI (Weak)	18185580
MIRT016760	hsa-miR-335-5p	Homo sapiens	VNN2	8875	Homo sapiens	Microarray	Functional MTI (Weak)	18185580
MIRT016761	hsa-miR-335-5p	Homo sapiens	DMGDH	29958	Homo sapiens	Microarray	Functional MTI (Weak)	18185580
MIRT016762	hsa-miR-335-5p	Homo sapiens	NGFR	4804	Homo sapiens	Microarray	Functional MTI (Weak)	18185580
MIRT016763	hsa-miR-335-5p	Homo sapiens	UGDH	7358	Homo sapiens	Microarray	Functional MTI (Weak)	18185580
MIRT016764	hsa-miR-335-5p	Homo sapiens	PLD4	122618	Homo sapiens	Microarray	Functional MTI (Weak)	18185580
MIRT016765	hsa-miR-335-5p	Homo sapiens	CFAP65	255101	Homo sapiens	Microarray	Functional MTI (Weak)	18185580
MIRT016766	hsa-miR-335-5p	Homo sapiens	ST6GALNAC1	55808	Homo sapiens	Microarray	Functional MTI (Weak)	18185580
MIRT016767	hsa-miR-335-5p	Homo sapiens	SEC14L4	284904	Homo sapiens	Microarray	Functional MTI (Weak)	18185580
MIRT016768	hsa-miR-335-5p	Homo sapiens	WASHC4	23325	Homo sapiens	Microarray	Functional MTI (Weak)	18185580
MIRT016771	hsa-miR-335-5p	Homo sapiens	RXRB	6257	Homo sapiens	Microarray	Functional MTI (Weak)	18185580
MIRT016772	hsa-miR-335-5p	Homo sapiens	SYVN1	84447	Homo sapiens	Microarray	Functional MTI (Weak)	18185580
MIRT016773	hsa-miR-335-5p	Homo sapiens	CYGB	114757	Homo sapiens	Microarray	Functional MTI (Weak)	18185580
MIRT016774	hsa-miR-335-5p	Homo sapiens	ORAI3	93129	Homo sapiens	Microarray	Functional MTI (Weak)	18185580
MIRT016775	hsa-miR-335-5p	Homo sapiens	KRT72	140807	Homo sapiens	Microarray	Functional MTI (Weak)	18185580
MIRT016776	hsa-miR-335-5p	Homo sapiens	FAM110C	642273	Homo sapiens	Microarray	Functional MTI (Weak)	18185580
MIRT016778	hsa-miR-335-5p	Homo sapiens	SVIL	6840	Homo sapiens	Microarray	Functional MTI (Weak)	18185580
MIRT016781	hsa-miR-335-5p	Homo sapiens	GNMT	27232	Homo sapiens	Microarray	Functional MTI (Weak)	18185580
MIRT016782	hsa-miR-335-5p	Homo sapiens	ARHGAP12	94134	Homo sapiens	Microarray	Functional MTI (Weak)	18185580
MIRT016783	hsa-miR-335-5p	Homo sapiens	KDM4C	23081	Homo sapiens	Microarray	Functional MTI (Weak)	18185580
MIRT016786	hsa-miR-335-5p	Homo sapiens	SERPINA3	12	Homo sapiens	Microarray	Functional MTI (Weak)	18185580
MIRT016788	hsa-miR-335-5p	Homo sapiens	GC	2638	Homo sapiens	Microarray	Functional MTI (Weak)	18185580
MIRT016789	hsa-miR-335-5p	Homo sapiens	PPP1R17	10842	Homo sapiens	Microarray	Functional MTI (Weak)	18185580
MIRT016790	hsa-miR-335-5p	Homo sapiens	NNT	23530	Homo sapiens	Microarray	Functional MTI (Weak)	18185580
MIRT016791	hsa-miR-335-5p	Homo sapiens	RASL10A	10633	Homo sapiens	Microarray	Functional MTI (Weak)	18185580
MIRT016794	hsa-miR-335-5p	Homo sapiens	ECE1	1889	Homo sapiens	Microarray	Functional MTI (Weak)	18185580
MIRT016795	hsa-miR-335-5p	Homo sapiens	SEC24D	9871	Homo sapiens	Microarray	Functional MTI (Weak)	18185580
MIRT016796	hsa-miR-335-5p	Homo sapiens	TMEM154	201799	Homo sapiens	Microarray	Functional MTI (Weak)	18185580
MIRT016797	hsa-miR-335-5p	Homo sapiens	CYTL1	54360	Homo sapiens	Microarray	Functional MTI (Weak)	18185580
MIRT016798	hsa-miR-335-5p	Homo sapiens	ACOT8	10005	Homo sapiens	Microarray	Functional MTI (Weak)	18185580
MIRT016799	hsa-miR-335-5p	Homo sapiens	ABCC11	85320	Homo sapiens	Microarray	Functional MTI (Weak)	18185580
MIRT016800	hsa-miR-335-5p	Homo sapiens	POU6F2	11281	Homo sapiens	Microarray	Functional MTI (Weak)	18185580
MIRT016801	hsa-miR-335-5p	Homo sapiens	SOBP	55084	Homo sapiens	Microarray	Functional MTI (Weak)	18185580
MIRT016803	hsa-miR-335-5p	Homo sapiens	ARHGEF3	50650	Homo sapiens	Microarray	Functional MTI (Weak)	18185580
MIRT016805	hsa-miR-335-5p	Homo sapiens	JAG2	3714	Homo sapiens	Microarray	Functional MTI (Weak)	18185580
MIRT016806	hsa-miR-335-5p	Homo sapiens	PRSS53	339105	Homo sapiens	Microarray	Functional MTI (Weak)	18185580
MIRT016808	hsa-miR-335-5p	Homo sapiens	ARRB1	408	Homo sapiens	Microarray	Functional MTI (Weak)	18185580
MIRT016809	hsa-miR-335-5p	Homo sapiens	PDE4A	5141	Homo sapiens	Microarray	Functional MTI (Weak)	18185580
MIRT016810	hsa-miR-335-5p	Homo sapiens	PPP3R2	5535	Homo sapiens	Microarray	Functional MTI (Weak)	18185580
MIRT016811	hsa-miR-335-5p	Homo sapiens	ARHGEF28	64283	Homo sapiens	Microarray	Functional MTI (Weak)	18185580
MIRT016813	hsa-miR-335-5p	Homo sapiens	SOX5	6660	Homo sapiens	Microarray	Functional MTI (Weak)	18185580
MIRT016814	hsa-miR-335-5p	Homo sapiens	SERPINA1	5265	Homo sapiens	Microarray	Functional MTI (Weak)	18185580
MIRT016815	hsa-miR-335-5p	Homo sapiens	EGLN1	54583	Homo sapiens	Microarray	Functional MTI (Weak)	18185580
MIRT016816	hsa-miR-335-5p	Homo sapiens	SH2D3A	10045	Homo sapiens	Microarray	Functional MTI (Weak)	18185580
MIRT016817	hsa-miR-335-5p	Homo sapiens	CD14	929	Homo sapiens	Microarray	Functional MTI (Weak)	18185580
MIRT016818	hsa-miR-335-5p	Homo sapiens	ESAM	90952	Homo sapiens	Microarray	Functional MTI (Weak)	18185580
MIRT016819	hsa-miR-335-5p	Homo sapiens	GALNT16	57452	Homo sapiens	Microarray	Functional MTI (Weak)	18185580
MIRT016820	hsa-miR-335-5p	Homo sapiens	PLEKHG1	57480	Homo sapiens	Microarray	Functional MTI (Weak)	18185580
MIRT016821	hsa-miR-335-5p	Homo sapiens	SCN1B	6324	Homo sapiens	Microarray	Functional MTI (Weak)	18185580
MIRT016823	hsa-miR-335-5p	Homo sapiens	FBXL8	55336	Homo sapiens	Microarray	Functional MTI (Weak)	18185580
MIRT016824	hsa-miR-335-5p	Homo sapiens	ULK2	9706	Homo sapiens	Microarray	Functional MTI (Weak)	18185580
MIRT016825	hsa-miR-335-5p	Homo sapiens	CCNG2	901	Homo sapiens	Microarray	Functional MTI (Weak)	18185580
MIRT016826	hsa-miR-335-5p	Homo sapiens	ZNF654	55279	Homo sapiens	Microarray	Functional MTI (Weak)	18185580
MIRT016827	hsa-miR-335-5p	Homo sapiens	ABTB2	25841	Homo sapiens	Microarray	Functional MTI (Weak)	18185580
MIRT016828	hsa-miR-335-5p	Homo sapiens	LRP1B	53353	Homo sapiens	Microarray	Functional MTI (Weak)	18185580
MIRT016829	hsa-miR-335-5p	Homo sapiens	C7orf31	136895	Homo sapiens	Microarray	Functional MTI (Weak)	18185580
MIRT016830	hsa-miR-335-5p	Homo sapiens	POU2F3	25833	Homo sapiens	Microarray	Functional MTI (Weak)	18185580
MIRT016831	hsa-miR-335-5p	Homo sapiens	PRKN	5071	Homo sapiens	Microarray	Functional MTI (Weak)	18185580
MIRT016832	hsa-miR-335-5p	Homo sapiens	VAT1	10493	Homo sapiens	Microarray	Functional MTI (Weak)	18185580
MIRT016834	hsa-miR-335-5p	Homo sapiens	SLFN5	162394	Homo sapiens	Microarray	Functional MTI (Weak)	18185580
MIRT016836	hsa-miR-335-5p	Homo sapiens	TSPYL2	64061	Homo sapiens	Microarray	Functional MTI (Weak)	18185580
MIRT016837	hsa-miR-335-5p	Homo sapiens	UBE4B	10277	Homo sapiens	Microarray	Functional MTI (Weak)	18185580
MIRT016838	hsa-miR-335-5p	Homo sapiens	NUCB1	4924	Homo sapiens	Microarray	Functional MTI (Weak)	18185580
MIRT016839	hsa-miR-335-5p	Homo sapiens	IL17RD	54756	Homo sapiens	Microarray	Functional MTI (Weak)	18185580
MIRT016840	hsa-miR-335-5p	Homo sapiens	FCRL4	83417	Homo sapiens	Microarray	Functional MTI (Weak)	18185580
MIRT016841	hsa-miR-335-5p	Homo sapiens	TBATA	219793	Homo sapiens	Microarray	Functional MTI (Weak)	18185580
MIRT016842	hsa-miR-335-5p	Homo sapiens	CASP14	23581	Homo sapiens	Microarray	Functional MTI (Weak)	18185580
MIRT016843	hsa-miR-335-5p	Homo sapiens	CHRNA7	1139	Homo sapiens	Microarray	Functional MTI (Weak)	18185580
MIRT016844	hsa-miR-335-5p	Homo sapiens	PNPLA3	80339	Homo sapiens	Microarray	Functional MTI (Weak)	18185580
MIRT016845	hsa-miR-335-5p	Homo sapiens	ODF3L1	161753	Homo sapiens	Microarray	Functional MTI (Weak)	18185580
MIRT016847	hsa-miR-335-5p	Homo sapiens	PARD6B	84612	Homo sapiens	Microarray	Functional MTI (Weak)	18185580
MIRT016850	hsa-miR-335-5p	Homo sapiens	ATP10A	57194	Homo sapiens	Microarray	Functional MTI (Weak)	18185580
MIRT016851	hsa-miR-335-5p	Homo sapiens	DNMBP	23268	Homo sapiens	Microarray	Functional MTI (Weak)	18185580
MIRT016853	hsa-miR-335-5p	Homo sapiens	ENTPD4	9583	Homo sapiens	Microarray	Functional MTI (Weak)	18185580
MIRT016854	hsa-miR-335-5p	Homo sapiens	MEGF11	84465	Homo sapiens	Microarray	Functional MTI (Weak)	18185580
MIRT016855	hsa-miR-335-5p	Homo sapiens	ATP10D	57205	Homo sapiens	Microarray	Functional MTI (Weak)	18185580
MIRT016857	hsa-miR-335-5p	Homo sapiens	C20orf194	25943	Homo sapiens	Microarray	Functional MTI (Weak)	18185580
MIRT016859	hsa-miR-335-5p	Homo sapiens	GDPD1	284161	Homo sapiens	Microarray	Functional MTI (Weak)	18185580
MIRT016860	hsa-miR-335-5p	Homo sapiens	KRT19	3880	Homo sapiens	Microarray	Functional MTI (Weak)	18185580
MIRT016861	hsa-miR-335-5p	Homo sapiens	PFKFB4	5210	Homo sapiens	Microarray	Functional MTI (Weak)	18185580
MIRT016862	hsa-miR-335-5p	Homo sapiens	HSPA1B	3304	Homo sapiens	Microarray	Functional MTI (Weak)	18185580
MIRT016863	hsa-miR-335-5p	Homo sapiens	CRISPLD2	83716	Homo sapiens	Microarray	Functional MTI (Weak)	18185580
MIRT016864	hsa-miR-335-5p	Homo sapiens	ROR2	4920	Homo sapiens	Microarray	Functional MTI (Weak)	18185580
MIRT016865	hsa-miR-335-5p	Homo sapiens	ZCCHC24	219654	Homo sapiens	Microarray	Functional MTI (Weak)	18185580
MIRT016866	hsa-miR-335-5p	Homo sapiens	SPP1	6696	Homo sapiens	Microarray	Functional MTI (Weak)	18185580
MIRT016867	hsa-miR-335-5p	Homo sapiens	RNF214	257160	Homo sapiens	Microarray	Functional MTI (Weak)	18185580
MIRT016869	hsa-miR-335-5p	Homo sapiens	ZNF821	55565	Homo sapiens	Microarray	Functional MTI (Weak)	18185580
MIRT016871	hsa-miR-335-5p	Homo sapiens	SLC12A7	10723	Homo sapiens	Microarray	Functional MTI (Weak)	18185580
MIRT016872	hsa-miR-335-5p	Homo sapiens	CDR1	1038	Homo sapiens	Microarray	Functional MTI (Weak)	18185580
MIRT016873	hsa-miR-335-5p	Homo sapiens	MBD5	55777	Homo sapiens	Microarray	Functional MTI (Weak)	18185580
MIRT016874	hsa-miR-335-5p	Homo sapiens	HRH2	3274	Homo sapiens	Microarray	Functional MTI (Weak)	18185580
MIRT016875	hsa-miR-335-5p	Homo sapiens	RHOB	388	Homo sapiens	Microarray	Functional MTI (Weak)	18185580
MIRT016877	hsa-miR-335-5p	Homo sapiens	ALDOC	230	Homo sapiens	Microarray	Functional MTI (Weak)	18185580
MIRT016878	hsa-miR-335-5p	Homo sapiens	SLC37A1	54020	Homo sapiens	Microarray	Functional MTI (Weak)	18185580
MIRT016879	hsa-miR-335-5p	Homo sapiens	ACOT4	122970	Homo sapiens	Microarray	Functional MTI (Weak)	18185580
MIRT016880	hsa-miR-335-5p	Homo sapiens	KLF4	9314	Homo sapiens	Microarray	Functional MTI (Weak)	18185580
MIRT016881	hsa-miR-335-5p	Homo sapiens	TIAF1	9220	Homo sapiens	Microarray	Functional MTI (Weak)	18185580
MIRT016882	hsa-miR-335-5p	Homo sapiens	SOX13	9580	Homo sapiens	Microarray	Functional MTI (Weak)	18185580
MIRT016883	hsa-miR-335-5p	Homo sapiens	SYNGR3	9143	Homo sapiens	Microarray	Functional MTI (Weak)	18185580
MIRT016884	hsa-miR-335-5p	Homo sapiens	JUP	3728	Homo sapiens	Microarray	Functional MTI (Weak)	18185580
MIRT016885	hsa-miR-335-5p	Homo sapiens	CFP	5199	Homo sapiens	Microarray	Functional MTI (Weak)	18185580
MIRT016887	hsa-miR-335-5p	Homo sapiens	PER1	5187	Homo sapiens	Microarray	Functional MTI (Weak)	18185580
MIRT016887	hsa-miR-335-5p	Homo sapiens	PER1	5187	Homo sapiens	PAR-CLIP	Functional MTI (Weak)	22012620
MIRT016888	hsa-miR-335-5p	Homo sapiens	GALNT12	79695	Homo sapiens	Microarray	Functional MTI (Weak)	18185580
MIRT016890	hsa-miR-335-5p	Homo sapiens	JMY	133746	Homo sapiens	Microarray	Functional MTI (Weak)	18185580
MIRT016891	hsa-miR-335-5p	Homo sapiens	ERO1B	56605	Homo sapiens	Microarray	Functional MTI (Weak)	18185580
MIRT016893	hsa-miR-335-5p	Homo sapiens	SETX	23064	Homo sapiens	Microarray	Functional MTI (Weak)	18185580
MIRT016895	hsa-miR-335-5p	Homo sapiens	GALNT5	11227	Homo sapiens	Microarray	Functional MTI (Weak)	18185580
MIRT016896	hsa-miR-335-5p	Homo sapiens	RAB3C	115827	Homo sapiens	Microarray	Functional MTI (Weak)	18185580
MIRT016897	hsa-miR-335-5p	Homo sapiens	GOLGA6L9	440295	Homo sapiens	Microarray	Functional MTI (Weak)	18185580
MIRT016898	hsa-miR-335-5p	Homo sapiens	BAZ2B	29994	Homo sapiens	Microarray	Functional MTI (Weak)	18185580
MIRT016899	hsa-miR-335-5p	Homo sapiens	SORBS2	8470	Homo sapiens	Microarray	Functional MTI (Weak)	18185580
MIRT016901	hsa-miR-335-5p	Homo sapiens	NEFM	4741	Homo sapiens	Microarray	Functional MTI (Weak)	18185580
MIRT016902	hsa-miR-335-5p	Homo sapiens	HYOU1	10525	Homo sapiens	Microarray	Functional MTI (Weak)	18185580
MIRT016904	hsa-miR-335-5p	Homo sapiens	LHX6	26468	Homo sapiens	Microarray	Functional MTI (Weak)	18185580
MIRT016905	hsa-miR-335-5p	Homo sapiens	CC2D2B	387707	Homo sapiens	Microarray	Functional MTI (Weak)	18185580
MIRT016907	hsa-miR-335-5p	Homo sapiens	SERINC2	347735	Homo sapiens	Microarray	Functional MTI (Weak)	18185580
MIRT016908	hsa-miR-335-5p	Homo sapiens	EPHA4	2043	Homo sapiens	Microarray	Functional MTI (Weak)	18185580
MIRT016908	hsa-miR-335-5p	Homo sapiens	EPHA4	2043	Homo sapiens	PAR-CLIP	Functional MTI (Weak)	21572407
MIRT016910	hsa-miR-335-5p	Homo sapiens	RRBP1	6238	Homo sapiens	Microarray	Functional MTI (Weak)	18185580
MIRT016911	hsa-miR-335-5p	Homo sapiens	VEGFA	7422	Homo sapiens	Microarray	Functional MTI (Weak)	18185580
MIRT016913	hsa-miR-335-5p	Homo sapiens	TUBGCP6	85378	Homo sapiens	Microarray	Functional MTI (Weak)	18185580
MIRT016915	hsa-miR-335-5p	Homo sapiens	RAB4B	53916	Homo sapiens	Microarray	Functional MTI (Weak)	18185580
MIRT016916	hsa-miR-335-5p	Homo sapiens	SYT14	255928	Homo sapiens	Microarray	Functional MTI (Weak)	18185580
MIRT016918	hsa-miR-335-5p	Homo sapiens	APBB2	323	Homo sapiens	Microarray	Functional MTI (Weak)	18185580
MIRT016920	hsa-miR-335-5p	Homo sapiens	DUSP16	80824	Homo sapiens	Microarray	Functional MTI (Weak)	18185580
MIRT016921	hsa-miR-335-5p	Homo sapiens	DNAAF2	55172	Homo sapiens	Microarray	Functional MTI (Weak)	18185580
MIRT016923	hsa-miR-335-5p	Homo sapiens	DNASE2B	58511	Homo sapiens	Microarray	Functional MTI (Weak)	18185580
MIRT016924	hsa-miR-335-5p	Homo sapiens	SNED1	25992	Homo sapiens	Microarray	Functional MTI (Weak)	18185580
MIRT016927	hsa-miR-335-5p	Homo sapiens	DDIT3	1649	Homo sapiens	Microarray	Functional MTI (Weak)	18185580
MIRT016928	hsa-miR-335-5p	Homo sapiens	CD8A	925	Homo sapiens	Microarray	Functional MTI (Weak)	18185580
MIRT016929	hsa-miR-335-5p	Homo sapiens	CHD6	84181	Homo sapiens	Microarray	Functional MTI (Weak)	18185580
MIRT016930	hsa-miR-335-5p	Homo sapiens	ZNF771	51333	Homo sapiens	Microarray	Functional MTI (Weak)	18185580
MIRT016931	hsa-miR-335-5p	Homo sapiens	LATS1	9113	Homo sapiens	Microarray	Functional MTI (Weak)	18185580
MIRT016932	hsa-miR-335-5p	Homo sapiens	FN3K	64122	Homo sapiens	Microarray	Functional MTI (Weak)	18185580
MIRT016933	hsa-miR-335-5p	Homo sapiens	FOXO1	2308	Homo sapiens	Microarray	Functional MTI (Weak)	18185580
MIRT016934	hsa-miR-335-5p	Homo sapiens	FAM160A2	84067	Homo sapiens	Microarray	Functional MTI (Weak)	18185580
MIRT016935	hsa-miR-335-5p	Homo sapiens	SALL4	57167	Homo sapiens	Microarray	Functional MTI (Weak)	18185580
MIRT016936	hsa-miR-335-5p	Homo sapiens	CAPN11	11131	Homo sapiens	Microarray	Functional MTI (Weak)	18185580
MIRT016937	hsa-miR-335-5p	Homo sapiens	BRAT1	221927	Homo sapiens	Microarray	Functional MTI (Weak)	18185580
MIRT016938	hsa-miR-335-5p	Homo sapiens	LTC4S	4056	Homo sapiens	Microarray	Functional MTI (Weak)	18185580
MIRT016939	hsa-miR-335-5p	Homo sapiens	DAAM1	23002	Homo sapiens	Microarray	Functional MTI (Weak)	18185580
MIRT016942	hsa-miR-335-5p	Homo sapiens	KCNC1	3746	Homo sapiens	Microarray	Functional MTI (Weak)	18185580
MIRT016943	hsa-miR-335-5p	Homo sapiens	RNF213	57674	Homo sapiens	Microarray	Functional MTI (Weak)	18185580
MIRT016944	hsa-miR-335-5p	Homo sapiens	CXCL9	4283	Homo sapiens	Microarray	Functional MTI (Weak)	18185580
MIRT016945	hsa-miR-335-5p	Homo sapiens	TMPRSS13	84000	Homo sapiens	Microarray	Functional MTI (Weak)	18185580
MIRT016946	hsa-miR-335-5p	Homo sapiens	ABCA3	21	Homo sapiens	Microarray	Functional MTI (Weak)	18185580
MIRT016947	hsa-miR-335-5p	Homo sapiens	BBX	56987	Homo sapiens	Microarray	Functional MTI (Weak)	18185580
MIRT016950	hsa-miR-335-5p	Homo sapiens	TRIB1	10221	Homo sapiens	Microarray	Functional MTI (Weak)	18185580
MIRT016952	hsa-miR-335-5p	Homo sapiens	PIGN	23556	Homo sapiens	Microarray	Functional MTI (Weak)	18185580
MIRT016953	hsa-miR-335-5p	Homo sapiens	CPNE5	57699	Homo sapiens	Microarray	Functional MTI (Weak)	18185580
MIRT016954	hsa-miR-335-5p	Homo sapiens	FPGT-TNNI3K	100526835	Homo sapiens	Microarray	Functional MTI (Weak)	18185580
MIRT016955	hsa-miR-335-5p	Homo sapiens	PNRC1	10957	Homo sapiens	Microarray	Functional MTI (Weak)	18185580
MIRT016955	hsa-miR-335-5p	Homo sapiens	PNRC1	10957	Homo sapiens	PAR-CLIP	Functional MTI (Weak)	23592263
MIRT016956	hsa-miR-335-5p	Homo sapiens	C12orf56	115749	Homo sapiens	Microarray	Functional MTI (Weak)	18185580
MIRT016957	hsa-miR-335-5p	Homo sapiens	CABP1	9478	Homo sapiens	Microarray	Functional MTI (Weak)	18185580
MIRT016958	hsa-miR-335-5p	Homo sapiens	KIF17	57576	Homo sapiens	Microarray	Functional MTI (Weak)	18185580
MIRT016959	hsa-miR-335-5p	Homo sapiens	ZFP57	346171	Homo sapiens	Microarray	Functional MTI (Weak)	18185580
MIRT016960	hsa-miR-335-5p	Homo sapiens	DAPK2	23604	Homo sapiens	Microarray	Functional MTI (Weak)	18185580
MIRT016961	hsa-miR-335-5p	Homo sapiens	HSPA1L	3305	Homo sapiens	Microarray	Functional MTI (Weak)	18185580
MIRT016964	hsa-miR-335-5p	Homo sapiens	YPEL5	51646	Homo sapiens	Microarray	Functional MTI (Weak)	18185580
MIRT016965	hsa-miR-335-5p	Homo sapiens	LRRC41	10489	Homo sapiens	Microarray	Functional MTI (Weak)	18185580
MIRT016967	hsa-miR-335-5p	Homo sapiens	ITPR2	3709	Homo sapiens	Microarray	Functional MTI (Weak)	18185580
MIRT016968	hsa-miR-335-5p	Homo sapiens	NECAB1	64168	Homo sapiens	Microarray	Functional MTI (Weak)	18185580
MIRT016969	hsa-miR-335-5p	Homo sapiens	DYRK1B	9149	Homo sapiens	Microarray	Functional MTI (Weak)	18185580
MIRT016970	hsa-miR-335-5p	Homo sapiens	MMP14	4323	Homo sapiens	Microarray	Functional MTI (Weak)	18185580
MIRT016972	hsa-miR-335-5p	Homo sapiens	ITGB2	3689	Homo sapiens	Microarray	Functional MTI (Weak)	18185580
MIRT016973	hsa-miR-335-5p	Homo sapiens	SIGLEC5	8778	Homo sapiens	Microarray	Functional MTI (Weak)	18185580
MIRT016974	hsa-miR-335-5p	Homo sapiens	PSORS1C1	170679	Homo sapiens	Microarray	Functional MTI (Weak)	18185580
MIRT016975	hsa-miR-335-5p	Homo sapiens	MAFB	9935	Homo sapiens	Microarray	Functional MTI (Weak)	18185580
MIRT016976	hsa-miR-335-5p	Homo sapiens	GREB1	9687	Homo sapiens	Microarray	Functional MTI (Weak)	18185580
MIRT016977	hsa-miR-335-5p	Homo sapiens	GLS2	27165	Homo sapiens	Microarray	Functional MTI (Weak)	18185580
MIRT016978	hsa-miR-335-5p	Homo sapiens	KDR	3791	Homo sapiens	Microarray	Functional MTI (Weak)	18185580
MIRT016979	hsa-miR-335-5p	Homo sapiens	CSF1	1435	Homo sapiens	Microarray	Functional MTI (Weak)	18185580
MIRT016980	hsa-miR-335-5p	Homo sapiens	HECTD4	283450	Homo sapiens	Microarray	Functional MTI (Weak)	18185580
MIRT016981	hsa-miR-335-5p	Homo sapiens	TET2	54790	Homo sapiens	Microarray	Functional MTI (Weak)	18185580
MIRT016982	hsa-miR-335-5p	Homo sapiens	DHCR7	1717	Homo sapiens	Microarray	Functional MTI (Weak)	18185580
MIRT016983	hsa-miR-335-5p	Homo sapiens	PCDHB10	56126	Homo sapiens	Microarray	Functional MTI (Weak)	18185580
MIRT016984	hsa-miR-335-5p	Homo sapiens	GFAP	2670	Homo sapiens	Microarray	Functional MTI (Weak)	18185580
MIRT016986	hsa-miR-335-5p	Homo sapiens	ESRP1	54845	Homo sapiens	Microarray	Functional MTI (Weak)	18185580
MIRT016987	hsa-miR-335-5p	Homo sapiens	ARHGEF4	50649	Homo sapiens	Microarray	Functional MTI (Weak)	18185580
MIRT016989	hsa-miR-335-5p	Homo sapiens	ZKSCAN2	342357	Homo sapiens	Microarray	Functional MTI (Weak)	18185580
MIRT016990	hsa-miR-335-5p	Homo sapiens	KMT2C	58508	Homo sapiens	Microarray	Functional MTI (Weak)	18185580
MIRT016992	hsa-miR-335-5p	Homo sapiens	GABRP	2568	Homo sapiens	Microarray	Functional MTI (Weak)	18185580
MIRT016995	hsa-miR-335-5p	Homo sapiens	MGAT4A	11320	Homo sapiens	Microarray	Functional MTI (Weak)	18185580
MIRT016996	hsa-miR-335-5p	Homo sapiens	PHF21A	51317	Homo sapiens	Microarray	Functional MTI (Weak)	18185580
MIRT016997	hsa-miR-335-5p	Homo sapiens	OSMR	9180	Homo sapiens	Microarray	Functional MTI (Weak)	18185580
MIRT016998	hsa-miR-335-5p	Homo sapiens	GULP1	51454	Homo sapiens	Microarray	Functional MTI (Weak)	18185580
MIRT016999	hsa-miR-335-5p	Homo sapiens	PCYOX1	51449	Homo sapiens	Microarray	Functional MTI (Weak)	18185580
MIRT016999	hsa-miR-335-5p	Homo sapiens	PCYOX1	51449	Homo sapiens	PAR-CLIP	Functional MTI (Weak)	22100165
MIRT017001	hsa-miR-335-5p	Homo sapiens	SASH1	23328	Homo sapiens	Microarray	Functional MTI (Weak)	18185580
MIRT017002	hsa-miR-335-5p	Homo sapiens	MANBA	4126	Homo sapiens	Microarray	Functional MTI (Weak)	18185580
MIRT017004	hsa-miR-335-5p	Homo sapiens	BFSP2	8419	Homo sapiens	Microarray	Functional MTI (Weak)	18185580
MIRT017006	hsa-miR-335-5p	Homo sapiens	RASGEF1A	221002	Homo sapiens	Microarray	Functional MTI (Weak)	18185580
MIRT017007	hsa-miR-335-5p	Homo sapiens	CLIC3	9022	Homo sapiens	Microarray	Functional MTI (Weak)	18185580
MIRT017009	hsa-miR-335-5p	Homo sapiens	LEPR	3953	Homo sapiens	Microarray	Functional MTI (Weak)	18185580
MIRT017011	hsa-miR-335-5p	Homo sapiens	TNFSF9	8744	Homo sapiens	Microarray	Functional MTI (Weak)	18185580
MIRT017013	hsa-miR-335-5p	Homo sapiens	FGF23	8074	Homo sapiens	Microarray	Functional MTI (Weak)	18185580
MIRT017015	hsa-miR-335-5p	Homo sapiens	MKNK2	2872	Homo sapiens	Microarray	Functional MTI (Weak)	18185580
MIRT017016	hsa-miR-335-5p	Homo sapiens	STAT6	6778	Homo sapiens	Microarray	Functional MTI (Weak)	18185580
MIRT017017	hsa-miR-335-5p	Homo sapiens	SIGIRR	59307	Homo sapiens	Microarray	Functional MTI (Weak)	18185580
MIRT017018	hsa-miR-335-5p	Homo sapiens	MFGE8	4240	Homo sapiens	Microarray	Functional MTI (Weak)	18185580
MIRT017019	hsa-miR-335-5p	Homo sapiens	SERPINB10	5273	Homo sapiens	Microarray	Functional MTI (Weak)	18185580
MIRT017020	hsa-miR-335-5p	Homo sapiens	ST14	6768	Homo sapiens	Microarray	Functional MTI (Weak)	18185580
MIRT017021	hsa-miR-335-5p	Homo sapiens	KIF27	55582	Homo sapiens	Microarray	Functional MTI (Weak)	18185580
MIRT017022	hsa-miR-335-5p	Homo sapiens	TRRAP	8295	Homo sapiens	Microarray	Functional MTI (Weak)	18185580
MIRT017024	hsa-miR-335-5p	Homo sapiens	ZNF461	92283	Homo sapiens	Microarray	Functional MTI (Weak)	18185580
MIRT017025	hsa-miR-335-5p	Homo sapiens	SDCCAG8	10806	Homo sapiens	Microarray	Functional MTI (Weak)	18185580
MIRT017029	hsa-miR-335-5p	Homo sapiens	AGPAT3	56894	Homo sapiens	Microarray	Functional MTI (Weak)	18185580
MIRT017030	hsa-miR-335-5p	Homo sapiens	KLHL24	54800	Homo sapiens	Microarray	Functional MTI (Weak)	18185580
MIRT017031	hsa-miR-335-5p	Homo sapiens	DYRK1A	1859	Homo sapiens	Microarray	Functional MTI (Weak)	18185580
MIRT017032	hsa-miR-335-5p	Homo sapiens	CTDP1	9150	Homo sapiens	Microarray	Functional MTI (Weak)	18185580
MIRT017033	hsa-miR-335-5p	Homo sapiens	CMTR1	23070	Homo sapiens	Microarray	Functional MTI (Weak)	18185580
MIRT017034	hsa-miR-335-5p	Homo sapiens	MLC1	23209	Homo sapiens	Microarray	Functional MTI (Weak)	18185580
MIRT017035	hsa-miR-335-5p	Homo sapiens	CYP19A1	1588	Homo sapiens	Microarray	Functional MTI (Weak)	18185580
MIRT017036	hsa-miR-335-5p	Homo sapiens	MAN1A1	4121	Homo sapiens	Microarray	Functional MTI (Weak)	18185580
MIRT017037	hsa-miR-335-5p	Homo sapiens	TBX15	6913	Homo sapiens	Microarray	Functional MTI (Weak)	18185580
MIRT017038	hsa-miR-335-5p	Homo sapiens	PELP1	27043	Homo sapiens	Microarray	Functional MTI (Weak)	18185580
MIRT017039	hsa-miR-335-5p	Homo sapiens	SUSD3	203328	Homo sapiens	Microarray	Functional MTI (Weak)	18185580
MIRT017040	hsa-miR-335-5p	Homo sapiens	RSPO3	84870	Homo sapiens	Microarray	Functional MTI (Weak)	18185580
MIRT017041	hsa-miR-335-5p	Homo sapiens	NIPSNAP1	8508	Homo sapiens	Microarray	Functional MTI (Weak)	18185580
MIRT017042	hsa-miR-335-5p	Homo sapiens	RARRES2	5919	Homo sapiens	Microarray	Functional MTI (Weak)	18185580
MIRT017043	hsa-miR-335-5p	Homo sapiens	PTAFR	5724	Homo sapiens	Microarray	Functional MTI (Weak)	18185580
MIRT017044	hsa-miR-335-5p	Homo sapiens	THBD	7056	Homo sapiens	Microarray	Functional MTI (Weak)	18185580
MIRT017046	hsa-miR-335-5p	Homo sapiens	HOXA2	3199	Homo sapiens	Microarray	Functional MTI (Weak)	18185580
MIRT017048	hsa-miR-335-5p	Homo sapiens	TNFRSF9	3604	Homo sapiens	Microarray	Functional MTI (Weak)	18185580
MIRT017049	hsa-miR-335-5p	Homo sapiens	HEY1	23462	Homo sapiens	Microarray	Functional MTI (Weak)	18185580
MIRT017050	hsa-miR-335-5p	Homo sapiens	KIRREL1	55243	Homo sapiens	Microarray	Functional MTI (Weak)	18185580
MIRT017051	hsa-miR-335-5p	Homo sapiens	IL1A	3552	Homo sapiens	Microarray	Functional MTI (Weak)	18185580
MIRT017053	hsa-miR-335-5p	Homo sapiens	IGDCC4	57722	Homo sapiens	Microarray	Functional MTI (Weak)	18185580
MIRT017054	hsa-miR-335-5p	Homo sapiens	SH3D21	79729	Homo sapiens	Microarray	Functional MTI (Weak)	18185580
MIRT017055	hsa-miR-335-5p	Homo sapiens	PDZD8	118987	Homo sapiens	Microarray	Functional MTI (Weak)	18185580
MIRT017057	hsa-miR-335-5p	Homo sapiens	TACSTD2	4070	Homo sapiens	Microarray	Functional MTI (Weak)	18185580
MIRT017059	hsa-miR-335-5p	Homo sapiens	SCIMP	388325	Homo sapiens	Microarray	Functional MTI (Weak)	18185580
MIRT017063	hsa-miR-335-5p	Homo sapiens	SLC2A12	154091	Homo sapiens	Microarray	Functional MTI (Weak)	18185580
MIRT017064	hsa-miR-335-5p	Homo sapiens	EXD3	54932	Homo sapiens	Microarray	Functional MTI (Weak)	18185580
MIRT017067	hsa-miR-335-5p	Homo sapiens	ZNF518A	9849	Homo sapiens	Microarray	Functional MTI (Weak)	18185580
MIRT017068	hsa-miR-335-5p	Homo sapiens	HSPB3	8988	Homo sapiens	Microarray	Functional MTI (Weak)	18185580
MIRT017069	hsa-miR-335-5p	Homo sapiens	KMT2E	55904	Homo sapiens	Microarray	Functional MTI (Weak)	18185580
MIRT017070	hsa-miR-335-5p	Homo sapiens	IRX2	153572	Homo sapiens	Microarray	Functional MTI (Weak)	18185580
MIRT017071	hsa-miR-335-5p	Homo sapiens	LRRK2	120892	Homo sapiens	Microarray	Functional MTI (Weak)	18185580
MIRT017073	hsa-miR-335-5p	Homo sapiens	RAB11FIP1	80223	Homo sapiens	Microarray	Functional MTI (Weak)	18185580
MIRT017074	hsa-miR-335-5p	Homo sapiens	MAML2	84441	Homo sapiens	Microarray	Functional MTI (Weak)	18185580
MIRT017076	hsa-miR-335-5p	Homo sapiens	XRRA1	143570	Homo sapiens	Microarray	Functional MTI (Weak)	18185580
MIRT017077	hsa-miR-335-5p	Homo sapiens	CLCN2	1181	Homo sapiens	Microarray	Functional MTI (Weak)	18185580
MIRT017079	hsa-miR-335-5p	Homo sapiens	TANC2	26115	Homo sapiens	Microarray	Functional MTI (Weak)	18185580
MIRT017080	hsa-miR-335-5p	Homo sapiens	PTPRT	11122	Homo sapiens	Microarray	Functional MTI (Weak)	18185580
MIRT017081	hsa-miR-335-5p	Homo sapiens	ULK1	8408	Homo sapiens	Microarray	Functional MTI (Weak)	18185580
MIRT017082	hsa-miR-335-5p	Homo sapiens	ACACA	31	Homo sapiens	Microarray	Functional MTI (Weak)	18185580
MIRT017083	hsa-miR-335-5p	Homo sapiens	DUSP5	1847	Homo sapiens	Microarray	Functional MTI (Weak)	18185580
MIRT017084	hsa-miR-335-5p	Homo sapiens	G2E3	55632	Homo sapiens	Microarray	Functional MTI (Weak)	18185580
MIRT017085	hsa-miR-335-5p	Homo sapiens	ZFP69	339559	Homo sapiens	Microarray	Functional MTI (Weak)	18185580
MIRT017087	hsa-miR-335-5p	Homo sapiens	TOX2	84969	Homo sapiens	Microarray	Functional MTI (Weak)	18185580
MIRT017088	hsa-miR-335-5p	Homo sapiens	GRIK4	2900	Homo sapiens	Microarray	Functional MTI (Weak)	18185580
MIRT017089	hsa-miR-335-5p	Homo sapiens	FGD2	221472	Homo sapiens	Microarray	Functional MTI (Weak)	18185580
MIRT017091	hsa-miR-335-5p	Homo sapiens	LTBP1	4052	Homo sapiens	Microarray	Functional MTI (Weak)	18185580
MIRT017092	hsa-miR-335-5p	Homo sapiens	NEUROD4	58158	Homo sapiens	Microarray	Functional MTI (Weak)	18185580
MIRT017093	hsa-miR-335-5p	Homo sapiens	RNF121	55298	Homo sapiens	Microarray	Functional MTI (Weak)	18185580
MIRT017096	hsa-miR-335-5p	Homo sapiens	MAMLD1	10046	Homo sapiens	Microarray	Functional MTI (Weak)	18185580
MIRT017098	hsa-miR-335-5p	Homo sapiens	TEAD2	8463	Homo sapiens	Microarray	Functional MTI (Weak)	18185580
MIRT017099	hsa-miR-335-5p	Homo sapiens	PLD3	23646	Homo sapiens	Microarray	Functional MTI (Weak)	18185580
MIRT017100	hsa-miR-335-5p	Homo sapiens	TAZ	6901	Homo sapiens	Microarray	Functional MTI (Weak)	18185580
MIRT017101	hsa-miR-335-5p	Homo sapiens	MYPN	84665	Homo sapiens	Microarray	Functional MTI (Weak)	18185580
MIRT017102	hsa-miR-335-5p	Homo sapiens	MAP3K8	1326	Homo sapiens	Microarray	Functional MTI (Weak)	18185580
MIRT017103	hsa-miR-335-5p	Homo sapiens	CNGB1	1258	Homo sapiens	Microarray	Functional MTI (Weak)	18185580
MIRT017105	hsa-miR-335-5p	Homo sapiens	DISP1	84976	Homo sapiens	Microarray	Functional MTI (Weak)	18185580
MIRT017106	hsa-miR-335-5p	Homo sapiens	ELOVL6	79071	Homo sapiens	Microarray	Functional MTI (Weak)	18185580
MIRT017108	hsa-miR-335-5p	Homo sapiens	ZNF579	163033	Homo sapiens	Microarray	Functional MTI (Weak)	18185580
MIRT017110	hsa-miR-335-5p	Homo sapiens	FAM131C	348487	Homo sapiens	Microarray	Functional MTI (Weak)	18185580
MIRT017111	hsa-miR-335-5p	Homo sapiens	RSPH4A	345895	Homo sapiens	Microarray	Functional MTI (Weak)	18185580
MIRT017112	hsa-miR-335-5p	Homo sapiens	SLC6A12	6539	Homo sapiens	Microarray	Functional MTI (Weak)	18185580
MIRT017113	hsa-miR-335-5p	Homo sapiens	XKR6	286046	Homo sapiens	Microarray	Functional MTI (Weak)	18185580
MIRT017114	hsa-miR-335-5p	Homo sapiens	FLG2	388698	Homo sapiens	Microarray	Functional MTI (Weak)	18185580
MIRT017115	hsa-miR-335-5p	Homo sapiens	MLXIP	22877	Homo sapiens	Microarray	Functional MTI (Weak)	18185580
MIRT017116	hsa-miR-335-5p	Homo sapiens	NEIL1	79661	Homo sapiens	Microarray	Functional MTI (Weak)	18185580
MIRT017117	hsa-miR-335-5p	Homo sapiens	ING4	51147	Homo sapiens	Microarray	Functional MTI (Weak)	18185580
MIRT017118	hsa-miR-335-5p	Homo sapiens	SMG7	9887	Homo sapiens	Microarray	Functional MTI (Weak)	18185580
MIRT017119	hsa-miR-335-5p	Homo sapiens	FREM1	158326	Homo sapiens	Microarray	Functional MTI (Weak)	18185580
MIRT017120	hsa-miR-335-5p	Homo sapiens	FOXA2	3170	Homo sapiens	Microarray	Functional MTI (Weak)	18185580
MIRT017120	hsa-miR-335-5p	Homo sapiens	FOXA2	3170	Homo sapiens	Luciferase reporter assay//qRT-PCR//Western blot	Functional MTI	24449834
MIRT017121	hsa-miR-335-5p	Homo sapiens	ATG16L2	89849	Homo sapiens	Microarray	Functional MTI (Weak)	18185580
MIRT017122	hsa-miR-335-5p	Homo sapiens	LDLR	3949	Homo sapiens	Microarray	Functional MTI (Weak)	18185580
MIRT017123	hsa-miR-335-5p	Homo sapiens	COPA	1314	Homo sapiens	Microarray	Functional MTI (Weak)	18185580
MIRT017124	hsa-miR-335-5p	Homo sapiens	SESN3	143686	Homo sapiens	Microarray	Functional MTI (Weak)	18185580
MIRT017125	hsa-miR-335-5p	Homo sapiens	SLC29A3	55315	Homo sapiens	Microarray	Functional MTI (Weak)	18185580
MIRT017126	hsa-miR-335-5p	Homo sapiens	TMEM25	84866	Homo sapiens	Microarray	Functional MTI (Weak)	18185580
MIRT017128	hsa-miR-335-5p	Homo sapiens	GLTPD2	388323	Homo sapiens	Microarray	Functional MTI (Weak)	18185580
MIRT017129	hsa-miR-335-5p	Homo sapiens	PLK3	1263	Homo sapiens	Microarray	Functional MTI (Weak)	18185580
MIRT017130	hsa-miR-335-5p	Homo sapiens	VMO1	284013	Homo sapiens	Microarray	Functional MTI (Weak)	18185580
MIRT017131	hsa-miR-335-5p	Homo sapiens	ZBTB1	22890	Homo sapiens	Microarray	Functional MTI (Weak)	18185580
MIRT017133	hsa-miR-335-5p	Homo sapiens	CCDC186	55088	Homo sapiens	Microarray	Functional MTI (Weak)	18185580
MIRT017134	hsa-miR-335-5p	Homo sapiens	DHRS3	9249	Homo sapiens	Microarray	Functional MTI (Weak)	18185580
MIRT017137	hsa-miR-335-5p	Homo sapiens	ADGB	79747	Homo sapiens	Microarray	Functional MTI (Weak)	18185580
MIRT017138	hsa-miR-335-5p	Homo sapiens	HMGCS1	3157	Homo sapiens	Microarray	Functional MTI (Weak)	18185580
MIRT017139	hsa-miR-335-5p	Homo sapiens	ANTXR2	118429	Homo sapiens	Microarray	Functional MTI (Weak)	18185580
MIRT017140	hsa-miR-335-5p	Homo sapiens	FAM47C	442444	Homo sapiens	Microarray	Functional MTI (Weak)	18185580
MIRT017142	hsa-miR-335-5p	Homo sapiens	NUTM2B	729262	Homo sapiens	Microarray	Functional MTI (Weak)	18185580
MIRT017143	hsa-miR-335-5p	Homo sapiens	ZFP41	286128	Homo sapiens	Microarray	Functional MTI (Weak)	18185580
MIRT017144	hsa-miR-335-5p	Homo sapiens	HOXC6	3223	Homo sapiens	Microarray	Functional MTI (Weak)	18185580
MIRT017145	hsa-miR-335-5p	Homo sapiens	MMRN1	22915	Homo sapiens	Microarray	Functional MTI (Weak)	18185580
MIRT017146	hsa-miR-335-5p	Homo sapiens	SAG	6295	Homo sapiens	Microarray	Functional MTI (Weak)	18185580
MIRT017147	hsa-miR-335-5p	Homo sapiens	RUFY2	55680	Homo sapiens	Microarray	Functional MTI (Weak)	18185580
MIRT017148	hsa-miR-335-5p	Homo sapiens	WIF1	11197	Homo sapiens	Microarray	Functional MTI (Weak)	18185580
MIRT017150	hsa-miR-335-5p	Homo sapiens	FAM214A	56204	Homo sapiens	Microarray	Functional MTI (Weak)	18185580
MIRT017151	hsa-miR-335-5p	Homo sapiens	TAF8	129685	Homo sapiens	Microarray	Functional MTI (Weak)	18185580
MIRT017152	hsa-miR-335-5p	Homo sapiens	MPPED2	744	Homo sapiens	Microarray	Functional MTI (Weak)	18185580
MIRT017153	hsa-miR-335-5p	Homo sapiens	RASSF8	11228	Homo sapiens	Microarray	Functional MTI (Weak)	18185580
MIRT017154	hsa-miR-335-5p	Homo sapiens	WDR59	79726	Homo sapiens	Microarray	Functional MTI (Weak)	18185580
MIRT017155	hsa-miR-335-5p	Homo sapiens	AHNAK	79026	Homo sapiens	Microarray	Functional MTI (Weak)	18185580
MIRT017156	hsa-miR-335-5p	Homo sapiens	RNASE4	6038	Homo sapiens	Microarray	Functional MTI (Weak)	18185580
MIRT017157	hsa-miR-335-5p	Homo sapiens	GPR82	27197	Homo sapiens	Microarray	Functional MTI (Weak)	18185580
MIRT017158	hsa-miR-335-5p	Homo sapiens	TFE3	7030	Homo sapiens	Microarray	Functional MTI (Weak)	18185580
MIRT017159	hsa-miR-335-5p	Homo sapiens	SFRP1	6422	Homo sapiens	Microarray	Functional MTI (Weak)	18185580
MIRT017161	hsa-miR-335-5p	Homo sapiens	PPM1H	57460	Homo sapiens	Microarray	Functional MTI (Weak)	18185580
MIRT017162	hsa-miR-335-5p	Homo sapiens	TRIM2	23321	Homo sapiens	Microarray	Functional MTI (Weak)	18185580
MIRT017163	hsa-miR-335-5p	Homo sapiens	ATP2B4	493	Homo sapiens	Microarray	Functional MTI (Weak)	18185580
MIRT017164	hsa-miR-335-5p	Homo sapiens	MINDY2	54629	Homo sapiens	Microarray	Functional MTI (Weak)	18185580
MIRT017165	hsa-miR-335-5p	Homo sapiens	SH3BP1	23616	Homo sapiens	Microarray	Functional MTI (Weak)	18185580
MIRT017166	hsa-miR-335-5p	Homo sapiens	MCMDC2	157777	Homo sapiens	Microarray	Functional MTI (Weak)	18185580
MIRT017167	hsa-miR-335-5p	Homo sapiens	TRDN	10345	Homo sapiens	Microarray	Functional MTI (Weak)	18185580
MIRT017168	hsa-miR-335-5p	Homo sapiens	MPIG6B	80739	Homo sapiens	Microarray	Functional MTI (Weak)	18185580
MIRT017169	hsa-miR-335-5p	Homo sapiens	IL6ST	3572	Homo sapiens	Microarray	Functional MTI (Weak)	18185580
MIRT017170	hsa-miR-335-5p	Homo sapiens	DLG2	1740	Homo sapiens	Microarray	Functional MTI (Weak)	18185580
MIRT017172	hsa-miR-335-5p	Homo sapiens	KDM7A	80853	Homo sapiens	Microarray	Functional MTI (Weak)	18185580
MIRT017173	hsa-miR-335-5p	Homo sapiens	PLEKHA1	59338	Homo sapiens	Microarray	Functional MTI (Weak)	18185580
MIRT017174	hsa-miR-335-5p	Homo sapiens	PLLP	51090	Homo sapiens	Microarray	Functional MTI (Weak)	18185580
MIRT017175	hsa-miR-335-5p	Homo sapiens	KLRK1	22914	Homo sapiens	Microarray	Functional MTI (Weak)	18185580
MIRT017176	hsa-miR-335-5p	Homo sapiens	FAM102A	399665	Homo sapiens	Microarray	Functional MTI (Weak)	18185580
MIRT017177	hsa-miR-335-5p	Homo sapiens	LIN7A	8825	Homo sapiens	Microarray	Functional MTI (Weak)	18185580
MIRT017178	hsa-miR-335-5p	Homo sapiens	KMT2A	4297	Homo sapiens	Microarray	Functional MTI (Weak)	18185580
MIRT017179	hsa-miR-335-5p	Homo sapiens	GSDMB	55876	Homo sapiens	Microarray	Functional MTI (Weak)	18185580
MIRT017180	hsa-miR-335-5p	Homo sapiens	MFSD6L	162387	Homo sapiens	Microarray	Functional MTI (Weak)	18185580
MIRT017181	hsa-miR-335-5p	Homo sapiens	CDK20	23552	Homo sapiens	Microarray	Functional MTI (Weak)	18185580
MIRT017182	hsa-miR-335-5p	Homo sapiens	NLRC4	58484	Homo sapiens	Microarray	Functional MTI (Weak)	18185580
MIRT017183	hsa-miR-335-5p	Homo sapiens	EGFLAM	133584	Homo sapiens	Microarray	Functional MTI (Weak)	18185580
MIRT017185	hsa-miR-335-5p	Homo sapiens	GP9	2815	Homo sapiens	Microarray	Functional MTI (Weak)	18185580
MIRT017186	hsa-miR-335-5p	Homo sapiens	ZNF660	285349	Homo sapiens	Microarray	Functional MTI (Weak)	18185580
MIRT017187	hsa-miR-335-5p	Homo sapiens	CA14	23632	Homo sapiens	Microarray	Functional MTI (Weak)	18185580
MIRT017190	hsa-miR-335-5p	Homo sapiens	PDE5A	8654	Homo sapiens	Microarray	Functional MTI (Weak)	18185580
MIRT017191	hsa-miR-335-5p	Homo sapiens	ZER1	10444	Homo sapiens	Microarray	Functional MTI (Weak)	18185580
MIRT017196	hsa-miR-335-5p	Homo sapiens	KCNJ9	3765	Homo sapiens	Microarray	Functional MTI (Weak)	18185580
MIRT017197	hsa-miR-335-5p	Homo sapiens	CEACAM3	1084	Homo sapiens	Microarray	Functional MTI (Weak)	18185580
MIRT017198	hsa-miR-335-5p	Homo sapiens	TVP23A	780776	Homo sapiens	Microarray	Functional MTI (Weak)	18185580
MIRT017199	hsa-miR-335-5p	Homo sapiens	GAB2	9846	Homo sapiens	Microarray	Functional MTI (Weak)	18185580
MIRT017200	hsa-miR-335-5p	Homo sapiens	UBN1	29855	Homo sapiens	Microarray	Functional MTI (Weak)	18185580
MIRT017201	hsa-miR-335-5p	Homo sapiens	FOXO3	2309	Homo sapiens	Microarray	Functional MTI (Weak)	18185580
MIRT017202	hsa-miR-335-5p	Homo sapiens	IRF2	3660	Homo sapiens	Microarray	Functional MTI (Weak)	18185580
MIRT017203	hsa-miR-335-5p	Homo sapiens	STOX1	219736	Homo sapiens	Microarray	Functional MTI (Weak)	18185580
MIRT017204	hsa-miR-335-5p	Homo sapiens	HDAC6	10013	Homo sapiens	Microarray	Functional MTI (Weak)	18185580
MIRT017205	hsa-miR-335-5p	Homo sapiens	DDR1	780	Homo sapiens	Microarray	Functional MTI (Weak)	18185580
MIRT017206	hsa-miR-335-5p	Homo sapiens	ABLIM1	3983	Homo sapiens	Microarray	Functional MTI (Weak)	18185580
MIRT017209	hsa-miR-335-5p	Homo sapiens	ZNF251	90987	Homo sapiens	Microarray	Functional MTI (Weak)	18185580
MIRT017211	hsa-miR-335-5p	Homo sapiens	TULP4	56995	Homo sapiens	Microarray	Functional MTI (Weak)	18185580
MIRT017213	hsa-miR-335-5p	Homo sapiens	ACSL1	2180	Homo sapiens	Microarray	Functional MTI (Weak)	18185580
MIRT017214	hsa-miR-335-5p	Homo sapiens	RSPO4	343637	Homo sapiens	Microarray	Functional MTI (Weak)	18185580
MIRT017217	hsa-miR-335-5p	Homo sapiens	CEL	1056	Homo sapiens	Microarray	Functional MTI (Weak)	18185580
MIRT017218	hsa-miR-335-5p	Homo sapiens	BCL2A1	597	Homo sapiens	Microarray	Functional MTI (Weak)	18185580
MIRT017219	hsa-miR-335-5p	Homo sapiens	OR2J1	442185	Homo sapiens	Microarray	Functional MTI (Weak)	18185580
MIRT017220	hsa-miR-335-5p	Homo sapiens	ANXA11	311	Homo sapiens	Microarray	Functional MTI (Weak)	18185580
MIRT017221	hsa-miR-335-5p	Homo sapiens	NDST3	9348	Homo sapiens	Microarray	Functional MTI (Weak)	18185580
MIRT017223	hsa-miR-335-5p	Homo sapiens	USP44	84101	Homo sapiens	Microarray	Functional MTI (Weak)	18185580
MIRT017224	hsa-miR-335-5p	Homo sapiens	SEMA4D	10507	Homo sapiens	Microarray	Functional MTI (Weak)	18185580
MIRT017225	hsa-miR-335-5p	Homo sapiens	PYGM	5837	Homo sapiens	Microarray	Functional MTI (Weak)	18185580
MIRT017226	hsa-miR-335-5p	Homo sapiens	HACD4	401494	Homo sapiens	Microarray	Functional MTI (Weak)	18185580
MIRT017227	hsa-miR-335-5p	Homo sapiens	CEACAM21	90273	Homo sapiens	Microarray	Functional MTI (Weak)	18185580
MIRT017228	hsa-miR-335-5p	Homo sapiens	SERPINF1	5176	Homo sapiens	Microarray	Functional MTI (Weak)	18185580
MIRT017229	hsa-miR-335-5p	Homo sapiens	COG3	83548	Homo sapiens	Microarray	Functional MTI (Weak)	18185580
MIRT017232	hsa-miR-335-5p	Homo sapiens	SWT1	54823	Homo sapiens	Microarray	Functional MTI (Weak)	18185580
MIRT017233	hsa-miR-335-5p	Homo sapiens	UHMK1	127933	Homo sapiens	Microarray	Functional MTI (Weak)	18185580
MIRT017234	hsa-miR-335-5p	Homo sapiens	FOLR2	2350	Homo sapiens	Microarray	Functional MTI (Weak)	18185580
MIRT017236	hsa-miR-335-5p	Homo sapiens	CHST8	64377	Homo sapiens	Microarray	Functional MTI (Weak)	18185580
MIRT017238	hsa-miR-335-5p	Homo sapiens	IRAK2	3656	Homo sapiens	Microarray	Functional MTI (Weak)	18185580
MIRT017239	hsa-miR-335-5p	Homo sapiens	ATP8B2	57198	Homo sapiens	Microarray	Functional MTI (Weak)	18185580
MIRT017240	hsa-miR-335-5p	Homo sapiens	CD79A	973	Homo sapiens	Microarray	Functional MTI (Weak)	18185580
MIRT017242	hsa-miR-335-5p	Homo sapiens	IL27	246778	Homo sapiens	Microarray	Functional MTI (Weak)	18185580
MIRT017243	hsa-miR-335-5p	Homo sapiens	DPY19L2	283417	Homo sapiens	Microarray	Functional MTI (Weak)	18185580
MIRT017245	hsa-miR-335-5p	Homo sapiens	LGALS9	3965	Homo sapiens	Microarray	Functional MTI (Weak)	18185580
MIRT017247	hsa-miR-335-5p	Homo sapiens	DOCK9	23348	Homo sapiens	Microarray	Functional MTI (Weak)	18185580
MIRT017248	hsa-miR-335-5p	Homo sapiens	APOL2	23780	Homo sapiens	Microarray	Functional MTI (Weak)	18185580
MIRT017250	hsa-miR-335-5p	Homo sapiens	GOLGB1	2804	Homo sapiens	Microarray	Functional MTI (Weak)	18185580
MIRT017251	hsa-miR-335-5p	Homo sapiens	RARG	5916	Homo sapiens	Microarray	Functional MTI (Weak)	18185580
MIRT017252	hsa-miR-335-5p	Homo sapiens	SKAP2	8935	Homo sapiens	Microarray	Functional MTI (Weak)	18185580
MIRT017253	hsa-miR-335-5p	Homo sapiens	PCMTD1	115294	Homo sapiens	Microarray	Functional MTI (Weak)	18185580
MIRT017254	hsa-miR-335-5p	Homo sapiens	CDKN1A	1026	Homo sapiens	Microarray	Functional MTI (Weak)	18185580
MIRT017255	hsa-miR-335-5p	Homo sapiens	ZNF334	55713	Homo sapiens	Microarray	Functional MTI (Weak)	18185580
MIRT017257	hsa-miR-335-5p	Homo sapiens	FAM120B	84498	Homo sapiens	Microarray	Functional MTI (Weak)	18185580
MIRT017258	hsa-miR-335-5p	Homo sapiens	KCNK5	8645	Homo sapiens	Microarray	Functional MTI (Weak)	18185580
MIRT017259	hsa-miR-335-5p	Homo sapiens	SLC9A7	84679	Homo sapiens	Microarray	Functional MTI (Weak)	18185580
MIRT017260	hsa-miR-335-5p	Homo sapiens	DMPK	1760	Homo sapiens	Microarray	Functional MTI (Weak)	18185580
MIRT017261	hsa-miR-335-5p	Homo sapiens	TRIM40	135644	Homo sapiens	Microarray	Functional MTI (Weak)	18185580
MIRT017264	hsa-miR-335-5p	Homo sapiens	CYB561	1534	Homo sapiens	Microarray	Functional MTI (Weak)	18185580
MIRT017265	hsa-miR-335-5p	Homo sapiens	CDH5	1003	Homo sapiens	Microarray	Functional MTI (Weak)	18185580
MIRT017267	hsa-miR-335-5p	Homo sapiens	CNTNAP3	79937	Homo sapiens	Microarray	Functional MTI (Weak)	18185580
MIRT017268	hsa-miR-335-5p	Homo sapiens	BCL7A	605	Homo sapiens	Microarray	Functional MTI (Weak)	18185580
MIRT017269	hsa-miR-335-5p	Homo sapiens	FCRLA	84824	Homo sapiens	Microarray	Functional MTI (Weak)	18185580
MIRT017270	hsa-miR-335-5p	Homo sapiens	CLMN	79789	Homo sapiens	Microarray	Functional MTI (Weak)	18185580
MIRT017271	hsa-miR-335-5p	Homo sapiens	CD5L	922	Homo sapiens	Microarray	Functional MTI (Weak)	18185580
MIRT017273	hsa-miR-335-5p	Homo sapiens	PPFIBP1	8496	Homo sapiens	Microarray	Functional MTI (Weak)	18185580
MIRT017275	hsa-miR-335-5p	Homo sapiens	ADCK1	57143	Homo sapiens	Microarray	Functional MTI (Weak)	18185580
MIRT017276	hsa-miR-335-5p	Homo sapiens	SLC4A8	9498	Homo sapiens	Microarray	Functional MTI (Weak)	18185580
MIRT017277	hsa-miR-335-5p	Homo sapiens	CLIP2	7461	Homo sapiens	Microarray	Functional MTI (Weak)	18185580
MIRT017279	hsa-miR-335-5p	Homo sapiens	HCAR1	27198	Homo sapiens	Microarray	Functional MTI (Weak)	18185580
MIRT017280	hsa-miR-335-5p	Homo sapiens	RGS16	6004	Homo sapiens	Microarray	Functional MTI (Weak)	18185580
MIRT017281	hsa-miR-335-5p	Homo sapiens	KCNA4	3739	Homo sapiens	Microarray	Functional MTI (Weak)	18185580
MIRT017283	hsa-miR-335-5p	Homo sapiens	SPATA20	64847	Homo sapiens	Microarray	Functional MTI (Weak)	18185580
MIRT017284	hsa-miR-335-5p	Homo sapiens	CYTH1	9267	Homo sapiens	Microarray	Functional MTI (Weak)	18185580
MIRT017286	hsa-miR-335-5p	Homo sapiens	PLA2G7	7941	Homo sapiens	Microarray	Functional MTI (Weak)	18185580
MIRT017287	hsa-miR-335-5p	Homo sapiens	JUND	3727	Homo sapiens	Microarray	Functional MTI (Weak)	18185580
MIRT017288	hsa-miR-335-5p	Homo sapiens	FAM214B	80256	Homo sapiens	Microarray	Functional MTI (Weak)	18185580
MIRT017289	hsa-miR-335-5p	Homo sapiens	LBP	3929	Homo sapiens	Microarray	Functional MTI (Weak)	18185580
MIRT017291	hsa-miR-335-5p	Homo sapiens	PLCE1	51196	Homo sapiens	Microarray	Functional MTI (Weak)	18185580
MIRT017293	hsa-miR-335-5p	Homo sapiens	PYGB	5834	Homo sapiens	Microarray	Functional MTI (Weak)	18185580
MIRT017296	hsa-miR-335-5p	Homo sapiens	CD22	933	Homo sapiens	Microarray	Functional MTI (Weak)	18185580
MIRT017297	hsa-miR-335-5p	Homo sapiens	CCDC88C	440193	Homo sapiens	Microarray	Functional MTI (Weak)	18185580
MIRT017298	hsa-miR-335-5p	Homo sapiens	ABCA5	23461	Homo sapiens	Microarray	Functional MTI (Weak)	18185580
MIRT017299	hsa-miR-335-5p	Homo sapiens	TNIK	23043	Homo sapiens	Microarray	Functional MTI (Weak)	18185580
MIRT017300	hsa-miR-335-5p	Homo sapiens	TLL1	7092	Homo sapiens	Microarray	Functional MTI (Weak)	18185580
MIRT017301	hsa-miR-335-5p	Homo sapiens	SLC13A4	26266	Homo sapiens	Microarray	Functional MTI (Weak)	18185580
MIRT017302	hsa-miR-335-5p	Homo sapiens	JAKMIP3	282973	Homo sapiens	Microarray	Functional MTI (Weak)	18185580
MIRT017303	hsa-miR-335-5p	Homo sapiens	AKAP13	11214	Homo sapiens	Microarray	Functional MTI (Weak)	18185580
MIRT017304	hsa-miR-335-5p	Homo sapiens	PGM5	5239	Homo sapiens	Microarray	Functional MTI (Weak)	18185580
MIRT017305	hsa-miR-335-5p	Homo sapiens	NANOG	79923	Homo sapiens	Microarray	Functional MTI (Weak)	18185580
MIRT017306	hsa-miR-335-5p	Homo sapiens	PIK3CA	5290	Homo sapiens	Microarray	Functional MTI (Weak)	18185580
MIRT017307	hsa-miR-335-5p	Homo sapiens	S100Z	170591	Homo sapiens	Microarray	Functional MTI (Weak)	18185580
MIRT017308	hsa-miR-335-5p	Homo sapiens	IGSF10	285313	Homo sapiens	Microarray	Functional MTI (Weak)	18185580
MIRT017309	hsa-miR-335-5p	Homo sapiens	SLC1A4	6509	Homo sapiens	Microarray	Functional MTI (Weak)	18185580
MIRT017310	hsa-miR-335-5p	Homo sapiens	RALGDS	5900	Homo sapiens	Microarray	Functional MTI (Weak)	18185580
MIRT017311	hsa-miR-335-5p	Homo sapiens	ETV5	2119	Homo sapiens	Microarray	Functional MTI (Weak)	18185580
MIRT017312	hsa-miR-335-5p	Homo sapiens	SH3TC2	79628	Homo sapiens	Microarray	Functional MTI (Weak)	18185580
MIRT017313	hsa-miR-335-5p	Homo sapiens	PLXNA4	91584	Homo sapiens	Microarray	Functional MTI (Weak)	18185580
MIRT017315	hsa-miR-335-5p	Homo sapiens	MYCT1	80177	Homo sapiens	Microarray	Functional MTI (Weak)	18185580
MIRT017316	hsa-miR-335-5p	Homo sapiens	GRIN2D	2906	Homo sapiens	Microarray	Functional MTI (Weak)	18185580
MIRT017317	hsa-miR-335-5p	Homo sapiens	LONRF2	164832	Homo sapiens	Microarray	Functional MTI (Weak)	18185580
MIRT017318	hsa-miR-335-5p	Homo sapiens	PJA2	9867	Homo sapiens	Microarray	Functional MTI (Weak)	18185580
MIRT017320	hsa-miR-335-5p	Homo sapiens	PMEL	6490	Homo sapiens	Microarray	Functional MTI (Weak)	18185580
MIRT017321	hsa-miR-335-5p	Homo sapiens	PLXNC1	10154	Homo sapiens	Microarray	Functional MTI (Weak)	18185580
MIRT017323	hsa-miR-335-5p	Homo sapiens	VPS39	23339	Homo sapiens	Microarray	Functional MTI (Weak)	18185580
MIRT017324	hsa-miR-335-5p	Homo sapiens	ABAT	18	Homo sapiens	Microarray	Functional MTI (Weak)	18185580
MIRT017325	hsa-miR-335-5p	Homo sapiens	NTN4	59277	Homo sapiens	Microarray	Functional MTI (Weak)	18185580
MIRT017327	hsa-miR-335-5p	Homo sapiens	UNC13D	201294	Homo sapiens	Microarray	Functional MTI (Weak)	18185580
MIRT017328	hsa-miR-335-5p	Homo sapiens	PPP1R3B	79660	Homo sapiens	Microarray	Functional MTI (Weak)	18185580
MIRT017329	hsa-miR-335-5p	Homo sapiens	SLC6A9	6536	Homo sapiens	Microarray	Functional MTI (Weak)	18185580
MIRT017330	hsa-miR-335-5p	Homo sapiens	SCD	6319	Homo sapiens	Microarray	Functional MTI (Weak)	18185580
MIRT017332	hsa-miR-335-5p	Homo sapiens	EFCAB5	374786	Homo sapiens	Microarray	Functional MTI (Weak)	18185580
MIRT017334	hsa-miR-335-5p	Homo sapiens	DTX1	1840	Homo sapiens	Microarray	Functional MTI (Weak)	18185580
MIRT017335	hsa-miR-335-5p	Homo sapiens	NR1D1	9572	Homo sapiens	Microarray	Functional MTI (Weak)	18185580
MIRT017336	hsa-miR-335-5p	Homo sapiens	NEUROG1	4762	Homo sapiens	Microarray	Functional MTI (Weak)	18185580
MIRT017337	hsa-miR-335-5p	Homo sapiens	NCF4	4689	Homo sapiens	Microarray	Functional MTI (Weak)	18185580
MIRT017339	hsa-miR-335-5p	Homo sapiens	C14orf28	122525	Homo sapiens	Microarray	Functional MTI (Weak)	18185580
MIRT017341	hsa-miR-335-5p	Homo sapiens	LMOD3	56203	Homo sapiens	Microarray	Functional MTI (Weak)	18185580
MIRT017342	hsa-miR-335-5p	Homo sapiens	COL10A1	1300	Homo sapiens	Microarray	Functional MTI (Weak)	18185580
MIRT017343	hsa-miR-335-5p	Homo sapiens	CDCP1	64866	Homo sapiens	Microarray	Functional MTI (Weak)	18185580
MIRT017344	hsa-miR-335-5p	Homo sapiens	GUCY1A2	2977	Homo sapiens	Microarray	Functional MTI (Weak)	18185580
MIRT017345	hsa-miR-335-5p	Homo sapiens	PPARGC1A	10891	Homo sapiens	Microarray	Functional MTI (Weak)	18185580
MIRT017346	hsa-miR-335-5p	Homo sapiens	C6orf132	647024	Homo sapiens	Microarray	Functional MTI (Weak)	18185580
MIRT017347	hsa-miR-335-5p	Homo sapiens	UBE2O	63893	Homo sapiens	Microarray	Functional MTI (Weak)	18185580
MIRT017348	hsa-miR-335-5p	Homo sapiens	ARRDC3	57561	Homo sapiens	Microarray	Functional MTI (Weak)	18185580
MIRT017350	hsa-miR-335-5p	Homo sapiens	PPP1R3C	5507	Homo sapiens	Microarray	Functional MTI (Weak)	18185580
MIRT017351	hsa-miR-335-5p	Homo sapiens	PRICKLE2	166336	Homo sapiens	Microarray	Functional MTI (Weak)	18185580
MIRT017352	hsa-miR-335-5p	Homo sapiens	OR2L2	26246	Homo sapiens	Microarray	Functional MTI (Weak)	18185580
MIRT017354	hsa-miR-335-5p	Homo sapiens	ERC1	23085	Homo sapiens	Microarray	Functional MTI (Weak)	18185580
MIRT017355	hsa-miR-335-5p	Homo sapiens	RNF157	114804	Homo sapiens	Microarray	Functional MTI (Weak)	18185580
MIRT017356	hsa-miR-335-5p	Homo sapiens	AMHR2	269	Homo sapiens	Microarray	Functional MTI (Weak)	18185580
MIRT017357	hsa-miR-335-5p	Homo sapiens	CDK19	23097	Homo sapiens	Microarray	Functional MTI (Weak)	18185580
MIRT017358	hsa-miR-335-5p	Homo sapiens	CXCR2	3579	Homo sapiens	Microarray	Functional MTI (Weak)	18185580
MIRT017359	hsa-miR-335-5p	Homo sapiens	SLC22A15	55356	Homo sapiens	Microarray	Functional MTI (Weak)	18185580
MIRT017360	hsa-miR-335-5p	Homo sapiens	FADS2	9415	Homo sapiens	Microarray	Functional MTI (Weak)	18185580
MIRT017361	hsa-miR-335-5p	Homo sapiens	ZFP28	140612	Homo sapiens	Microarray	Functional MTI (Weak)	18185580
MIRT017362	hsa-miR-335-5p	Homo sapiens	PRPF40B	25766	Homo sapiens	Microarray	Functional MTI (Weak)	18185580
MIRT017363	hsa-miR-335-5p	Homo sapiens	TGFB2	7042	Homo sapiens	Microarray	Functional MTI (Weak)	18185580
MIRT017366	hsa-miR-335-5p	Homo sapiens	CCPG1	9236	Homo sapiens	Microarray	Functional MTI (Weak)	18185580
MIRT017367	hsa-miR-335-5p	Homo sapiens	COLQ	8292	Homo sapiens	Microarray	Functional MTI (Weak)	18185580
MIRT017368	hsa-miR-335-5p	Homo sapiens	PCYT2	5833	Homo sapiens	Microarray	Functional MTI (Weak)	18185580
MIRT017371	hsa-miR-335-5p	Homo sapiens	PLIN4	729359	Homo sapiens	Microarray	Functional MTI (Weak)	18185580
MIRT017373	hsa-miR-335-5p	Homo sapiens	APOH	350	Homo sapiens	Microarray	Functional MTI (Weak)	18185580
MIRT017374	hsa-miR-335-5p	Homo sapiens	SLC10A7	84068	Homo sapiens	Microarray	Functional MTI (Weak)	18185580
MIRT017375	hsa-miR-335-5p	Homo sapiens	FCGRT	2217	Homo sapiens	Microarray	Functional MTI (Weak)	18185580
MIRT017376	hsa-miR-335-5p	Homo sapiens	PTPRA	5786	Homo sapiens	Microarray	Functional MTI (Weak)	18185580
MIRT017378	hsa-miR-335-5p	Homo sapiens	SELENBP1	8991	Homo sapiens	Microarray	Functional MTI (Weak)	18185580
MIRT017379	hsa-miR-335-5p	Homo sapiens	SHC4	399694	Homo sapiens	Microarray	Functional MTI (Weak)	18185580
MIRT017380	hsa-miR-335-5p	Homo sapiens	MYT1L	23040	Homo sapiens	Microarray	Functional MTI (Weak)	18185580
MIRT017381	hsa-miR-335-5p	Homo sapiens	KLHL34	257240	Homo sapiens	Microarray	Functional MTI (Weak)	18185580
MIRT017382	hsa-miR-335-5p	Homo sapiens	ARL5B	221079	Homo sapiens	Microarray	Functional MTI (Weak)	18185580
MIRT017383	hsa-miR-335-5p	Homo sapiens	CNTNAP3B	728577	Homo sapiens	Microarray	Functional MTI (Weak)	18185580
MIRT017384	hsa-miR-335-5p	Homo sapiens	PTGES	9536	Homo sapiens	Microarray	Functional MTI (Weak)	18185580
MIRT017385	hsa-miR-335-5p	Homo sapiens	C2orf16	84226	Homo sapiens	Microarray	Functional MTI (Weak)	18185580
MIRT017386	hsa-miR-335-5p	Homo sapiens	SCG3	29106	Homo sapiens	Microarray	Functional MTI (Weak)	18185580
MIRT017387	hsa-miR-335-5p	Homo sapiens	NOTCH3	4854	Homo sapiens	Microarray	Functional MTI (Weak)	18185580
MIRT017388	hsa-miR-335-5p	Homo sapiens	LY6G6E	79136	Homo sapiens	Microarray	Functional MTI (Weak)	18185580
MIRT017390	hsa-miR-335-5p	Homo sapiens	SRL	6345	Homo sapiens	Microarray	Functional MTI (Weak)	18185580
[truncated: 66,177 more rows]
